# Supplementary material for: Recombination between Clonal Lineages of the Asexual Fungus Verticillium dahliae Detected by Genotyping by Sequencing
Source: PLoS One. 2014 Sep 2;9(9):e106740. doi: 10.1371/journal.pone.0106740 (PMC4152335; doi:10.1371/journal.pone.0106740)
Supplement: Table S3 — SNP data in Phylip format. Data for 26,748 SNPs are provided in Phylip interleaved format for analyses standard software. (PHY) [file pone.0106740.s003.phy]

  141 26748
1A-131         TGTCGAGAAT ATAGCGAATA AAATGAATCN ATGAATCGNG AATATNAGAC
1A-1NK2_1      TGTCGAGAAT ATAGCGAATA AAATGAANCC ATGAATCGCG AATATCAGAC
1A-4TM6_15     TGTCGAGAAT ATAGCGAATA AAATGAATCC ATGAATCGCG AATATCAGAC
1A-DX-2        TGTCGAGAAT ATAGCGAATA AAATGAATCC ATGAATCGCG AATATCAGAC
1A-T9          TGTCGAGAAT ATAGCGAATA AAATGAATCC ATGAATCGCG AATATCAGAC
1A-V117        TGTCGAGAAT ATAGCGAATA AAATGAATCC ATGAATCGCG AATATCAGAC
1A-V1234       TGTCGAGAAT ATAGCGAATA AAATGAATCC ATGAATCGCG AATATCAGAC
1A-V1340       TGTCGAGAAT ATAGCGAATA AAATGAATCC ATGAATCGCG AATATCAGAC
1A-V135        TGTCGAGAAT ATAGCGAATA AAATGAATCC ATGAATCGCG AATATCAGAC
1A-V136        TGTCGAGAAT ATAGCGAATA AAATGAATCC ATGAATCGCG AATATCAGAC
1A-V138        TGTCGAGAAT ATAGCGAATA AAATGAATCC ATGAATCGCG AATATCAGAC
1A-V1477       TGTCGAGNAT ATAGCGAATA AAATGAATNC ATGAATCGCG AATATCAGAC
1A-V151        TGTCGAGAAT ATAGCGAATA AAATGAATCC ATGAATCGCG AATATCAGAC
1A-V1528       TGTCGAGAAT ATAGCGAATA AAATGAATCC ATGAATCGCG AATATCAGAC
1A-V153        TGTCGAGAAT ATAGCGAATA AAATGAATCC ATGAATCGCG AATATCAGAC
1A-V1705       TGTCGAGAAT ATAGCGAATA AAATGAATCC ATGAATCGCG AATATCAGAC
1A-V175        TGTCGAGAAT ATAGCGAATA AAATGAATCC ATGAATCGCG AATATCAGAC
1A-V177        TGTCGAGAAT ATAGCGAATA AAATGAATCC ATGAATCGCG AATATCAGAC
1A-V181        TGTCGAGAAT ATAGCGAATA AAATGAATCC ATGAATCGCG AATATCAGAC
1A-V224        TGTCGAGAAT ATAGCGAATA AAANGAATCC ATGAATCGCG AATATCAGAC
1A-V231        TGTCGAGAAT ATAGCGAATA AAATGAATCC ATGAATCGCG AATATCAGAC
1A-V314        TGTCGAGAAT ATAGCGAATA AAATGAATCC ATGAATCGCG AATATCAGAC
1A-V44         TGTCGAGAAT ATAGCGAATA AAATGAATCC ATGAATCGCG AATATCAGAC
1A-V458        TGTCGAGAAT ATAGCGAATA AAATGAATCC ATGAATCGCG AATATCAGAC
1A-V461        TGTCGAGAAT ATAGCNNNNA AAATGAATCC ATGAATCGCG AATATCAGAC
1A-V464        TGTCGAGAAT ATAGCGAATN ANANGAATCC ATGAATCGCG AATATCAGAC
1A-V465        TGTCGAGAAT ATAGCGAATA AAATGAATCC ATGAATCGCG AATATCAGAC
1A-V466        TGTCGAGAAT ATAGCGAATA AAATGAATCC ATGAATCGCG AATATCAGAC
1A-V467        TGTCGAGAAT ATAGCGAATA AAATGAATCC ATGAATCGCG AATATCAGAC
1A-V469        TGTCGAGAAT ATAGCNNNNA NAATGAATNC ATGAATCGCG AATATCAGAC
1A-V470        TGTCGAGAAT ATAGCGAATA AAATGAATCC ATGAATCGCG AATATCAGAC
1A-V640        TGTCGAGAAT ATAGCGAATA AAATGAATCC ATGAATCGCG AATATCAGAC
1A-V641        TGTCGAGAAT ATAGCGAATA AAATGAATCC ATGAATCGCG AATATCAGAC
1A-V642        TGTCGAGAAT ATAGCGAATA AAATGAATCC ATGAATCGCG AATATCAGAC
1A-V643        TGTCGAGAAT ATAGCNNNNA AAATGAATCC ATGAATCGCG AANATCAGAC
1A-V646        TGTCGAGAAT ATAGCGAATA AAATGAATCC ATGAATCGCG AATATCAGAC
1A-V663        TGTCGAGAAT ATAGCGAATA AAATGAATCC ATGAATCGCG AATATCAGAC
1A-V667        TGTCGAGAAT ATAGCGAATA AAATGAATCC ATGAATCGCG AATATCAGAC
1A-V809        TGTCGAGAAT ATAGCGAATA AAATGAATCC ATGAATCGCG AATATCAGAC
1A-V816        TGTCGAGAAT ATAGCGAATN AAATGAATCC ATGAATCGCG AATATCAGAC
1A-VEMS_48     TGTCGAGAAT ATAGCGAATA AAATGAATCC ATGAATCGCG AATATCAGAC
1A-V1124       TGTCGAGAAT ATAGCGAATA AAATGAATCC ATGAATCGCG AATATCAGAC
1A-V1143       TGTCGAGAAT ATAGCGAATA AAATGAATCC ATGAATCGCG AATATCAGAC
1A-V1294       TGTCGAGNAT ATAGCGAATA AAATGAATNC ATGAATCGCG AATATCAGAC
1A-V1329       TGTCGAGAAT ATAGCGAATA AAATGAATCC ATGAATCGCG AATATCAGAC
1A-V1337       TGTCGAGAAT ATAGCGAATA AAATGAATCC ATGAATCGNN AATATCAGAC
1A-V1344       TGTCGAGAAT ATAGCGAATA AAATGAATCC ATGAATCGCG AATATCAGAC
1A-V1365       TGTCGAGAAT ATAGCGAATA AAATGAATCN ATGAATCGCG AANATNNNAC
1A-V1667       TGTCGAGAAT ATAGCGAATA AAATGAATCC ATGAATCGCG AATATCAGAC
1A-V180        TGTCGAGAAT ATAGCGAATA AAATGAANCC ATGAATCGCG AATATCAGAC
1A-V184        TGTCGAGAAT ATAGCGAATA AAATGAATCC ATGAATCGCG AATATCAGAC
1A-V468        TGTCGAGAAT ATAGCGAATA AAATGAATCC ATGAATCGCG AATATCAGAC
1A-V610        TGTCGAGAAT ATAGCGAATA AAATGAATCC ATGAATCGCG AATATCAGAC
1A-V662        TGTCGAGAAT ATAGCGAATA AAATGAATCC ATGAATCGCG AATATCAGAC
1As-V1859      TGTCGAGAAT ATAGCGAATN AAATGAATCC ATGAATCGCG AATATCAGAC
1As-V1871      TGTCGAGAAT ATAGCGAATA AAATGAATCC ATGAATCGCG AATATCAGAC
1As-V1891      TGTCGAGAAT ATAGCGAATN AAATGAATCC ATGAATCGCG AATATCAGAC
1As-V1900      TGTCGAGAAT ATAGCGAATA AAATGAATCC ATGAATCGCG AATATCAGAC
1As-V1906      TGTCGAGAAT ATAGCGAATA AAATGAATCC ATGAATCGCG AATATCAGAC
1As-V1908      TGTCGAGAAT ATAGCGAATA AAATGAATCC ATGAATCGCG AATATCAGAC
1As-V1969      TGTCGAGAAT ATAGCGAATA AAATGAATCC ATGAATCGCG AATATCAGAC
1As-V278       TGTCGAGAAT ATAGCGAATA AAATGAATCC ATGAATCGCG AATATCAGAC
1As-V454       TGTCGAGAAT ATAGCGAATA AAATGAATCC ATGAATCGCG AATATCAGAC
1As-V462       TGTCGAGAAT ATAGCGAATA AAATGAATCC ATGAATCGCG AATATCAGAC
1As-V666       TGTCGAGAAT ATAGCGAATA AAATGAATCC ATGAATCGCG AATATCAGAC
1As-V669       TGTCGAGAAT ATAGCGAATA AAATGAATCC ATGAATCGCG AATATCAGAC
1As-V1860      TGTCGAGAAT ATAGCGAATA AAATGAATCC ATGAATCGCG AATATCAGAC
1As-V1861      TGTCGAGAAT ATAGCGAATA AAATGAATCC ATGANTCGCG AATATCAGAC
1As-V1865      TGTCGAGAAT ATAGCGAATA AAATGAATCC ATGAATCGCG AATATCAGAC
1As-V1870      TGTCGAGAAT ATANCGAATA ANATGAATNC NNGAATCGCG AATATCAGAC
1As-V1880      TGTCGAGAAT ATAGCGAATA AAATGAATCC ATGAATCGCG AATATCAGAC
1As-V1904      TGTCGAGAAT ATAGCGAATA AAATGAATCC ATGAATCGCG AATATCAGAC
1As-V1905      TGTCGAGAAT ATAGCGAATA AAATGAATCC ATGAATCGCG AATATCAGAC
1B-V517        TGTCGAGAAT ATAGCGAATA AAATGAATCC ATGAATCGCG AATATCAGAC
1B-V518        TGTCGAGAAT ATAGCGAATA AAATGAATCC ATGAATCGCG AATATCAGAC
1B-V606        TGTCGAGAAT ATAGCGAATA AAATGAATCC ATGAATCGCG AATATCAGAC
1B-V608        TGTCGAGAAT ATAGCGAATA AAATGAATCC ATGAATCGCG AATATCAGAC
1B-V609        TGTCGAGAAT ATAGCGAATN AAATGAATCC ATGAATCGCG AATATCAGAC
2A-395         TGTCTAGGAC ATAGCGAATA AAATTAATTT GGCGCTCAAG GTCGCTGAGT
2A-492         TGTCTAGGAC ATAGCGAATA AAATTAATTT GGCGCTCAAG GTCGCTGAGN
2A-V1005       TGTCTAGGAC ATAGCGAATA AAATTAATTT GGCGCTCAAG GTCGCTGAGT
2A-V1287       TGTCTAGGAC ATAGCGAATA AAATTAATTT GGCGCTCAAG GTCGCTGAGT
2A-V176        TGTCTAGGAC ATAGCNNNNA AAATTAATTT GGCGCTCAAG GTCGCTGAGT
2A-V213        TGTCTAGGAC ATAGCGAATA AAATTAATTT GGCGCTCAAG GTCGCTGAGT
2A-V498        TGTCTAGGAC ATAGCGAATA AAATTAATTT GGCGCTCAAG GTCGCTGAGT
2A-V548        TGTCTAGGAC ATAGCGAATA AAANTAATTT GGCGCTCAAG GTCGCTGAGT
2A-V1202       TGTCTAGGAC ATAGCGAATA AAATTAATTN GGCGCTCAAG GTCGCTGAGT
2A-V1278       TGTCTAGNAC ATAGCGAATA AAATTAATTT GGCGCTCAAG GTCGCTGAGT
2A-V1481       TGTCTAGGAC ATAGCGAATA AAATTAATTT GGCGCTCAAG GTCGCTGAGT
2A-V404        TGTCTAGGAC ATAGCGAATA AAATTAATTT GGCGCTCAAG GTCGCTGAGT
2A-V496        TGTCTAGGAC ATAGCGAATA AAATTAATTT GGCGCTCAAG GTCGCTGAGT
2B334-V613     TGTCGAGAAT ATAGCGAATA AAATGAATCC ATGAATCGCG AATATCAGAC
2B334-V702     TGTCGAGAAT ATAGCGAATA AAATGAATCC ATGAATCGCG AATATCAGAC
2B334-V407     TGTCGAGAAT ATAGCGAATA AAATGAATCC ATGAATCGCG AATATCAGAC
2B334-V476     TGTCGAGAAT ATAGCGAATA AAATGAATCC ATGAATCGCG AATATCAGAC
2B334-V539     TGTCGAGAAT ATAGCGAATA AAATGAATCC ATGAATCGCG AATATCAGAC
2B334-V549     TGTCGAGAAT ATAGCGAATA AAATGAATCC ATGAATCGCG AATATCAGAC
2B334-V574     TGTCGAGAAT ATAGCGAATA AAATGAATCC ATGAATCGCG AATATCAGAC
2B334-V594     TGTCGAGAAT ATAGCGAATA AAATGAATCC ATGAATCGCG AATATCAGAC
2B334-V675     TGTCGAGAAT ATAGCGAATA AAATGAATCC ATGAATCGCG AATATCAGAC
2B334-V679     TGTCGAGAAT ATAGCGAATA AAATGAATCC ATGAATCGCG AATATCAGAC
2B334-V681     TGTCGAGAAT ATAGCGAATA AAATGAATCC ATGAATCGCG AATATCAGAC
2B334-V685     TGTCGAGAAT ATAGCGAATA AAANGAATCC ATGAATCGCG AATATCAGAN
2B334-V695     TGTCGAGAAT ATAGCGAATA AAANGAATCC NNGANTCGCG AATATCAGAN
2B334-V700     TGTCGAGAAT ATAGCGAATA AAATGAATCC ATGAATCGCG AANATCAGAC
2B824-V302     CTCTTAAGTC ATGGCNNNNC CAATTAAGTC GTGGCTCAAG GTCGCTGAGT
2B824-V697     CTCTTAAGTC ATGGCGGTTC CAATTAAGTC GTGGCTCAAG GTCGCTGAGT
2B824-V269     CTCTTAAGTC ATGGCGGTTC CAATTAAGTC GTGGCTCAAG GTCGCTGAGT
2B824-V408     CTCTTAAGTC ATGGCGGTTC CAATTAAGTC GTGGCTCAAG GTCGCTGAGT
2B824-V474     CTCTTAAGTC ATGGCGGTTC CAATTAAGTC GTGGCTCAAG GTCGCTGAGT
2B824-V481     CTCTTAAGTC ATGGCGGTTC CAATTAAGTC GTGGCTCAAG GTCGCTGAGT
2B824-V534     CTCTTAAGTC ATGGCGGTTC CAATTAAGTC GTGGCTCAAG GTCGCTGAGT
2B824-V546     CTCTTAAGTN NNGNCGGTTC CAATTAAGTC GTNNCTCAAG GTCGCTGAGT
2B824-V639     CTCTTAAGTC ATGGCGGTTC CAATTAAGTN GTGGCTCAAG GTCGCTGAGT
2B824-V645     CTCTTAAGTC ATGGCGGTTC CAATTAAGTC GTGGCTCANN GTCGCTGAGT
2B824-V653     CTCTTAAGTC ATGGCGGTTC CAATTAAGTC GTGGCTCAAG GTCGCTGAGT
2B824-V668     CTCTNANGTC ATNNCGGTTC CAATTAAGTC GTGGCTCAAG GTCGCTGAGN
2B824-V682     CTCTTAAGTC ATGGCGGTTC CAATTAAGTC GTGGCTCAAG GTCGCTGAGT
2BR1-V1236     CTCTTAAGTC ATGGCGGTTC CAATTAAGTC GTGGCTCAAG GTCGCTGAGN
2BR1-V1374     CTCTTAAGTC ATGGCGGTTC CAATTAAGTC GTGGCTCAAG GTCGCTGAGT
4A-21_18       TGTCTCGGAC GGAGCGAATA AAACTGGGTT GGCGCCTGAA GTCGCCAAGC
4A-30_6        TGTCTCGGAC GGAGCGAATA AAACTGGGTT GGCGCCTGNN GTCGCCAAGC
4A-320         TNTCTCGGAC GGAGCGAATA AANCTGGGTN GGCGCCTNAA GTCGCNNAGN
4A-66_12       TGTCTCGGAC GGAGCGAATA AAACTGGGTT GGCGCCTGAA GTCGCCAAGC
4A-83_1        TGTCTCGGAC GGAGCGAATA AAACTGGGTT GGCGCCTGAA GTCGCCAAGC
4A-S-228       TGTCTCGGAC GGAGCGAATA AAACTGGGTT GGCGCCTGAA GTCGCCAAGC
4A-S-55        TGTCTCGGAC GGAGCGAATA AAACTGGGTT GGCGCCTGAA GTCGCCAAGC
4A-VA_102      TGTCTCGGAC GGAGCGAATA ANACTGGGTT GGCGCCTGAA GTCGCCAAGC
4A-V27         TGTCTCGGAC GGAGCGAATA AAACTGGGTT GGCGCCTGAA GTCGCCAAGC
4A-W-83        TGTCTCGGAC GGAGCGAATA AAACTGGGTT GGCGCCTGAA GTCGCCAAGC
4A-W87         TGTCTCGGAC GGAGCGAATA AAACTGGGTT GGCGCCTGAA GTCGCCAAGC
4A-W_108       TGTCTCGGAC GGAGCGAATA AAACTGGGTT GGCGCCTGAA GTCGCCAAGC
4B-99_1        TGTCTCGGAC GGACGTAACA CCGTTAATTT GGCGCTCAAG GTCGCTGAGT
4B-S-39        TGTCTCGGAC GGACGTAACA CCGTTAATTT GGCGCTCAAG GTCGCTGAGT
4B-S-54        TGTCTCGGAC GGACGTAACN CCGTTAATTT GGCGCTCAAG GTCGCTGAGT
4B-V1242       TGTCTCGNAC GGACGTAACA CCGTTAATTT GGCGCTCAAG GTCGCTGAGT
4B-V160        TGTCTCGGAC GGACGTAACA CCGTTAATTT GGCGCTCAAG GTCGCTGAGT
4B-V239        TGTCTCGGAC GGACGTAACA CCGTTAATTT GGCGCTCAAG GTCGCTGAGT
4B-WS-4        TGTCTCGGAC GGACGTAACA CCGTTAATTT GGCGCTCAAG GTCGCTGAGT
6-V560         TGTCTAGGAC ATGGCGGTTC CAATTAAGTC GTGGCTCAAG GTCGCTGAGT
6-V561         TGTCTAGGAC ATGGCGGTTC CAATTAAGTC GTGGCTCAAG GTCGCTGAGT

               GGGGGATTTA CTAAATCTAT CATAACCGNA ATAACTAGGA TCANNCATCG
               GGGGGATTTA CTAAATCTAT CATAACCGAA ATAACTAGGA TCAGTCATCG
               GGGGGATTTA CTAAATCTAT CATAACCGAA ATAACTAGGA TCAGTCATCG
               GGGGGATTTA CTAAATCTAT CATAACCGAA ATAACTAGGA TCAGTCATCG
               GGGGGATTTA CTAAATCTAT CATAACCGAA ATAACTAGGA TCAGTCATCG
               GGGGGATTTA CTAAATCTAT CATAACCGAA ATAACTAGGA TCAGTCATCG
               GGGGGATTTA CTAAATCTAT CATAACCGAA ATAACTAGGA TCAGTCATCG
               GGGGGATTTA CTAAATCTAT CATAACCGAA ATAACTAGGA TCAGTCATCG
               GGGGGATTTA CTAAATCTAT CATAACCGAA ATAACTAGGA TCAGTCATCG
               GGGGGATTTA CTAAATCTAT CATAACCGAA ATAACTAGGA TCAGTCATCG
               GGGGGATTTA CTAAATCTAT CATAACCGAA ATAACTAGGA TCAGTCATCG
               GGGGGATTTA CTAAATCTAT CATAACCGAA ATAACTAGGA TCAGTCATCG
               GGGGGATTTA CTAAATCTAT CATAACCGAA ATAACTAGGA TCANTNATCG
               GGGGGATTTA CTAAATCTAT CATAACCGAA ATAACTAGGA TCAGTCATCG
               GGGGGATTTA CTAAATCTAT CATAACCGAA ATAACTAGGA TCAGTCATCG
               GGGGGATTTA CTAAATCTAT CATAACCGAA ATAACTAGGA TCAGTCATCG
               GGGGGATTTA CTAAATCTAT CATAACCGAA ATAACTAGGA TCAGTCATCG
               GGGGGATTTA CTAAATCTAT CATAACCGAA ATAACTAGGA TCAGTCATCG
               GGGGGATTTA CTAAATCTAT CATAACCGAA ATAACTAGGA TCAGTCATCG
               GGGGGATTTA CTAAATCTAT CATAACCGAA ATAACTAGGA TCAGTCATCG
               GGGGGATTTA CTAAATCTAT CATAACCGAA ATAACTAGGA TCAGTCATCG
               GGGGGATTTA CTAAATCTAT CATAACCGAA ATAACTAGGA TCAGTCATCG
               GGGGGATTTA CTAAATCTAT CATAACCGAA ATAACTAGGA TCAGTCATCG
               GGGGGATTTA CTAAATCTAT CATAACCGAA ATAACTAGGA TCAGTCATCG
               GGNNGATTTA CTAAATCTAT CATAACCGAA ATAACTAGGA TCAGTCATCG
               GGGGGATTTA CTAAATCTAT CATAACCGAA ATAACTAGGA TCAGTCATCG
               GGGGGATTTA CTAAATCTAT CATAACCGAA ATAACTAGGA TCAGTCATCG
               GGGGGATTTA CTAAATCTAT CATAACCGAA ATAACTAGGA TCAGTCATCG
               GGGGGATTTA CTAAATCTAT CATAACCGAA ATAACTAGGA TCAGTCATCG
               GGGGGATTTA CTAAATCTAT CATAACCGAA ATAACTAGGA TCAGTCATCG
               GGGGGATTTA CTAAATCTAT CATAACCGAA ATAACTAGGA TCAGTCATCG
               GGGGGATTTA CTAAATCTAT CATAACCGAA ATAACTAGGA TCAGTCATCG
               GGGGGATTTA CTAAATCTAT CATAACCGAA ATAACTAGGA TCAGTCATCG
               GGGGGATTTA CTAAATCTAT CATAACCGAA ATAACTAGGA TCAGTCATCG
               GGGGGATTTA CTAAATCTAT CATAACCGAA ATAACTAGGA TCAGTCATCG
               GGGGGATTTA CTAAATCTAT CATAACCGAA ATAACTAGGA TCAGTCATCG
               GGGGGATTTA CTAAATCTAT CATAACCGAA ATAACTAGGA TCAGTCATCG
               GGGGGATTTA CTAAATCTAT CATAACCGAA ATAACTAGGA TCAGTCATCG
               GGGGGATTTA CTAAATCTAT CATAACCGAA ATAACTAGGA TCAGTCATCG
               GGGGGATTTA CTAAATCTAT CATAACCGAA ATAACTAGGA TCAGTCATCG
               GGGGGATTTA CTAAATCTAT CATAACCGAA ATAACTAGGA TCAGTCATCG
               GGGGGATTTA CTAAATCTAT CATAACCGAA ATAACTAGGA TCAGTCATCG
               GGGGGATTTA CTAAATCTAT CATAACCGAA ATAACTAGGA TCAGTCATCG
               GGGGGATTTA CTAAATCTAT CATAACCGAA ATAACTAGGA TCAGTCATCG
               GGGGGATTTA CTAAATCTAT CATAACCGAA ATAACTAGGA TCAGTCATCG
               GGGGGATTTA CTAAATCTAT CATAACCGAA ATAACTAGGA TCAGTCATCG
               GGGGGATTTA CTAAATCTAT CATAACCGAA ATAACTAGGA TCAGTCATCG
               GGGGNNNNTA CTAAATCTAT CATAACNGAN ATAACTAGGA TCAGTCANCG
               GGGGGATTTA CTAAATCTAT CATAACCGAA ATAACTAGGA TCAGTCATCG
               GGGGGATTTA CTAAATCTAT CATAACCGAA ATAACTAGGA TCAGTCATCG
               GGGGGATTTA CTAAATCTAT CATAACCGAA ATAACTAGGA TCAGTCATCG
               GGGGGATTTA NNAAATCTAT CATAACCGAA ATAACTAGGA TCAGTCATCG
               GGGGGATTTA CTAAATCTAT CATAACCGAA ATAACTAGGA TCAGTCATCG
               GGGGGATTTA CTAAATCTAT CATAACCGAA ATAACTAGGA TCAGTCATCG
               GGGGGATTTA CTAAATCTAT CATAACCGAA ATAACTAGGA TCAGTCATCG
               GGGGGATTTA CTAAATCTAT CATAACCGAA ATAACTAGGA TCAGTCATCG
               GGGGGATTTA CTAAATCTAT CATAACCGAA ATAACTAGGA TCAGTCATCG
               GGGGGATTTA CTAAATCTAT CATAACCGAA ATAACTAGGA TCAGTCATCG
               GGGGGATTTA CTAAATCTAT CATAACCGAA ATAACTAGGA TCAGTCATCG
               GGGGGATTTA CTAAATCTAT CATAACCGAA ATAACTAGGA TCAGTCATCG
               GGGGGATTTA CTAAATCTAT CATAACCGAA ATAACTAGGA TCAGTCATCG
               GGGGGATTTA CTAAATCTAT CATAACCGAA ATAACTAGGA TCAGTCATCG
               GGGGGATTTA CTAAATCTAT CATAACCGAA ATAACTAGGA TCAGTCATCG
               GGGGGATTTA CTAAATCTAT CATAACCGAA ATAACTAGGA TCAGTCATCG
               GGGGGATTTA CTAAATCTAT CATAACCGAA ATAACTAGGA TCAGTCATCG
               GGGGGATTTA CTAAATCTAT CATAACCGAA ATAACTAGGA TCAGTCATCG
               GGGGGATTTA CTAAATCTAT CATAACCGAA ATAACTAGGA TCAGTCATCG
               GNGGGATTTA CTAAATCTAT CATAACCGAA ATAACTAGGA TCAGTCATCG
               GGGGGATTTA CTAAATCTAT CATAACCGAA ATAACTAGGA TCAGTCATCG
               GNGGGATTTA CTAAATCTAT CNNAACNGAA ATAACTAGGA TCNGNCATCG
               GGGGGATTTA CTAAATCTAT CATAACCGAA ATAACTAGGA TCAGTCATCG
               GGGGGATTTA CTAAATCTAT CATAACCGAA ATAACTAGGA TCAGTCATCG
               GGGGGATTTA CTAAATCTAT CATAACCGAA ATAACTAGGA TCAGTCATCG
               GGGGGATTTA CTAAATCTAT CATAACCGAA ATAACTAGGA TCAGTCATCG
               GGGGGATTTA CTAAATCTAT CATAACCGAA ATAACTAGGA TCAGTCATCG
               GGGGGATTTA CTAAATCTAT CATAACCGAA ATAACTAGGA TCAGTCATCG
               GGGGGATTTA CTAAATCTAT CATAACCGAA ATAACTAGGA TCAGTCATCG
               GGGGGATTTA CTAAATCTAT CATAACCGAA ATAACTAGGA TCAGTCATCG
               CGAAAGCCCG ACCGGCCCGC AGCAACAGGG GTGACTGATG CCGCCTGGTA
               CGAAAGCCNN ACCGGCCCGC AGCAACAGGG GTGACTGATG CCGCCNGGTA
               CGAAAGCCCG ACCGGCCCGC AGCAACAGGG GTGACTGATG CCGCCTGGTA
               CGAAANCCCG ACCGGCCCGC AGCAACAGGG GTGACTGATG CCGCCTGGTA
               CGAAAGCCCG ACCGGCCCGC AGCAACAGGG GTGACTGATG CCGCCTGGTA
               CGAAAGCCCG ACCGGCCCGC AGCAACAGGG GTGACTGATG CCGCCTGGTA
               CGAAAGCCCG ACCGGCCCGC AGCAACAGGG GTGACTGATG CCGCCTGGTA
               CGAAAGCCCG ACCGGCCCGC AGCAACAGGG GTGACTGATG CCGCCTGGTA
               CGAAAGCCCG ACCGGCCCGC AGCAACAGGG GTGACTGATG CCGCCTGGTA
               CGAAAGCCCG ACCGGCCCGC ANCAACAGGG GTGACTGATG CCGCCTGGTA
               CGAAAGCCCG ACCGGCCCGC AGCAACAGGG GTGACTGATG CCGCCTGGTA
               CGAAAGCCCG ACCGGCCCGC AGCAACAGGG GTGACTGATG CCGCCTGGTA
               CGAAAGCCCG ACCGGCNCGC AGCAACAGGG GTGACTGATG CCGCCTGGTA
               GGGGGATTTA CTAAATCTAT CATAACCGAA AGATAAAAGA TCAGTCAGCG
               GGGGGATTTA CTAAATCTAT CATAACCGAA AGATAAAAGA TCAGTCAGCG
               GGGGGATTTA CTAAATCTAT CATAACCGAA AGATAAAAGA TCAGTCAGCG
               GGGGGATTTA NNAAATCTAT CATAACCGAA AGATAAAAGA TCAGTCAGCG
               GGGGGATTTA CTAAATCTAT CATAACCGAA AGATAAAAGA TCAGTCAGCG
               GGGGGATTTA CTAAATCTAT CATAACCGAA AGATAAAAGA TCAGTCAGCG
               GGGGGATTTA CTAAATCTAT CATAACCGAA AGATAAAAGA TCANNCAGCG
               GGGGGATTTA CTAAATCTAT CATAACCGAA AGATAAAAGA TCAGTCAGCG
               GGGGGATTTA CTNAATCTAT CATAACCGAA AGATAAAAGA TCAGTCAGCG
               GGGGGATTTA CTAAATCTAT CATAACCGAA AGATAAAAGA TCAGTCAGCG
               GGGGGATTTA CTAAATCTAT CATAACCGAA AGATAAAAGA TCAGTCAGCG
               GGNNGATTTA CTNAATCTAT CATAACCGAA AGANNAAANA TCAGTCAGCG
               GGGGGATTTA NNAAATCTAT CATAACCGAA AGATAAAAGA TCAGTCAGCG
               GGGGGATTTA CTAAATCTAT CATAACCGAA AGATAAAAGA TCAGTCAGCG
               CGAAAGCCCG ACCGGCCCGC AGCAACAGGG GTGACTGATG CCGCCTGGTA
               CGAAAGCCCG ACCGGCCCGC AGCAACAGGG GTGACTGATG CCGCCTGGTA
               CGAAAGCCCG ACCGGCCCGC AGCAGCAGGG GTGACTGATG CCGCCTGGTA
               CGAAAGCCCG ACCGGCCCGC AGCAACAGGG GTGACTGATG CCGCCTGGTA
               CGAAAGCCCG ACCGGCCCGC AGCAACAGGG GTGACTGATG CCGCCTGGTA
               CGAAAGCCCG ACCGGCCCGC AGCAACAGGG GTGACTGATG CCGCCTGGTA
               CGAAAGCCCG NNCNGCCCGC AGCAACAGGG GTGACTGATG CCGCCTGGTA
               CGAAAGCCCG ACNGGCCCGC AGCAACNGGG GTGACTGATG CCGCCTGGTA
               CGAAAGCCCG ACCGGCCCGC AGCAGCAGGG GTGACTGATG CCGCCTGGTA
               CGAAAGCCCG ACCGGCCCGC AGCAGCAGGG GTGACTGATG CCGCCTGGTA
               CGAAAGCCCG ACCGGCCCGC AGCAGCAGGG GTGACTGATG CCGCCTGGTA
               CGAAAGCCCG ACCGGCCCGC AGCANNAGGG GTGNNTGATG CCGCCTGGTA
               CGAAAGCCCG ACCGGCCCGC AGCAACAGGG GTGACTGATG CCGCCTGGTA
               CGAAAGCCCG ACCGGCCCGC AGCAACAGGG GTGACTGATG CCGCCTGGTA
               CGAAAGCCCG ACCGGCCCGC AGCAACAGGG GTGACTGATG CCGCCTGGTA
               GCGGGACCTA CTAAGTGCGN NACGAGATGG GTGACTAATG CTACCCGGTA
               GCGGGACCTA CTAAGTGCNN NACGAGATGG GTGACTAATG CTACCCGGTA
               NNNNNACCTA CTAAGTGCGN NNCNAGATGG GTGACTANTG CNNNCNGGTA
               GCGGGACCTA CTAAGTGCGN NACGAGATGG GTGACTAATG CTACCCGGTA
               GCGGGACCTA CTAAGTGCGN NACGAGATGG GTGACTAATG CTACCCGGTA
               GCGGGACCTA CTAAGTGCGN NACGAGATGG GTGACTAATG CTACCCGGTA
               GCGGGACCTA CTAAGTGCGN NACGAGATGG GTGACTAATG CTACCCGGTA
               GCGGGACCTA NNANGTGCGN NACGAGATGG GTGACTAATG CTACCCGGTA
               GCGGGACCTA CTAAGTGCGN NACGAGATGG GTGACTAATG CTACCCGGTA
               GCGGGACCTA CTAAGTGCGN NACGAGATGG GTGACTAATG CTACCCGGTA
               GCGGGACCTA CTAAGTGCGN NACGAGATGG GTGACTAATG CTACCCGGTA
               GCGGGACCTA CTAAGTGCGN NACGAGATGG GTGACTAATG CTACCCGGTA
               CGAAAGCCCG ACCGGCCCGC AGCAACAGGG GTGACTGATG CCGCCTGGTA
               CGAAAGCCCG ACCGGCCCGC AGCAACAGGG GTGACTGATG CCGCCTGGTA
               CGAAAGCCCG ACCGGCCCGC AGCAACAGGG GTGACTGATG CCGCCTGGTA
               CGAAAGCCCG ACCGGCCCGC AGCAACAGGG GTGACTGATG CCGCCTGGTA
               CGAAAGCCCG ACCGGCCCGC AGCAACAGGG GTGACTGATG CCGCCTGGTA
               CGAAAGCCCG ACCGGCCCGC AGCAACAGGG GTGACTGATG CCGCCTGGTA
               CGAAAGCCCG ACCGGCCCGC AGCAACAGGG GTGACTGATG CCGCCTGGTA
               CGAAAGCCCG ACCGGCCCGC AGCAACAGGG GTGACTGATG CCGCNTGGTA
               CGAAAGCCCG ACCGGCCCGC AGCAACANGG GTGACTGATG CCGCCTGGTA

               CCGCNCCTCA NACCTGAGCG CTTCACCGAC NAATGCTCTC GACACCATGG
               CCGCCCCTCA AACCTGAGCG CTTCACCGAC TAATGCTCTC GACACCATGG
               CCGCCCCTCA AACCTGAGCG CTTCACCGAC TAATGCTCTC GACACCATGG
               CCGCCCCTCA AACCTGAGCG CTTCACCGAC TAATGCTCTC GACACCATGG
               CCGCCCCTCA AACCTGAGCG CTTCACCGAC TAATGCTCTC GACACCATGG
               CCGCCCCTCA AACCTGAGCG CTTCACCGAC TAATGCTCTC GACACCATGG
               CCGCCCCTCA AACCTGAGCG CTTCACCGAC TAATGCTCTC GACACCATGG
               CCGCCCCTCA AACCTGAGCG CTTCACCGAC TAATGCTCTC GACACCATGG
               CNGCCCCTCA AACCTGAGCG CTTCACCGAC TAATGCTCTC GACACCATGG
               CCGCCCCTCA AACCTGAGCG CTTCACCGAC TAATGCTCTC GACACCATGG
               CCGCCCCTCA AACCTGAGCG CTTCACCGAC TAATGCTCTC GACACCATGG
               CCGCCCNNNA AACCTGAGCG CTTCACCGAC TAATNCTCTC GACACNNNGG
               CCGCCCNNNA AACCTGAGCG CTTCACCGAC TAATGCTCTC GACACCATGG
               CCGCCCCTCA AACCTGAGCG CTTCACCGAC TAATGCTCTC GACACCATGG
               CCGCCCCTCA AACCTGAGCG CTTCNCCGAC TAATGCTCTC GACACCATGG
               CCGCCCCTCA AACCTGAGCG CTTCACCGAC TAATGCTCTC GACACCATGG
               CCGCCCCTCA AACCTGAGCG CTTCACCGAC TAATGCTCTC GACACCATGG
               CCGCCCCTCA AACCTGAGCG CTTCACCGAC TAATGCTCTC GACACCATGG
               CCGCCCCTCA AACCTGAGCG CTTCACCGAC TAATGCTCTC GACACCATGG
               CCGCCCCTCA AACCTGAGCG CTTCACCGAC TAATGCTCTC GACACCATGG
               CCGCCCCTCA AACCTGAGCG CTTCACCGAC TAATGCTCTC GACACCATGG
               CCGCCCCTCA AACCTGAGCG CTTCACCGAC TAATGCTCTC GACACCATGG
               CCGCCCCTCA AACCTGAGCG CTTCACCGAC TAATGCTCTC GACACCATGG
               CCGCCCCTCA AACCTGAGCG CTTCACCGAC TAATGCTCTC GACACCATGG
               CCGCCCCTCA AACCTGNGCG CTTCACCGAC TAANGCTCTC GACACCATGG
               CCGCCCCTCA AACCTGAGCG CTTCACCGAC TAATGCTCTC GACACCATGG
               CCGCCCCTCA AACCTGAGCG CTTCACCGAC TAATGCTCTC GACACCATGG
               CCGCCCCTCA AACCTGAGCG CTTCACCGAC TAATGCTCTC GACACCATGG
               CCGCCCCTCA AACCTGAGCG CTTCACCGAC TAATGCTCTC GACACCATGG
               CCGCCCCTCA AACCTGAGCG CTTCACCGAC TAATGCTCTC GACACCATGG
               CCGCCCCTCA AACCTGAGCG CTTCACCGAC TAATGCTCTC GACACCATGG
               CCGCCCCTCA AACCTGAGCG CTTCACCGAC TAATGCTCTC GACACCATGG
               CCGCCCCTCA AACCTGAGCN CTTCACCGAC TAATGCTCTC GACACCATGG
               CCGCCCCTCA AACCTGAGCG CTTCACCGAC TAATGCTCTC GACACCATGG
               CCGCCCCTCA AACCTGAGCG CTTCACCGAC TAATGCTCTC GACACCATGG
               CCGCCCCTCA AACCTGAGCG CTTCACCGAC TAATGCTCTC GACACCATGG
               CCGCCCCTCA AACCTGAGCG CTTCACCGAC TAATGCTCTC GACACCATGG
               CCGCCCCTCA AACCTGAGCG CTTCACCGAC TAANGCTCTC GACACCATGG
               CCGCCCCTCA AACCTGAGCG CTTCACCGAC TAATGCTCTC GACACCATGG
               CCGCCCCTCA AACCTGAGCG CTTCACCGAC TAATGCNNTC GACACCATGG
               CCGCCCCTCA AACCTGAGCG CTTCACCGAC TAATGCTCTC GACACCATGG
               CCGCCCCTCA AACCTGAGCG CTTCACCGAC TAATGCTCTC GACACCATGG
               CCGCCCCTCA AACCTGAGCG CTTCACCGAC TAATGCTCTC GACACCATGG
               CCGCCCCTCA AACCTGAGCG CTTCACCGAC TAATGCTCTC GACACCATGG
               CCGCCCCTCA AACCTGAGCG CTTCACCGAC TAATGCTCTC GACACCATGG
               CCGCCCCTCA AACCTGAGCG CTTCACCGAC TAATGCTCTC GACACCATGG
               CCGCCCCTCA AACCTGAGCG CTTCACCGAC TAATGCTCTC GACACCATGG
               CCGCCNCTCA NACCNNAGCG CNNNNNCGNC TANTNNNCNN NNNNCCATGG
               CCGCCCCTCA AACCTGAGCG CTTCACCGAC TAATGCTCTC GACACCATGG
               CCGCCCCTCA AACCTGAGCG CTTCACCGAN TAATGCTCTC GACACCATGG
               CCGCCCCTCA AACCTGAGCG CTTCACCGAC TAATGCTCTC GACACCATGG
               CCGCCCCTCA AACCNNAGCG CTTCACCGAC TAATGCTCTC GACACCATGG
               CCGCCCCTCA AACCTGAGCG CTTCACCGAC TAATGCTCTC GACACCATGG
               CCGCCCCTCA AACCTGAGCG CTTCACCGAC TAATGCTCTC GACACCATGG
               CCGCCCCTCA AACCTGAGCN CTTCACCGAC TAATGCTCNN GACACNNNGG
               CCGCCCCTCA AACCTGAGCG CTTCACCGAC TAATGCTCTC GACACCATGG
               CCGCCCCTCA AACCTGAGCG CTTCACCGAC TAATGCTCTC GACACCATGG
               CCGCCCCTCA AACCTGAGCG CTTCACCGAC TAATGCTCTC GACACCATGG
               CCGCCCCTCA AACCTGAGCG CTTCACCGAC TAATGCTCTC GACACCATGG
               CCGCCCCTCA AACCTGAGCG CTTCACCGAC TAATGCTCTC GACACCATGG
               CCGCCCCTCA AACCTGAGCG CTTCACCGAC TAATGCTCTC GACACCATGG
               CCGCCCCTCA AACCTGAGCG CTTCACCGAC TAATGCTCTC GACACCATGG
               CCGCCCCTCA AACCTGAGCG CTTCACCGAC TAATGCTCTC GACACCATGG
               CCGCCCCTCA AACCTGAGCG CTTCACCGAC TAATGCTCTC GACACCATGG
               CCGCCCCTCA AACCTGAGCG CTTCACCGAC TAATGCTCTC GACACCATGG
               CCGCCCCTCA AACCTGAGCG CTTCACCGAC TAATGCTCTC GACACCATGG
               CCGCCCCTCA AACCTGAGCG CTTCACCGAC TAATGCTCTC GACACCATGG
               CCGCCCCTCA AACCTGAGCG CTTCACCGAN TAATGCTCTC GACACCATGG
               CCGCCCCTCA AACCTGAGCG CTTCACCGAC TAATGCTCTC GACACCATGG
               CCGCCCCTCA AACCNNAGCG CTTCACCGAC TANNNCNNTC GACACCATGG
               CCGCCCCTCA AACCTGAGCG CTTCACCGAC TAATGCTCTC GACACCATGG
               CCGCCCCTCA AACCTGAGCG CTTCACCGAC TAATGCTCTC GACACCATGG
               CCGCCCCTCA AACCTGAGCG CTTCACCGAC TAATGCTCTC GACACCATGG
               CCGCCCCTCA AACCTGAGCG CTTCACCGAC TAATGCTCTC GACACCATGG
               CCGCCCCTCA AACCTGAGCG CTTCACCGAC TAATGCTCTC GACACCATGG
               CCGCCCCTCA AACCTGAGCG CTTCACCGAC TAATGCTCTC GACACCATGG
               CCGCCCCTCA AACCTGAGCG CTTCACCGAC TAATGCTCTC GACACCATGG
               CCGCCCCTCA AACCTGAGCG CTTCACCGAC TAATGCTCTC GACACCATGG
               TTGCTTTCTG GCATAAGATA AACTGTCAGT CAGCATCCCA AGGGATGTAA
               TTGCTTTCTG GCATAAGATA AACTGTCNGT CANCATCCCA AGGGATGTAA
               TTGCTTTCTG GCATAAGATA AACTGTCAGT CAGCATCCCA AGGGATGTAA
               TTGCTTTCTG GCATAAGATA AACTGTCAGT CAGCNTCCCA AGGGATGTAA
               TTGCTTTCTG NCATAAGATA AACTGTCAGT CAGCATCCCA AGGGATGTAA
               TTGCTTTCTG GCATAAGATA AACTGTCAGT CAGCATCCCA AGGGATGTAA
               TTGCTTTCTG GCATAAGATA AACTGTCAGT CAGCATCCCA AGGGATGTAA
               TTGCTTTCTG GCATAAGATN AACTGTCAGT CAGCATCCCA AGGGATGTAA
               TTGCTTTCTG GCATAAGATA AACTGTCAGT CAGCATCCCA AGGGATGTAA
               TTGCTTTCTG GCATAAGATA AACTGTCAGT CAGCATCCCA AGGGATGTAA
               TTGCTTTCTG GCATAAGATA AACTGTCAGT CAGCATCCCA AGGGATGTAA
               TTGCTTTCTG GCATAAGATA AACTNTCAGT CAGNATCCCA AGGGATGTAA
               TTGCTTTCTG GCATAAGATA AACTGTCAGT CAGCATCCCA AGGGATGTAA
               TCGCCCCTCA AACCTGAGCG CTTCACCGAC TAATGCTGTC GACACCATAG
               TCGCCCCTCA AACCTGAGCG CTTCACCGAC TAATGCTGTC GACACCATAG
               TCGCCCCTCA AACCTGAGCG CTTCACCGAC TAATGCTGTC GACACCATAG
               TCGCCCCTCA AACCTGAGCG CTTCACCGAC TAATGCTGTC GACACCATAG
               TCGCCCCTCA AACCTGAGCG CTTCACCGAC TAATGCTGTC GACACCATAG
               TCGCCCCTCA AACCTGAGCG CTTCACCGAC TAATGCTGTC GACACCATAG
               TCGCCCCTCA AACCTGAGCG CTTCACCGNC TAATNCTGTC GACACCATAG
               TCGCCCCTCA AACCTGAGCG CTTCACCGAC TAATGCTGTC GACACCATAG
               TCGCCCCTCA AACCTGAGCG CTTCACCGAC TAATGCTGTC GACACCATAG
               TCGCCCCTCA AACCTGAGCG CTTCACCGAC TAATGCTGTC GACACCATAG
               TCGCCCCTCA AACCTGAGCG CTTCACCGAC TAATGCTGTC GACACCATAG
               TCGCCCCTCA AACCTGNGCG CTTCACCGAC TNANGCTGTC GACACCATAG
               TCGCCCCTCA AACCTGAGCG CTTCACCGNN TAATGCTGTC GACACCATAG
               TCGCCCCTCA AACCTGAGCG CTTCACCGAC TAATGCTGTC GACACCATAG
               TTGCTTTCTG GCATAAGATA AACTGTCAGT CAGCATCCCA AGGGATGTAA
               TTGCTTTCTG GCATAAGATA AACTGTCAGT CAGCATCCCA AGGGATGTAA
               TTGCTTTCTG GCATAAGATA AACTGTCAGT CAGCATCCCA AGGGATGTAA
               TTGCTTTCTG GCATAAGATA AACTGTCAGT CAGCATCCCA AGGGATGTAA
               TTGCTTTCTG GCATAAGATA AACTGTCAGT CAGCATCCCA AGGGATGTAA
               TTGCTTTCTG GCATAAGATA AACTGTCAGT CAGCATCCCA AGGGATGTAA
               TTGCTTTCTG GCATAAGATA AACTGTCAGT CAGCATCCCA AGGGATGTAA
               TTGCTTTCTG GCATAAGATA AACTGTCAGT CAGCATCCCA AGGGATGTAA
               TTGCTTTCTG GCATAAGATA AACTGTCAGT CAGCATCCCA AGGGATGTAA
               TTGCTTTCTG GCATAAGATA AACTGTCAGT CAGCATCCCA AGGGANNNAA
               TTGCTTTCTG GCATAAGATA AACTGTCAGT CAGCATCCCA AGGGATGTAA
               TTGCTTTCTG GCATAAGATA AACTGTCAGT CAGCNTCCCA AGGGANNNAA
               TTGCTTTCTG GCATAAGATA AACTGTCAGT CAGCATCCCA AGGGATGTAA
               TTGCTTTCTG GCATAAGATA AACTGTCAGT CAGCATCCCA AGGGATGTAA
               TTGCTTTCTG GCATAAGATA AACTGTCAGT CAGCATCCCA AGGGATGTAA
               TTTTTCTCTG GCATAAAGCG CTTCACTAGC CTGCGCCCCA GGCGCCAGGA
               TTTTTCTCTG GCATAAAGCG CTTCACTANC CTGCGCCCCA GGCGCCAGGA
               TTNTTNTCTG GCATNNAGCG CNNCNNTAGC CNGCNCCCCA GGCGCCAGGA
               TTTTTCTCTG GCATAAAGCG CTTCACTAGC CTGCGCCCCA GGCGCCAGGA
               TTTTTCTCTG GCATAAAGCG CTTCACTAGC CTGCGCCCCA GGCGCCAGGA
               TTTTTCTCTG GCATAAAGCG CTTCACTAGC CTGCGCCCCA GGCGCCAGGA
               TTTTTCTCTG GCATAAAGCG CTTCACTAGC CTGCGCCCCA GGCGCCAGGA
               TTTTTCTCTG NCATAAAGCG NTTCNCTAGN CTGCGCCCCA GGCGCCAGGA
               TTTTTCTCTG GCATAAAGCG CTTCACTAGC CTGCGCCCCA GGCGCCAGGA
               TTTTTCTCTG GCATAAAGCG CTTCACTAGC CTGCGCCCCA GGCGCCAGGA
               TTTTTCTCTG GCATAAAGCG CTTCACTAGC CTGCGCCCCA GGCGCCAGGA
               TTTTTCTCTG GCATAAAGCG CTTCACTAGC CTGCGCCCCA GGCGCCAGGA
               TTGCTTTCTG GCATAAGATA AACTGTCGAC CAGCATCCCA AGGGATGTAA
               TTGCTTTCTG GCATAAGATA AACTGTCGAC CAGCATCCCA AGGGATGTAA
               TTGCTTTCTG GCATAAGATA AACTNTCGAC CAGCNTCCCA AGGGATGTAA
               TTGCTTTCTG GCATAAGATA AACTGTCGAC CAGCATCCCA AGGGATGTAA
               TTGCTTTCTG GCATAAGATA AACTGTCGAC CAGCATCCCA AGGGATGTAA
               TTGCTTTCTG GCATAAGATA AACTGTCGAC CAGCATCCCA AGGGATGTAA
               TTGCTTTCTG GCATAAGATA AACTGTCGAC CAGCATCCCA AGGGATGTAA
               TTGCTTTCTG GCATAAGATA AACTGTCAGT CAGCATCCCA AGGGATGTAA
               TNGCTTTCTG GCATAAGATA AACTGTCAGT CAGCATCCCA AGGGATGTAA

               GGNGTGTATN TCCCTTACGA CCTGGCAACT CNCGTTAGCT TCTCGCGTTG
               GGCGTGTATC TCCCTTACGA CCTGGCAACT CTCGTTAGCT TCTCGCGTTG
               GGCGTGTATC TCCCTTACGA CCTGGCAACT CTCGTTAGCT TCTCGCGTTG
               GGCGTGTATC TCCCTTACGA CCTGGCAACT CTCGTTAGCT TCTCGCGTTG
               GGCGTGTATC TCCCTTACGA CCTGGCAACT CTCGTTAGCT TCTCGCGTTG
               GGCGTGTATC TCCCTTACGA CCTGGCAACT CTCGTTAGCT TCTCGCGTTG
               GGCGTGTATC TCCCTTACGA CCTGGCAACT CTCGTTAGCT TCTCGCGTTG
               GGCGTGTATC TCCCTTACGA CCTGGCAACT CTCGTTAGCT TCTCGCGTTG
               GGCGTGTATC TCCCTTACGA CCTGGCAACT CTCGTTAGCT TCTCGCGTTG
               GGCGTGTATC TCCCTTACGA CCTGGCAACT CTCGTTAGCT TCTCGCGTTG
               GGCGTGTATC TCCCTTACGA CCTGGCAACT CTCGTTAGCT TCTCGCGTTG
               GGCGTGTATC TCCCTTACGA CCTGGCAACT CTCGTTAGCT TCTCGCGTTG
               GGCGTGTATC TCCCTTACGA CCTGGCAACT CTCGTTAGCT TCTCGCGTTG
               GGCGTGTATC TCCCTTACGA CCTGGCAACT CTCGTTAGCT TCTCGCGTTG
               GGCGTGTATC TCCCTTACGA CCTGGCAACT CTCGTTAGCT TCTCGCGTTG
               GGCGTGTATC TCCCTTACGA CCTGGCAACT CTCGTTAGCT TCTCGCGTTG
               GGCGTGTATC TCCCTTACGA CCTGGCAACT CTCGTTAGCT TCTCGCGTTG
               GGCGTGTATC TCCCTTACGA CCTGGCAACT CTCGTTAGCT TCTCGCGTTG
               GGCGTGTATC TCCCTTACGA CCTGGCAACT CTCGTTAGCT TCTCGCGTTG
               GGCGTGTATC TCCCTTACGA CCTGGCAACT CTCGTTAGCT TCTCGCGTTG
               GGCGTGTATC TCCCTTACGA CCTGGCAACT CTCGTTAGCT TCTCGCGTTG
               GGCGTGTATC TCCCTTACGA CCTGGCAACT CTCGTTAGCT TCTCGCGTTG
               GGCGTGTATC TCCCTTACGA CCTGGCAACT CTCGTTAGCT TCTCGCGTTG
               GGCGTGTATC TCCCTTACGA CCTGGCAACT CTCGTTAGCT TCTCGNGTTG
               GGCGTGTATC TCCCTTACGA CCTGGCAACT CTCGTTAGCT TCTCGCGTTG
               GGCGTGTATC TCCCTTACGA CCTGGCAACT CTCGTTAGCT TCTCGCGTTG
               GGCGTGTATC TCCCTTACGA CCTGGCAACT CTCGTTAGCT TCTCGCGTTG
               GGCGTGTATC TCCCTTACGA CCTGGCAACT CTCGTTAGCT TCTCGCGTTG
               GGCGTGTATC TCCCTTACGA CCTGGCAACT CTCGTTAGCT TCTCGCGTTG
               GGCGTGTATC TCCCTTACGA CCTGGCAACT CTCGTTAGCT TCTCGCGTTG
               GGCGTGTATC TCCCTTACGA CCTGGCAACT CTCGTTAGCT TCTCGCGTTG
               GGCGTGTATC TCCCTTACGA CCTGGCAACT CTCGTTAGCT TCTCGCGTTG
               GGCGTGTATC TCCCTTACGA CCTGGCAACT CTCGTTAGCT TCTCGCGTTG
               GGCGTGTATC TCCCTTACGA CCTGGCAACT CTCGTTAGCT TCTCGCGTTG
               GGCGTGTATC TCCCTTACGA CCTGGCAACT CTCGTTAGCT TCTCGCGTTG
               GGCGTGTATC TCCCTTACGA CCTGGCAACT CTCGTTAGCT TCTCGCGTTG
               GGCGTGTATC TCNCTTACGA CCTGGCAACT CTCGTTAGCT TCTCGCGTTG
               GGCGTGTATC TCCCTTACGA CCTGGCAACT CTCGTTAGCT TCTCGCGTTG
               GGCGTGTATC TCCCTTACGA CCTGGCAACT CTCGTTAGCT TCTCGCGTTG
               GGCGTGTATC TCCCTTACGA CCTGGCAACT CTCGTTAGCT TCTCGCGTTG
               GGCGTGTATC TCCCTTACGA CCTGGCAACT CTCGTTAGCT TCTCGCGTTG
               GGCGTGTATC TCCCTTACGA CCTGGCAACT CTCGTTAGCT TCTCGCGTTG
               GGCGTGTATC TCCCTTACGA CCTGGCAACT CTCGTTAGCT TCTCGCGTTG
               GGCGTGTATC TCCCTTACGA CCTGGCAACT CTCGTTAGCT TCTCGCGTTG
               GGCGTGTATC TCCCTTACGA CCTGGCAACT CTCGTTAGCT TCTCGCGTTG
               GGCGTGTATC TCCCTTACGA CCTGGCAACT CTCGTTAGCT TCTCGCGTTG
               GGCGTGTATC TCCCTTACGA CCTGGCAACT CTCGTTAGCT TCTCGCGTTG
               GGCGTGTATC TCCCTTACGA CCTGGCAACN NTCGNNAGCT TNTCGCGTNG
               GGCGTGTATC TCCCTTACGA CCTGGCAACT CTCGTTAGCT TCTCGCGTTG
               GGCGTGTATC TCCCTTACGA CCTGGCAACT CTCGTTAGCT TCTCGCGTTG
               GGCGTGTATC TCCCTTACGA CCTGGCAACT CTCGTTAGCT TCTCGCGTTG
               GGCGTGTANC TCCCTTACGA CCTGGCAACT CTCGTTAGCT TCTCGCGTTG
               GGCGTGTATC TCCCTTACGA CCTGGCAACT CTCGTTAGCT TCTCGCGTTG
               GGCGTGTATC TCCCTTACGA CCTGGCAACT CTCGTTAGCT TCTCGCGTTG
               GGCGTGTATC TCCCTTACGA CCTGGCAACT CTCGTTAGCT TCTCGCGTTG
               GGCGTGTATC TCCCTTACGA CCTGGCAACT CTCGTTAGCT TCTCGCGTTG
               GGCGTGTATC TCCCTTACGA CCTGGCAACT CTCGTTAGCT TCTCGCGTTG
               GGCGTGTATC TCCCTTACGA CCTGGCAACT CTCGTTAGCT TCTCGCGTTG
               GGCGTGTATC TCCCTTACGA CCTGGCAACT CTCGTTAGCT TCTCGCGTTG
               GGCGTGTATC TCCCTTACGA CCTGGCAACT CTCGTTAGCT TCTCGCGTTG
               GGCGTGTATC TCCCTTACGA CCTGGCAACT CTCGTTAGCT TCTCGCGTTG
               GGCGTGTATC TCCCTTACGA CCTGGCAACT CTCGTTAGCT TCTCGCGTTG
               GGCGTGTATC TCCCTTACGA CCTGGCAACT CTCGTTAGCT TCTCGCGTTG
               GGCGTGTATC TCCCTTACGA CCTGGCAACT CTCGTTAGCT TCTCGCGTTG
               GGCGTGTATC TCCCTTACGA CCTGGCAACT CTCGTTAGCT TCTCGCGTTG
               GGCGTGTATC TCCCTTACGA CCTGGCAACT CTCGTTAGCT TCTCGCGTTG
               GGCGTGTATC TCCCTTACGA CCTGGCAACT CTCGTTAGCT TCTCGCGTTG
               GGCGTGTATC TCCCTTACGA CCTGGCAACT CTCGTTAGCT TCTCGCGTTG
               GGCGTGTATC TCCCTTACGA CCTGGCAACT CTCGTTAGCT TCTCGCGTTG
               GNCGTGTANC TCCCTTACGA CCTNNNAACT CTCGNNNGCT TCTCNNGTTG
               GGCGTGTATC TCCCTTACGA CCTGGCAACT CTCGTTAGCT TCTCGCGTTG
               GGCGTGTATC TCCCTTACGA CCTGGCAACT CTCGTTAGCT TCTCGCGTTG
               GGCGTGTATC TCCCTTACGA CCTGGCAACT CTCGTTAGCT TCTCGCGTTG
               GGCGTGTATC TCCCTTACGA CCTGGCAACT CTCGTTAGCT TCTCGCGTTG
               GGCGTGTATC TCCCTTACGA CCTGGCAACT CTCGTTAGCT TCTCGCGTTG
               GGCGTGTATC TCCCTTACGA CCTGGCAACT CTCGTTAGCT TCTCGCGTTG
               GGCGTGTATC TCCCTTACGA CCTGGCAACT CTCGTTAGCT TCTCGCGTTG
               GGCGTGTATC TCCCTTACGA CCTGGCAACT CTCGTTAGCT TCTCGCGTTG
               GGCGTGTATC NCCCTTACGA CCTGGCAACC GCCGCAAACT TTTCGCATCA
               GGCGTGTATC TCCCTTACGA CCTGGCAACC GNCGCAAACT TTTCGCNTCA
               GGCGTGTATC TCCCTTACGA CCTGGCAACC GCCGCAAACT TTTCGCATCA
               GGCGTGTATC TCCCTTACGA CCTGGCAACN NCCGCAAACT TTTCGCATCA
               GGCGTGTATC TCCCTTACGA CCTGGCAACC GCCGCAAACT TTTCGCATCA
               GGCNNNTATC TCCCTTACGA CCTGGCAACC GCCGCAAACT TTTCGCATCA
               GGCGTGTATC TCCCTTACGA CCTGGCAACC GCCGCAAACT TTTCGCATCA
               GGCGTGTATC TCCCTTACGA CCTGGCAACC GCCGCAAACT TTTCGCATCA
               GGCGTGTATC TCNCTTACGA CCTGGCAACC GCCGCAAACT TTTCGCATCA
               GGCGTGTATC TCCCTTACGA CCTGGCAACC GCCGCAAACT TTTCGCATCA
               GGCGTGTATC TCCCTTACGA CCTGGCAACC GCCGCAAACT TTTCGCATCA
               GGCGTGTATC TCCCTTACGA CCTGGCAACC GCCGCAAACT TTTCGCATCA
               GGCGTGTATC TCCCTTACGA CCTGGCAACC GCCGCAAACT TTTCGCATCA
               GGCACCTGCC TCCCTTACGA CCTGGCAACT CTCGTTAGCT TCTCGCATTG
               GGCACCTGCC TCCCTTACGA CCTGGCAACT CTCGTTAGCT TCTCGCATTG
               GGCACCTGCC TCCCTTACGA CCTGGCAACT CTCGTTAGCT TCTCGCATTG
               GGCACCTGCC TCCCTTACGA CCTGGCAACT CTCGTTAGCT TCTCGCATTG
               GGCACCTGCC TCCCTTACGA CCTGGCAACT CTCGTTAGCT TCTCGCATTG
               GGCACCTGCC TCCCTTACGA CCTGGCAACT CTCGTTAGCT TCTCGCATTG
               GNCACCTGCC TCCCTTACGA CCTGGCAACT CTCGTTAGCT TCTCGCATTG
               GGCACCTGCC TCCCTTACGA CCTGGCAACT CTCGTTAGCT TCTCGCATTG
               GGCACCTGCC TCCCTTACGA CCTGGCAACT CTCGTTAGCT TCTCGCATTG
               GGCACCTGCC TCCCTTACGA CCTGGCAACT CTCGTTAGCT TCTCGCATTG
               GGCACCTGCC TCCCTTACGA CCTGGCAACT CTCGTTAGCT TCTCGCATTG
               GNNACCTGCC TCCCTTACGA CCTGGCAACT CTCGTTAGCT TCTCGCATTG
               GGCACCTGNC TCCCTTACGA CCTNNNAACT CTCGNNAGCT TNTCGCATTG
               GGCACCTGCC TCCCTTACGA CCTGGCAACT CTCGTTAGCT TCTCGCNTTG
               TATATGCGTC TTTTACGTTA CCAAAAGACC GCCGCAAACT TTACGCATCA
               TATATGCGTC TTTTACGTTA CCAAAAGACC GCCGCAAACT TTACGCATCA
               TATATGCGTC TTTTACGTTA CCAAAAGACC GCCGCAAACT TTACGCATCA
               TATATGCGTC TTTTACGTTA CCAAAAGACC GCCGCAANCT TTACGCATCA
               TATATGCGTC TTTTACGTTA CCAAAAGACC GCCGCAAACT TTACGCATCA
               TATATGCGTC TTTTACGTTA CCAAAAGACC GCCGCAAACT TTACGNATCA
               TATATGCGTC TTTTACGTTA CCAAAAGACC GCCGCAAACT TTACGCATCA
               TANATGCGNC TTTTACGTTA CCAAAAGACC GCCGCAAACT TTACGCATCA
               TANATGCGTC TTTTACGTTA CCAAAAGACC GCCGCAAACT TTACGCATCA
               TATATGCGTC TTTTACGTTA CCAAAAGACC GCCGCAAACT TTACGCATCA
               TATATGCGTC TTTTACGTTA CCAAAAGACC GCCGCAAACT TTACGCATCA
               TATATGNNTN TTTTACGTTA CCANNNGACC GCCGCAANNN TTACGCATCA
               TATATGCGTC TTTTACGTTA CCAAAAGACC GCCGCAAACT TTACGCATCA
               TATATGCGTC TTTTACGTTA CCAAAAGACC GCCGCAAACT TTACGCATCA
               TATATGNNTC TTTTACGTTA CCAAAAGACC GCCGCAAACT TTACGCATCA
               TACATGTGTA CCCCTTGTGT TTAGGCAGTC CCGGTTGGTC GTTAATACTA
               TACATGTGTA CCCCTTGTGT TTAGGCAGTC CCGGTTGGTC GTTAATACTA
               TACNTGTGTA CCCCTTGTGT TTANNNANNC CNNGTTGGNN GTTANTACTN
               TACATGTGTA CCCCTTGTGT TTAGGCAGTC CCGGTTGGTC GTTAATACTA
               TACATGTGTA CCCCTTGTGT TTAGGCAGTC CCGGTTGGTC GTTAATACTA
               TACATGTGTA CCCCTTGTGT TTAGGCAGTC CCGGTTGGTC GTTAATACTA
               TACATGTGTA CCCCTTGTGT TTAGGCAGTC CCGGTTGGTC GTTAATACTA
               TACNNNTGTA CCNCTTGTGT TTAGGCAGTC CCGGTTGNNN GTTAATACTA
               TACATGTGTA CCCCTTGTGT TTAGGCAGTC CCGGTTGGTC GTTAATACTA
               TACATGTGTA CCCCTTGTGT TTAGGCAGTC CNGGTTGGTC GTTAATACTA
               TACATGTGTA CCCCTTGTGT TTAGGCAGTC CNGGTTGGTC GTTAATACTA
               TACATGTGTA CCCCTTGTGT TTAGGCAGTC CCGGTTGGTC GTTAATACTA
               GGCGTGTATC TCCCTTACGA CCTGGCAACT CTCATTAGCT TCTCGCATTG
               GGCGTGTATC TCCCTTACGA CCTGGCAACT CTCATTAGCT TCTCGCATTG
               GGCGTGTATC TCCCTTACGA CCTGGCAACT CTCATTAGCT TCTCGCATTG
               GGCGTGTATC TCCCTTACGA CCTGGCAACT CTCATTAGCT TCTCGCATTG
               GGCGTGTATC TCCCTTACGA CCTGGCAACT CTCATTAGCT TCTCGCATTG
               GGCGTGTATC TCCCTTACGA CCTGGCAACT CTCATTAGCT TCTCGCATTG
               GGCGTGTATC TCCCTTACGA CCTGGCAACT CTCATTAGCT TCTCGCATTG
               TATATGCGTC TTTTACGTTA CCAAAAGACC GCCGCAAACT TTTCGCATCA
               TATATGCGTC TTTTACGTTA CCAAAAGACC GCCGCAAACT TTTCGCATCA

               GTGCCGCGGT ACGCGTAAGG CACGCCCNTG GGNCTCGAAA CCNGGTACCG
               GTGCCGCGGT ACGCGTAAGG CACGCCNATG GGACTCGAAA CCGGGTACCG
               GTGCCGCGGT ACGCGTAAGG CACGCCCATG GGACTCGAAA CCGGGTACCG
               GTGCCGCGGT ACGCGTAAGG CACGCCCATG GGACTCGAAA CCGGGTACCG
               GTGCCGCGGT ACGCGTAAGG CACGCCCATG GGACTCGAAA CCGGGTACCG
               GTGCCGCGGT ACGCGTAAGG CACGCCCATG GGACTCGAAA CCGGGTACCG
               GTGCCGCGGT ACGCGTAAGG CACGCCCNTG GGACTCGAAA CCGGGTACCG
               GTGCCGCGGT ACGCGTAAGG CACGCCCATG GGACTCGAAA CCGGGTACCG
               GTGCCGCGGT ACGCGTAAGG CACGCCCATG GGACTCGAAA CCGGGTACCG
               GTGCCGCGGT ACGCGTAAGG CACGCCCATG GGACTCGAAA CCGGGTACCG
               GTGCCGCGGT ACGCGTAAGG CACGCCCATG GGACTCGAAA CCGGGTACCG
               GTGCCGCGGT ACGCGTAAGG CACGCCCATG GGACTCGAAA CCGGGTACCG
               GTGCCGCGGT ACGCGTAAGG CACGCCCATG GGACTCGAAA CCGGGTACCG
               GTGCCGCGGT ACGCGTAAGG CACGCCCATG GGACTCGAAA CCGGGTACCG
               GTGCCGCGGT ACGCGTAAGG CACGCCCATG GGACTCGAAA CCGGGTACCG
               GTGCCGCGGT ACGCGTAAGG CACGCCCATG GGACTCGAAA CCGGGTACCG
               GTGCCGCGGT ACGCGTAAGG CACGCCCATG GGACTCGAAA CCGGGTACCG
               GTGCCGCGGT ACGCGTAAGG CACGCCCATG GGACTCGAAA CCGGGTACCG
               GTGCCGCGGT ACGCGTAAGG CACGCCCATG GGACTCGAAA CCGGGTACCG
               GTGCCGCGGT ACGCGTAAGG CACGCCCATG GGACTCGAAA CCGGGTACCG
               GTGCCGCGGT ACGCGTAAGG CACGCCCATG GGACTCGAAA CCGGGTACCG
               GTGCCGCGGT ACGCGTAAGG CACGCCCATG GGACTCGAAA CCGGGTACCG
               GTGCCGCGGT ACGCGTAAGG CACGCCCATG GGACTCGAAA CCGGGTACCG
               GTGCCGCGGT ACGCGTAAGG CACGCCCATG GGACTCGAAA CCGGGTACCG
               GTGCCGCGGT ACGCGTAAGG CACGCCCATG GGACTCGAAA CCGGGTACCG
               GTGCCGCGGT ACGCGTAAGG CACGCCCATG GGNCTCGAAA CCGGGTACCG
               GTGCCGCGGT ACGCGTAAGG CACGCCCATG GGACTCGAAA CCGGGTACCG
               GTGCCGCGGT ACGCGTAAGG CACGCCCATG GGACTCGAAA CCGGGTACCG
               GTGCCGCGGT ACGCGTAAGG CACGCCCATG GGACTCGAAA CCGGGTACCG
               GTGCCGCGGT ACGCGTAAGG CACGCCCNTG GGACTCGAAA NCGGGTACCG
               GTGCCGCGGT ACGCGTAAGG CACGCCCATG GGACTCGAAA CCGGGTACCG
               GTGCCGCGGT ACGCGTAAGG CACGCCCATG GGACTCGAAA CCGGGTACCG
               GTGCCGCGGT ACGCGTAAGG CACGCCCATG GGACTCGAAA CCGGGTACCG
               GTGCCGCGGT ACGCGTAAGG CACGCCCATG GGACTCGAAA CCGGGTACCG
               GTGCCGCGGT ACGCGTAAGG CACGCCCNTG GGACTCGAAA CCGGGTACCG
               GTGCCGCGGT ACGCGTAAGG CACGCCCATG GGACTCGAAA CCGGGTACCG
               GTGCCGCGGT ACGCGTAAGG CACGCCCATG GGACTCGAAA CCGGGTACCG
               GTGCCGCGGT ACGCGTAAGG CACGCCCATG GGACTCGAAA CCGGGTACCG
               GTGCCGCGGT ACGCGTAAGG CACGCCCATG GGACTCGAAA CCGGGTACCG
               GTGCCGCGGT ACGCNTAAGG CACGCCCNTG GGACTCGAAA CCGGGTACCG
               GTGCCGCGGT ACGCGTAAGG CACGCCCATG GGACTCGAAA CCGGGTACCG
               GTGCCGCGGT ACGCGTAAGG CACGCCCATG GGACTCGAAA CCGGGTACCG
               GTGCCGCGGT ACGCGTAAGG CACGCCCATG GGACTCGAAA CCGGGTACCG
               GTGCCGCGGT ACGCGTAAGG CACGCCCATG GGACTCGAAA CCGGGTACCG
               GTGCCGCGGT ACGCGTAAGG CACGCCNATG GGACTCGAAA CCGGGTACCG
               GTGCCGCGGT ACGCGTAAGG CACGCCCATG GGACTCGAAA CCGGGTACCG
               GTGCCGCGGT ACGCGTAAGG CACGCCCATG GGACTCGAAA CCGGGTACCG
               GTGCCGNNNN ACGCGTAAGG CANGCCCATN GGNNTCNNNA NCGGGTACCG
               GTGCCGCGGT ACGCGTAAGG CACGCCCATG GGACTCGAAA CCGGGTACCG
               GTGCCGCGGT ACGCGTAAGG CACGCCCATG GGACTCGAAA CCGGGTACCG
               GTGCCGCGGT ACGCGTAAGG CACGCCCATG GGACTCGAAA CCGGGTACCG
               GTGCCGCGGT ACGCGTAAGG CACGCCCATG GGACTCGAAA CCGGGTACCG
               GTGCCGCGGT ACGCGTAAGG CACGCCCATG GGACTCGAAA CCGGGTACCG
               GTGCCGCGGT ACGCGTAAGG CACGCCCATG GGACTCGAAA CCGGGTACCG
               GTGCCGCGGT ACGCGTAAGG CACGCCCATG GGACTCGAAA CCGGGTACCG
               GTGCCGCGGT ACGCGTAAGG CACGCCCATG GGACTCGAAA CCGGGTACCG
               GTGCCGCGGT ACGCGTAAGG CACGCCCATG GGACTCGAAA CCGGGTACCG
               GTGCCGCGGT ACGCGTAAGG CACGCCCATG GGACTCGAAA CCGGGTACCG
               GTGCCGCGGT ACGCGTAAGG CACGCCCATG GGACTCGAAA CCGGGTACCG
               GTGCCGCGGT ACGCGTAAGG CACGCCCATG GGACTCGAAA CCGGGTACCG
               GTGCCGCGGT ACGCGTAAGG CACGCCCNTG GGACTCGAAA CCGGGTACCG
               GTGCCGCGGT ACGCGTAAGG CACGCCCATG GGACTCGAAA CCGGGTACCG
               GTGCCGCGGT ACGCGTAAGG CACGCCCATG GGACTCGAAA CCGGGTACCG
               GTGCCGCGGT ACGCGTAAGG CACGCCCATG GGACTCGAAA CCGGGTACCG
               GTGCCGCGGT ACGCGTAAGG CACGCCCATG GGACTCGAAA CCGGGTACCG
               GTGCCGCGGT ACGCGTAAGG CACGCCCATG GGACTCGAAA CCGGGTACCG
               GTGCCGCGGT ACGCGTAAGG CACGCCCATG GGACTCGAAA CCGGGTACCG
               GTGCCGCGGT ACGCGTAAGG CACGCCCATG GGACTCGAAA CCGGGTACCG
               GTGCCGCGGT ACGCGTAAGG CACGCCCATG GGACTCGAAA CCGGGTACCG
               GTGCCGCGGT ACGCGNAAGG CACGNCNATG GGANTCNAAA CCGGGTACNN
               GTGCCGCGGT ACGCGTAAGG CACGCCCATG GGACTCGAAA CCGGGTACCG
               GTGCCGCGGT ACGCGTAAGG CACGCCCATG GGACTCGAAA CCGGGTACCG
               GTGCCGCGGT ACGCGTAAGG CACGCCCATG GGACTCGAAA CCGGGTACCG
               GTGCCGCGGT ACGCGTAAGG TACGCCCATG GGACTCGAAA CCGGGTACCG
               GTGCCGCGGT ACGCGTAAGG TACGCCCATG GGACTCGAAA CCGGGTACCG
               GTGCCGCGGT ACGCGTAAGG TACGCCCATG GGACTCGAAA CCGGGTACCG
               GTGCCGCGGT ACGCGTAAGG TACGCCCATG GGACTCGAAA CCGGGTACCG
               GTGCCGCGGT ACGCGTAAGG TACGCCCATG GGACTCGAAA CCGGGTACCG
               CCAATGAAAC ACTCGTTAAA CTTGGCCACA ATGACGCTTC TCTGATGCCT
               CCAATGNAAC ACTCGTTAAN CTTGGCCACA ANGACGCTTC NCTGATGCCT
               CCAATGAAAC ACTCGTTAAA CTTGGCCACA ATGACGCTTC TCTGATGCCT
               CCAATGAAAC ACTCGTTAAA CTTGGCCACA ATGACGCTTC TCTGATGCCT
               CCAATGAAAC ACTCGTTAAA CTTGGCCACA ATGACGCTTC TCTGATGCCT
               CCAATGAAAC ACTCGTTAAA CTTGGCCACA ATGACGCTTC TCTGATGCCT
               CCAATGAAAC ACTCGTTAAA CTTGGCCACA ATGACGCTTC TCTGATGCCT
               CCAATGAAAC ACTCGTTAAA CTTGGCCACA ATGACGCTTC TCTGATGCCT
               CCAATGAAAC ACTCGTTAAA CTTGGCCACA ATGACGCTTC TCTGATGCCT
               CCAATGAAAC ACTCGTTAAA CTTGGCCACA ATGACGCTTC TCTGATGCCT
               CCAATGAAAC ACTCGTTAAA CTTGGCCACA ATGACGCTTC TCTGATGCCT
               CCAATGAAAC ACTCGTTAAA CTTGGCCACA ATNACGCTTC TCTGATGCCT
               CCAATGAAAC ACTCGTTAAA CTTGGCCACA ATGACGCTTC TCTGATGCCT
               GTGCCGCGGT AGGGAGAGGG CTCGCCTCCG AGGCTCGAAA TTTAATGCCG
               GTGCCGCGGT AGGGAGAGGG CTCGCCTCCG AGGCTCGAAA TTTAATGCCG
               GTGCCGCGGT AGGGAGAGGG CTCGCCTCCG AGGCTCGAAA TTTAATGCCG
               GTGCCGCGGT AGGGAGAGGG CTCGCCTCCG AGGCTCGAAA TTTAATGCCG
               GTGCCGCGGT AGGGAGAGGG CTCGCCTCCG AGGCTCGAAA TTTAATGCCG
               GTGCCGCGGT AGGGAGAGGG CTCGCCTCCG AGGCTCGAAA TTTAATGCCG
               GTGCCGCGGT AGGGAGAGGG CTCGCCTCCG AGGCTCGAAA TTTAATGCCG
               GTGCCGCGGT AGGGAGAGGG CTCGCCTCCG AGGCTCGAAA TTTAATGCCG
               GTGCCGCGGT AGGGAGAGGG CTCGCCTCCG AGGCTCGAAA TTTAATGCCG
               GTGCCGCGGT AGGGAGAGGG CTCGCCTCCG AGGCTCGAAA TTTAATGCCG
               GTGCCGCGGT AGGGAGAGGG CTCGCCTCCG AGGCTCGAAA TTTAATGCCG
               GTGCCGCGGT AGGGAGANGG CTCGCCTCCG AGGCTCGAAA NTTAATGCCG
               GTNNCGCGGN AGGGNGAGGG CTCGCCTCCN AGGNNCGAAA TTTAATGCCG
               GTGCCGCGGT AGGGAGAGGG CTCGCCTCCG AGGCTCGAAA TTTAATGCCG
               CCAATGAAAC ACTCGTTAAA CTTGCTCACA ATGACGCTTC TCTGATGCCT
               CCAATGAAAC ACTCGTTAAA CTTGCTCACA ATGACGCTTC TCTGATGCCT
               CCAATGAAAC ACTCGTTAAA CTTGCTCACA ATGACGCTTC TCTGATGCCT
               CCAATGAAAC ACTCGTTAAA CTTGCTCACA ATGACGCTTC TCTGATGCCT
               CCAATGAAAC ACTCGTTAAA CTTGCTCACA ATGACGCTTC TCTGATGCCT
               CCAATGAAAC ACTCGTTAAA CTTGCTCACA ATGACGCTTC TCTGATGCCT
               CCAATGAAAC ACTCGTTAAA CTTGCTCACA ATGACGCTTC TCTGATGCCT
               CCAATGAAAC ACTCGTTAAA CTTGCTCACA ATGACGCTTC TCTGATGCCT
               CCAATGAAAC ACTCGTTAAA CTTGCTCACA ATNACGCTTC TCTGATGCCT
               CCAATGAAAC ACTCGTTAAA CTTGCTCACA ATNACGCTTC TCTGATGCCT
               CCAATGAAAC ACTCGTTAAA CTTGCTCACA ATGACGCTTC TCTGATGCCT
               CCAATGAAAC ACTCGTTAAA CTTGCTCACA ATGACGCTTC TCTGATGCCT
               CCAATGAAAC ACTCGTTAAA CTTGCTCACA ATGACGCTTC TCTGATGCCT
               CCAATGAAAC ACTCGTTAAA CTTGCTCACA ATGACGCTTC TCTGATGCCT
               CCAATGAAAC ACTCGTTAAA CTTGCTCACA ATGACGCTTC TCTGATGCCT
               GCGACACGGT TCGGGTAAAG CACAGCCACA ATGACGCTTC TCTGATGCCT
               GCGACACGGT TCGGGTAAAG CACAGCCACA ATGACGCTTC TCTGATGCCT
               GCGACACGGT TCGGGTAANG CACAGCCANA ANGANGCTTC TCTGATGCCT
               GCGACACGGT TCGGGTAAAG CACAGCCACA ATGACGCTTC TCTGATGCCT
               GCGACACGGT TCGGGTAAAG CACAGCCACA ATGACGCTTC TCTGATGCCT
               GCGACACGGT TCGGGTAAAG CACAGCCACA ATGACGCTTC TCTGATGCCT
               GCGACACGGT TCGGGTAAAG CACAGCCACA ATGACGCTTC TCTGATGCCT
               GCGACACNGT TCGGGTAAAG CACAGCCACA ATGNNGCTTC TCTGATGCCT
               GCGACACGGT TCGGGTAAAG CACAGCCACA ATGACGCTTC TCTGATGCCT
               GCGACACGGT TCGGGTAAAG CACAGCCACA ATGACGCTTC TCTGATGCCT
               GCGACACGGT TCGGGTAAAG CACAGCCACA ATGACGCTTC TCTGATGCCT
               GCGACACGGT TCGGGTAAAG CACAGCCACA ATGACGCTTC TCTGATGCCT
               GTGCCGCGGT ACGCGTAAGG CACGCCCATG AGGCTCGAAA TCTAAGGTGG
               GTGCCGCGGT ACGCGTAAGG CACGCCCATG AGGCTCGAAA TCTAAGGTGG
               GTGCCGCGGT ACGCGTAAGG CACGCCCATG AGGCTCGAAA TCTAAGGTGG
               GTGCCGCGGT ACGCGTAAGG CACGCCCATG AGGCTCGAAA TCTAAGGTGG
               GTGCCGCGGT ACGCGTAAGG CACGCCCATG AGGCTCGAAA TCTNAGGTGG
               GTGCCGCGGT ACGCGTAAGG CACGCCCATG AGGCTCGAAA TCTAAGGTGG
               GTGCCGCGGT ACGCGTAAGG CACGCCCATG AGGCTCGAAA TCTAAGGTGG
               CCAATGAAAC ACTCGTTAAA CTTGCTCACA ATGACGCTTC TCTGATGCCT
               CCAATGAAAC ACTCGTTNAA CTTGCTCACA ATGACGCTTC TCTGATGCCT

               ATGANAANAC CGTCGCGNAA GACGTAGGCG CAGACGANGA NTGTGATACG
               ATGAGAAAGC CGTCGCGAAA GACGTAGGCG CAGACNAGGA GTGTGATACG
               ATGAGAAAGC CGTCGCGAAA GNCGTAGGCG CAGACGAGGA GTGTGATACG
               ATGAGAAAGC CGTCGCGAAA GACGTAGGCG CAGACGAGGA GTGTGATACG
               ATGAGAAAGC CGTCGCGAAA GACGTAGGCG CAGACGAGGA GTGTGATACG
               ATGAGAAAGC CGTCGCGAAA GACGTAGGCG CAGACGAGGA GTGTGATACG
               ATGAGAAAGC CGTCGCGAAA GACGTAGGCG CAGACGAGGA GTGTGATACG
               ATGAGAAAGC CGTCGCGAAA GACGTAGGCG CAGACGAGGA GTGTGATACG
               ATGAGAAAGC CGTCGCGAAA GACGTAGGCG CAGACGAGGA GTGTGATACG
               ATGAGAAAGC CGTCGCGAAA GACGTAGGCG CAGACGAGGA GTGTGATACG
               ATGAGAAAGC CGTCGCGAAA GACGTAGGCG CAGACGAGGA GTGTGATACG
               ATGAGAAAGC CGTCGCGAAA GACGTAGGCG CAGACGAGGA GTGTGATACG
               ATGAGAAAGC CGTCGCGAAA GACGTAGGCG CAGACGAGGA GNGTGATACG
               ATGAGAAAGC CGTCGCGAAA GACGTAGGCG CAGACGAGGA GTGTGATACG
               ATGAGAAAGC CGTCGCGAAA GACGTAGGCG CAGACGAGGA GTGTGATACG
               ATGAGAAAGC CGTCGCGAAA GACGTAGGCG CAGACGAGGA GTGTGATACG
               ATGAGAAAGC CGTCGCGAAA GACGTAGGCG CAGACGAGGA GTGTGATACG
               ATGAGAAAGC CGTCGCGAAA GACGTAGGCG CAGACGAGGA GTGTGATACG
               ATGAGAAAGC CGTCGCGAAA GACGTAGGCG CAGACGAGGA GTGTGATACG
               ATGAGAAAGC CGTCGCGAAA GACGTAGGCG CAGACGAGGA GTGTGATACG
               ATGAGAAAGC CGTCGCGAAA GACGTAGGCG CAGACGAGGA GTGTGATACG
               ATGAGAAAGC CGTCGCGAAA GACGTAGGCG CAGACGAGGA GTGTGATACG
               ATGAGAAAGC CGTCGCGAAA GACGTAGGCG CAGACGAGGA GTGTGATACG
               ATGAGAAAGC CGTCGCGAAA GACGTAGGCG CAGACGAGGA GTGTGATACG
               ATGAGAAAGC CGTCGCGAAA GACGTAGGCG CAGACGAGGA GTGTGATACG
               ATGAGANAGC CGTCGCGAAA GACGTAGGCG CAGACGAGGA GNGTGATACG
               ATGAGAAAGC CGTCGCGAAA GACGTAGGCG CAGACGAGGA GTGTGATACG
               ATGAGAAAGC CGTCGCGAAA GACGTAGGCG CAGACGAGGA GTGTGATACG
               ATGAGAAAGC CGTCGCGAAA GACGTAGGCG CAGACGAGGA GNGTGATACG
               ATGAGAANGC CGTCGCGAAA GACGTAGGCG CAGACGAGGA GTGTGATACG
               ATGAGAAAGC CGTCGCGAAA GACGTAGGCG CAGACGAGGA GTGTGATACG
               ATGAGAAAGC CGTCGCGAAA GACGTAGGCG CAGACGAGGA GTGTGATACG
               ATGAGAAAGC CGTCGCGAAA GACGTAGGCG CAGACGAGGA GTGTGATACG
               ATGAGAANGC CGTCGCGAAA GACGTAGGCG CAGACGAGGA GTGTGATACG
               ATGAGAAAGC CGTCGCGAAA GACGTAGGCG CAGACGAGGA GTGTGATACG
               ATGAGAAAGC CGTCGCGAAA GACGTAGGCG CAGACGAGGA GTGTGATACG
               ATGAGAAAGC CGTCGCGAAA GACGTAGGCG CAGACGAGGA GTGTGATACG
               ATGAGAAAGC CGTCGCGAAA GACGTAGGCG CAGACGAGGA GTGTGATACG
               ATGAGAAAGC CGTCGCGAAA GACGTAGGCG CAGACGAGGA GTGTGATACG
               ATGAGAAAGC CGTCGCGAAA GACGTAGGCG CAGACGAGGA GNGTGATACG
               ATGAGAAAGA TGTCGCGAAA GACGTAGGCG CAGACGAGGA GTGTGATNCG
               ATGAGAAAGC CGTCGCGAAA GACGTAGGCG CAGACGAGGA GTGTGATACG
               ATGAGAAAGC CGTCGCGAAA GACGTAGGCG CAGACGAGGA GTGTGATACG
               ATGAGAAAGC CGTCGCGAAA GACGTAGGCG CAGACGAGGA GTGTGATACG
               ATGAGAAAGC CGTCGCGAAA GACGTAGGCG CAGACGAGGA GTGTGATACG
               ATGAGAAAGC CGTCGCGAAA GACGTAGGCG CAGACGAGGA GTGTGATACG
               ATGAGAAAGC CGTCGCGAAA GACGTAGGCG CAGACGAGGA GTGTGATACG
               ANGAGAAAGC CGTCGCGNAA GACGTAGGCN CNGANGAGNN GTGNGATACG
               ATGAGAAAGC CGTCGCGAAA GACGTAGGCG CAGACGAGGA GTGTGATACG
               ATGAGAAAGC CGTCGCGAAA GACGTAGGCG CAGACGNGGA GTGTGATACG
               ATGAGAAAGC CGTCGCGAAA GACGTAGGCG CAGACGAGGA GTGTGATACG
               ATGAGAAAGC CGTCGCGAAA GACGTAGGCG CAGACGAGGA NTGTGATACG
               ATGAGAAAGC CGTCGCGAAA GACGTAGGCG CAGACGAGGA GTGTGATACG
               ATGAGAAAGC CGTCGCGAAA GACGTAGGCG CAGACGAGGA GTGTGATACG
               ATGAGAAAGC CGTCGCGAAA GACGTAGGCG CAGACGAGGA GTGTGATACG
               ATGAGAAAGC CGTCGCGAAA GACGTAGGCG CAGACGAGGA GTGTGATACG
               ATGAGAAAGC CGTCGCGAAA GACGTAGGCG CAGACGAGGA GTGTGATACG
               ATGAGAAAGC CGTCGCGAAA GACGTAGGCG CAGACGAGGA GTGTGATACG
               ATGAGAAAGC CGTCGCGAAA GACGTAGGCG CAGACGAGGA GTGTGATACG
               ATGAGAAAGC CGTCGCGAAA GACGTAGGCG CAGACGAGGA GTGTGATACG
               ATGAGAAAAC CGTCGCGAAA GACGTAGGCG CAGACGAGGA GTGTGATACG
               ATGAGAAAGC CGTCGCGAAA GACGTAGGCG CAGACGAGGA GTGTGATACG
               ATGAGAAAGC CGTCGCGAAA GACGTAGGCG CAGACGAGGA GTGTGATACG
               ATGAGAAAGC CGTCGCGAAA GACGTAGGCG CAGACGAGGA GTGTGATACG
               ATGAGAAAGC CGTCGCGAAA GACGTAGGCG CAGACGAGGA GTGTGATACG
               ATGAGAAAGC CGTCGCGAAA GACGTAGGCG CAGACGAGGA GTGTGATACG
               ATGAGAAAAC CGTCGCGAAA GACGTAGGCG CAGACGAGGA GTGTGATACG
               ATGAGAAAGC CGTCGCGAAA GACGTAGGCG CAGACNAGGA GTGTGATACG
               ATGAGAAAGC CGTCGCGAAA GACGTAGGCG CAGACGAGGA GTGTGATACG
               ATGAGAAAGC CGTCGCGANA GACGTAGGCG CAGACNAGGA GTGTGATACG
               ATGAGAAAGC CGTCGCGAAA GACGTAGGCG CAGACGAGGA GTGTGATACG
               ATGAGAAAGC CGTCGCGAAA GACGTAGGCG CAGACGAGGA GTGTGATACG
               ATGAGAAAGC CGTCGCGAAA GACGTAGGCG CAGACGAGGA GTGTGATACG
               ATGAGAAAGC CGTCGCGAAA GACGTAGGCG CAGACGAGGA GTGTGATACG
               ATGAGAAAGC CGTCGCGAAA GACGTAGGCG CAGACGAGGA GTGTGATACG
               ATGAGAAAGC CGTCGCGAAA GACGTAGGCG CAGACGAGGA GTGTGATACG
               ATGAGAAAGC CGTCGCGAAA GACGTAGGCG CAGACGNGGA GTGTGATACG
               ATGAGAAAGC CGTCGCGAAA GACGTAGGCG CAGACGAGGA GTGTGATACG
               CCAGAGGGGC TACTGTAGAC GACGTAGGCC CTCAAGNGAG GTGGAACGCG
               CCAGAGGGGC TACTGTAGAC GACGTAGGCC CTCAAGAGAG GNGNANNNCG
               CCAGAGGGGC TACTGTAGAC GACGTAGGCC CTCAAGAGAG GTGGATCGCG
               CCAGAGGGGC TACTGTAGAC GATGTAGGCC CTCAAGAGAG GTGGATCGCG
               CCAGAGGGGC TACTGTAGAC GATGTAGGCC CTCAAGAGAG GTGGATCGCG
               CCAGAGGGGC TACTGTAGAC GACGTAGGCC CTCAAGAGAG GTGGATCGCG
               CCAGAGGGGC TACTGTAGAC GACGTAGGCC CTCAAGAGAG GTGGATCGCG
               CCAGAGNGGC TACTGTAGAC GACGTAGGCC CTCAAGAGAG GTGGATCGCG
               CCAGAGGGGC TACTGTAGAC GACGTAGGCC CTCAAGAGAG GTGGATCGCG
               CCAGAGGGGC TACTGTAGAC GACGTAGGCC CTCAAGAGAG GTGGATCGCG
               CCAGAGGGGC TACTGTAGAC GACGTAGGCC CTCAAGAGAG GTGGATCGCG
               CCNGAGGGGC TACTGTAGAC GACGTAGGCC CTCAAGAGAG GTGGATCGCG
               CCAGAGGGGC TACTGTAGAC GACGTAGGCC CTCAAGAGAG GTGGATCGCG
               ATGAGAAGGA TGTCGCGAAA GACGTAGGCG CAGACGAGGA GTGTGATNCG
               ATGAGAAGGA TGTCGCGAAA GACGTAGGCG CAGACGAGGA GTGTGATNCG
               ATGAGAAGGA TGTCGCGAAA GACGTAGGCG CAGACGAGGA GTGTGATNCG
               ATGAGAAGGA TGTCGCGAAA GACGTAGGCG CAGACNAGGA GTGTGATNCG
               ATGAGAAGGA TGTCGCGAAA GACGTAGGCG CAGACGAGGA GTGTGATNCG
               ATGAGAAGGA TGTCGCGAAA GACGTAGGCG CAGACGAGGA GTGTGATNCG
               ATGAGAAGGA TGTCGCGAAA GACGTAGGCG CAGACGAGGA GTGTGATNCG
               ATGAGAAGGA TGTCGCGAAA GACGTAGGCG CAGACGAGGA GTGTGATNCG
               ATGAGAAGGA TGTCGCGAAA GACGTAGGCG CAGACGAGGA GTGTGATNCG
               ATGAGAAGGA TGTCGCGAAA GACGTAGGCG CAGACGAGGA GTGTGATNCG
               ATGAGAAGGA TGTCGCGAAA GACGTAGGCG CAGACGAGGA GTGTGATNCG
               ATGAGAANGA TNNCGCGAAA GACGTAGGCG CAGACGAGGA NTGTGATNCG
               ATGAGAANGA TGTCGCGAAA GNCGTNGGCG CAGACNAGGA GTGTGATNCG
               ATGAGAAGGA TGTCGCGAAA GACGTAGGCG CAGACGAGGA GTGTGATNCG
               CCAGAGGGGC TACTGTAGAC GACGTAGACC CTCAAGAGAG GTGGATCGCG
               CCAGAGGGGC TACTGTAGAC GACGTGGACC CTCAAGAGAG GTGGATCGCG
               CCAGAGGGGC TACTGTAGAC GACGTAGACC CTCAAGAGAG GTGGATCGCG
               CCAGAGGGGC TACTGTAGAC GACGTGGACC CTCAAGAGAG GTGGATCGCG
               CCAGAGGGGC TACTGTAGAC GACGTGGACC CTCAAGAGAG GTGGATCGCG
               CCAGAGGGGC TACTGTAGAC GACGTGGACC CTCAAGNGAG GTGGATCGCG
               CCAGAGGGGC TACTGTAGAC GACGTGGACC CTCAAGAGAG GTGGATCGCG
               CCAGAGGGGC TACTGTAGAC GACGTGGACC CTCAAGAGAG GTGGATCGCG
               CCAGAGGGGC TACTGTAGAC GACGTAGACC CTCAAGAGAG GTGGATCGCG
               CCAGAGGGGC TACTGTAGAC GACGTANACC CTCAAGAGAG GTGGATCGCG
               CCAGAGGGGC TACTGTAGAC GACGTAGACC CTCAAGAGAG GTGGATCGCG
               CCAGAGGGGC TACTGTAGAC GACGTAGACC CTCAAGNGAG GTGGATCGCG
               CCAGAGGGGC TACTGTAGAC GACGTGGACC CTCAAGAGAG GTGGATCGCG
               CCAGAGGGGC TACTGTAGAC GACGTAGACC CTCAAGAGAG GTGGATCGCG
               CCAGAGGGGC TACTGTAGAC GACGTAGACC CTCAAGAGAG GTGGATCGCG
               CCAGAGGGGC TATTGTAGGC ATCAAGAGCC CAGGCAACAG AGATAATATT
               CCAGAGGGGC TATTGTAGGC ATCAAGAGCC CAGGCAACAG AGATAATATT
               CCANAGGGGC TATTGNNNGC ATCNNGAGNC CAGNCANCAG AGNTAANNTT
               CCAGAGGGGC TATTGTAGGC ATCAAGAGCC CAGGCAACAG AGATAATATT
               CCAGAGGGGC TATTGTAGGC ATCAAGAGCC CAGGCAACAG AGATAATATT
               CCAGAGGGGC TATTGTAGGC ATCAAGAGCC CAGGCAACAG AGATAATATT
               CCAGAGGGGC TATTGTAGGC ATCAAGAGCC CAGGCAACAG AGATAATATT
               CCAGAGGGGC TATTGTAGGC ATNNAGAGCC CAGGCNANAG AGATAATATT
               CCAGAGGGGC TATTGTAGGC ATCAAGAGCC CAGGCAACAG AGATAATATT
               CCAGAGGGGC TATTGTAGGC ATCAAGAGCC CAGGCAACAG AGATAATATT
               CCNGAGGGGC TATTGTAGGC ATCAAGAGCC CAGGCAACAG AGATAATATT
               CCAGAGGGGC TATTGTAGGC ATCAAGAGCC CAGGCAACAG AGATAATATT
               ACAAAGGGGA TGTCGCGAAA GACGTGGGGG AAGACATGAG NTGGAACGCG
               ACAAAGGGGA TGTCACGAAA GACGTGGGGG AAGACATGAG GTGGAACGCG
               ACAAAGGGGA TGTCACGAAA GACGTGGGGG AAGACATGAG GTGGAACGCG
               ACAAAGGGGA TGTCGCGAAA GACGTGGGGG AAGACATGAG GTGGAACGCG
               ACAAAGGGGA TGTCGCGAAA GACGTGGGGG AAGACATGAG GTGGAACGCG
               ACAAAGGGGA TGTCGCGAAA GACGTGGGGG AAGACATGAG GTGGAACGCG
               ACAAAGGGGA TGTCGCGAAA GACGTGGGGG AAGACATGAG GTGGAACGCG
               CCAGAGGGGC TACTGTAGAC GNCGTAGGCC CTCAAGNGAG GTGGATCGCG
               CCAGAGGGGC TACTGTAGAC GACGTAGGCC CTCAAGAGAG GTGGATCGCG

               CTTGCAAGGG CAACGGGCCT TCGGTTCGCT TATGGTTGGN AACTNAAGNC
               CTTGCAAGGG CAACGGGCCT TCGGTTCGCT TATGGTTGGG AACTAAAGGC
               CTTGCAAGGG CAACGGGCCT TCGGTTCGCT TATGGTTGGG AACTAAAGGC
               CTTGCAAGGG CAACGGGCCT TCGGTTCGCT TATGGTTGGG AACTAAAGGC
               CTTGCAAGGG CAACGGGCCT TCGGTTCGCT TATGGTTGGG AACTAAAGGC
               CTTGCAAGGG CAACGGGCCT TCGGTTCGCT TATGGTTGGG AACTAAAGGC
               CTTGCAAGGG CAACGGGCCT TCGGTTCGCT TATGGTTGGG AACTAAAGGC
               CTTGCAAGGG CAACGGGCCT TCGGTTCGCT TATGGTTGGG AACTAAAGGC
               CTTGCAAGGG CAACGGGCCT TCGGTTCGCT TATGGTTGGG AACTAAAGGC
               CTTGCAAGGG CAACGGGCCT TCGGTTCGCT TATGGTTGGG AACTAAAGGC
               CTTGCAAGGG CAACGGGCCT TCGGTTCGCT TATGGTTGGG AACTAAAGGC
               CTTGCAAGGG CAACGGGCCT TCGGTTCGCT TATGGTTGGG AACTAAAGGC
               CTTGCAAGGG CAACGGGCCT TCGGTTCGCT TATGGTTGGG AACTAAAGGC
               CTTGCAAGGG CAACGGGCCT TCGGTTCGCT TATGGTTGGG AACTAAAGGC
               CTTGCAAGGG CAACGGGCCT TCGGTTCGCT TATGGNTGGG AACTAAAGGC
               CTTGCAAGGG CAACGGGCCT TCGGTTCGCT TATGGTTGGG AACTAAAGGC
               CTTGCAAGGG CAACGGGCCT TCGGTTCGCT TATGGTTGGG AACTAAAGGC
               CTTGCAAGGG CAACGGGCCT TCGGTTCGCT TATGGTTGGG AACTAAAGGC
               CTTGCAAGGG CAACGGGCCT TCGGTTCGCT TATGGTTGGG AACTAAAGGC
               CTTGCAAGGG CAACGGGCCT TCGGTTCGCT TATGGTTGGG AACTAAAGGC
               CTTGCAAGGG CAACGGGCCT TCGGTTCGCT TATGGTNGGG AACTAAAGGC
               CTTGCAAGGG CAACGGGCCT TCGGTTCGCT TATGGTTGGG AACTAAAGGC
               CTTGCAAGGG CAACGGGCCT TCGGTTCGCT TATGGTTGGG AACTAAAGGC
               CTTGCAAGGG CAACGGGCCT TCGGTTCGCT TATGGTTGGG AACTAAAGGC
               CTTGCNAGGG CAACGGGCCT TCGGTTCGCT TATGGTTGGG AACTAAAGGC
               CTTGCAAGGG CAACGGGCCT TCGGTTCGCT TATGGTTGGG AACTAAAGGC
               CTTGCAAGGG CAACGGGCCT TCGGTTCGCT TATGGTTGGG AACTAAAGGC
               CTTGCAAGGG CAACGGGCCT TCGGTTCGCT TATGGTTGGG AACTAAAGGC
               CTTGCAAGGG CAACGGGCCT TCGGTTCGCT TATGGTTGGG AACTAAAGGC
               CTTGCNAGGG CAACGGGCCT TCGGTTCGCT TATGGTTGGG AACTAANGGC
               CTTGCAAGGG CAACGGGCCT TCGGTTCGCT TATGGTTGGG AACTAAAGGC
               CTTGCAAGGG CAACGGGCCT TCGGTTCGCT TATGGTTGGG AACTAAAGGC
               CTNGCAAGGG CAACGGGCCT TCGGTTCGCT TATGGTTGGG AACTAAAGGC
               CTTGCAAGGG CAACGGGCCT TCGGTTCGCT TATGGTTGGG AACTAAAGGC
               CTTGCAAGGG CAACGGGCCT TCGGTTCGCT TATGGTTGGG AACTAAAGGC
               CTTGCAAGGG CAACGGGCCT TCGGTTCGCT TATGGTTGGG AACTAAAGGC
               CTTGCAAGGG CAACGGGCCT TCGGTTCGCT TATGGTTGGG AACTAAAGGC
               CTTGCAAGGG CAACGGGCCT TCGGTTCGCT TATGGTTGGG AACTAAAGGC
               CTTGCAAGGG CAACGGGCCT TCGGTTCGCT TATGGTTGGG AACTAAAGGC
               CTTGCAAGGG CANCGGGCCT TCGGTTCGCT TATGGTTGGG AACTAAAGGC
               TTTGCAAAGG CAACGGGTAC ATATTTCACT GGCAAAAAGG AACCAAGNGC
               CTTGCAAGGG CAACGGGCCT TCGGTTCGCT TATGGTTGGG AACTAAAGGC
               CTTGCAAGGG CAACGGGCCT TCGGTTCGCT TATGGTTGGG AACTAAAGGC
               CTTGCNAGGG CAACGGGCCT TCGGTTCGCT TATGGTTGGG AACTAAAGGC
               CTTGCAAGGG CAACGGGCCT TCGGTTCGCT TATGGTTGGG AACTAAAGGC
               CTTGCAAGGG CAACGGGCCT TCGGTTCGCT TATGGTTGGG AACTAAAGGC
               CTTGCAAGGG CAACGGGCCT TCGGTTCGCT TATGGTTGGG AACTAAAGGC
               CTTGCAAGNG CAACGGGCCT NCGGTTCGCT TATGGTTGGG AACTNAAGGC
               CTTGCAAGGG CAACGGGCCT TCGGTTCGCT TATGGTTGGG AACTAAAGGC
               CTTGCAAGGG CAACGGGCCT TCGGTTCGCT TATGGTTGGG AACTAAAGGC
               CTTGCAAGGG CAACGGGCCT TCGGTTCGCT TATGGTTGGG AACTAAAGGC
               CTTGCAAGGG CAACGGGCCT TCGGTTCGCT TATGGTTGGG AACTAAAGGC
               CTTGCAAGGG CAACGGGCCT TCGGTTCGCT TATGGTTGGG AACTAAAGGC
               CTTGCAAGGG CAACGGGCCT TCGGTTCGCT TATGGTTGGG AACTAAAGGC
               CTTGCAAGGG CAACGGGCCT TCGGTTCGCT TATGGTTGGG AACTAAAGGC
               CTTGCAAGGG CAACGGGCCT TCGGTTCGCT TATGGTTGGG AACTAAAGGC
               CTTGCAAGGG CAACGGGCCT TCGGTTCGCT TATGGTTGGG AACTAANGGC
               CTTGCAAGGG CAACGGGCCT TCGGTTCGCT TATGGTTGGG AACTAAAGGC
               CTTGCAAGGG CAACGGGCCT TCGGTTCGCT TATGGTTGGG AACTAAAGGC
               CTTGCAAGGG CAACGGGCCT TCGGTTCGCT TATGGTTGGG AACTAAAGGC
               CTTGCAAGGG CAACGGGCCT TCGGNTCGCT TATGGTTGGG AACTAAAGGC
               CTTGCAAGGG CAACGGGCCT TCGGTTCGCT TATGGTTGGG AACTAAAGGC
               CTTGCAAGGG CAACGGGCCT TCGGTTCGCT TATGGTTGGG AACTAAAGGC
               CTTGCAAGGG CAACGGGCCT TCGGTTCGCT TATGGTTGGG AACTAAAGGC
               CTTGCAAGGG CAACGGGCCT TCGGTTCGCT TATGGTTGGG AACTAAAGGC
               CTTGCAAGGG CAACGGGCCT TCGGTTCGCT TATGGTTGGG AACTAAAGGC
               CTTGCAAGGG CAACGGGCCT TCGGTTCGCT TATGGTTGGG AACTAAAGGC
               CTTGCAAGGG CAACGGGCCT TCGGTTCGCT TATGGTTGGG AACTAAAGGC
               CTTGCAAGGG CAACGGGCCT TCGGTTCGCT TATGGTTGGG AACTAAAGGC
               CTTGCNAGGG NAANNGGCCT TNNGTTCGCT TATGGNTNGG AACTAANGGC
               CTTGCAAGGG CAACGGGCCT TCGGTTCGCT TATGGTTGGG AACTAAAGGC
               CTTGCAAGGG CAACGGGCCT TCGGTTCGCT TATGGTTGGG AACTAAAGGC
               CTTGCAAGGG CAACGGGCCT TCGGTTCGCT TATGGTTGGG AACTAAAGGC
               CTTGCAAGGG CAACGGGCCT TCGGTTCGCT TATGGTTGGG AACTAAAGGC
               CTTGCAAGGG CAACGGGCCT TCGGTTCGCT TATGGTTGGG AACTAAAGGC
               CTTGCAAGGG CAACGGGCCT TCGGTTCGCT TATGGTTGGG AACTAAAGGC
               CTTGCAAGGG CAACGGGCCT TCGGTTCGCT TATGGTTGGG AACTAAAGGC
               CTTGCAAGGG CAACGGGCCT TCGGTTCGCT TATGGTTGGG AACTAAAGGC
               TTTGCATGTA GTGCGGGCCT ACGGCTTACT GATGGAAGGC GTCTGTATAT
               TTNGCGTGTA GTGCGGGCCT ACGGCTTACT GATGGAAGGC GTCTGTATNT
               TTTGCGTGTA GTGCGGGCCT ACGGCTTACT GATGGAAGGC GTCTGTATAT
               TTTGCGTGTA GTGCGGGCCT ACGGCTTACT GATGGAAGGC GTCTGTATAT
               TTTGCGTGTA GTGCGGGCCT ACGGCTTACT GATGGAAGGC GTCTGTATAT
               TTTGCGTGTA GTGCGGGCCT ACGGCTTACT GATGGAAGGC GTCTGTATAT
               TTTGCGTGTA GTGCGGGCCT ACGGCTTACT GATGGAAGGC GTCTGTATAT
               TTTGCGTGTA GTGCGGGCCT ACGGCTTACT GATGGAAGGC GTCTGTATAT
               TTTGCGTGTA GTGCGGGCCT ACGGCTTACT GATGGAAGGC GTCTGTATAT
               TTTGCGTGTA GTGCGGGCCT ACGGCTTACT GATGGAAGGC GTCTGTATAT
               TTTGCGTGTA GTGCGGGCCT ACGGCTTACT GATGGAAGGC GTCTGTATAT
               TTTGCGTGTA NTGCGGGCCT ACGGCTTACT GATGGAAGGC GTCTGTATAT
               TTTGCGTGTA GTGCGGGCCT ACGGCTTACT GATGGAAGGC GTCTGTATAT
               TTTGCAAAGG CAACGGGTAC ATATTTCACT GGCAAAAAGG AATCAAGGGC
               TTTGCAAAGG CAACGGGTAC ATATTTCACT GGCAAAAAGG AATCAAGGGC
               TTTGCAAAGG CAACGGGTAC ATANTTCACT GGCAAAAAGG AATCAAGGGC
               TTTGCAAAGG CAACGGGTNC ATATTTCACT GGCAAAAAGG AATCAAGGGC
               TTTGCAAAGG CAACGGGTAC ATATTTCACT GGCAAAAAGG AATCAAGGGC
               TTTGCAAAGG CAACGGGTAC ATATTTCACT GGCAAAAAGG AATCAAGGGC
               TTTGCAAAGG CAACGGGTAC ATATTTCACT GGCNNANAGG AATCAAGGGC
               TTTGCAAAGG CAACGGGTAC ATATTTCACT GGCAAAAAGG AATCAAGGGC
               TTTGCAAAGG CAACGGGTAC ATATTTCACT GGCAAAAAGG AATCAAGGGC
               TTTGCAAAGG CAACGGGTAC ATATTTCACT GGCAAAAAGG AATCAAGGGC
               TTTGCAAAGG CAACGGGTAC ATATTTCACT GGCAAAAAGG AATCAAGGGC
               TTTGCAAAGG NAANNGGTAC ATATTTCACN GGCAANAAGG AATCAAGGGC
               TTTGCNAANG CAACGGGTAC ATATTTCACN GGCNNANAGG AATCAAGGGC
               TTTGCAAAGG CAACGGGTAC ATATTTCACT GGCAAAAAGG AATCAAGGGC
               TTTGCGTGTA GTGCGGGCCT ACGGCTTACT GATGGAAGGC GTCTGTAGAT
               TTTGCGTGTA GTGCGGGCCT ACGGCTTACT GATGGAAGGC GTCTGTAGAT
               TTTGCGTGTA GTGCGGGCCT ACGGCTTACT GATGGAAGGC GTCTGTAGAT
               TTTGCGTGTA GTGCGGGCCT ACGGCTTACT GATGGAAGGC GTCTGTAGAT
               TTTGCGTGTA GTGCGGGCCT ACGGCTTACT GATGGAAGGC GTCTGTAGAT
               TTTGCGTGTA GTGCGGGCCT ACGGCTTACT GATGGAAGGC GTCTGTAGAT
               TTTGCGTGTA GTGCGGGCCT ACGGCTTACT GATGGAAGGC GTCTGTAGAT
               TTTNNGTGTA GTGCGGGCCT ACGGCTTACN GANGGAAGGC GTCTGTAGAT
               TTTGCGTGTA GTGCGGGCCT ACGGCTTACT GATGGAAGGC GTCTGTAGAT
               TTTGCGTGTA GTGCGGGCCT ACGGCTTACT GATGGAAGGC GTCTGTAGAT
               TTTGCGTGTA GTGCGGGCCT ACGGCTTACT GATGGAAGGC GTCTGTAGAT
               TTTGCGTGTA GTGCGGGCCT ACGGCTTACT GATGGAAGGC GTCTGTAGAT
               TTTGCGTGTA GTGCGGGCCT ACGGCTTACT GATGGAAGGC GTCTGTAGAT
               TTTGCGTGTA GTGCGGGCCT ACGGCTTACT GATGGAAGGC GTCTGTAGAT
               TTTGCGTGTA GTGCGGGCCT ACGGCTTACT GATGGAAGGC GTCTGTAGAT
               TCCAAGTGTA GAGTCACCCT ACGGCCCACT NNNGGAAGCC GTCTGTAGAT
               TCCAAGTGTA GAGTCACCCT ACGGCCCACT GATGGAAGCC GTCTGTAGAT
               TCCAAGTGTA NNGTCNCCCT ACGGCNNACN NNNGGAAGNC GTCTGTAGAT
               TCCAAGTGTA GAGTCACCCT ACGGCCCACT NNNGGAAGCC GTCTGTAGAT
               TCCAAGTGTA GAGTCACCCT ACGGCCCACT NNNNNANGCC GTCTGTAGAT
               TCCAANTGTA GAGTCACCCT ACGGCCCACT NNNGGAAGCC GTCTGTAGAT
               TCCAAGTGTA GAGTCACCCT ACGGCCCACT NNNGGAAGCC GTCTGTAGAT
               TCCAANTGTA GAGTCACCCT ACGGNCCACT NNNGGAAGCC GTCTGTAGAT
               TCCAAGTGTA NAGTCACCCT ACGGCCCACT NNNGGAAGCC GTCTGTAGAT
               TCCAAGTGTA GAGTCACCCT ACGGCCCACT NNNGGAAGCC GTCTGTAGAT
               TCCAAGTGTA GAGTCACCCT ACGGCCCACT NNNGGAAGCC GTCTGTAGAT
               TCCAAGTGTA GAGTCACCCT ACGGCCCACT NNNGGAAGCC GTCTGTAGAT
               TTTGCATGTA GTGCGGGCCT ACGGCTTACT GATGGAAGGC GTCTGTAGAT
               TTTGCATGTA GTGCGGGCCT ACGGCTTACT GATGGAAGGC GTCTGTAGAT
               TTTGCATGTA GTGCGGGCCT ACGGCTTACT GATGGAAGGC GTCTGTAGAT
               TTTGCATGTA GTGCGGGCCT ACGGCTTACT GATGGAAGGC GTCTGTAGAT
               TTTGCATGTA GTGCGGGCCT ACGGCTTACT GATGGAAGGC GTCTGTAGAT
               TTTGCATGTA GTGCGGGCCT ACGGCTTACT GATGGAAGGC GTCTGTAGAT
               TTTGCATGTA GTGCGGGCCT ACGGCTTACT GATGGAAGGC GTCTGTAGAT
               TTTGCGTGTA GTGCGGGCCT ACGGCTTAGC GATGGAAGGC GTCTGTAGAT
               TTTNNGTGTA GTGCGGGCCT ACGGCTTAGC GATGGAAGGC GTCTGTAGAT

               AGCGGGGGCC GCAACGNNNC NCTAAGCTCG TCCAGCANTG GACCGNNTCG
               AGCGGGGGCC GCAACGTGGC GCTAAGCTCG TCCAGCACTG GACCGCTTCG
               AGCGGGGGCC GCAACGTGGC GCTAAGCTCG TCCAGCACTG GACCGCTTCG
               AGCGGGGGCC GCAACGTGGC GCTAAGCTCG TCCAGCACTG GACCGCTTCG
               AGCGGGGGCC GCAACGTGGC GCTAAGCTCG TCCAGCACTG GACCGCTTCG
               AGCGGGGGCC GCAACGTGGC GCTAAGCTCG TCCAGCACTG GACCGCTTCG
               AGCGGGGGCC GCAACGTGGC GCTAAGCTCG TCCAGCACTG GACCGCTTCG
               AGCGGGGGCC GCAACGTGGC GCTAAGCTCG TCCAGCACTG GACCGCTTCG
               AGCGGGGGCC GCAACGTGGC GCTAAGCTCG TCCAGCACTG GACCGCTTCG
               AGCGGGGGCC GCAACGTGGC GCTAAGCTCG TCCAGCACTG GACCGCTTCG
               AGCGGGGGCC GCAACGTGGC GCTAAGCTCG TCCAGCACTG GACCGCTTCG
               NGCGGGGGCC GCAACGTGGC GCTAAGCTCG TCCNGCACTG GACCGCTTCG
               AGCGGGGGCC GCANCGTGGC GCTAAGCTCG TCCAGCACTG GACCGCTTCG
               AGCGGGGGCC GCNACGTGGC GCTAAGCTCG TCCAGCACTG GACCGCTTCG
               AGCGGGGGCC GCAACGTGGC GCTAAGCTCG TCCAGCACTG GACCGCTTCG
               AGCGGGGGCC GCAACGTGGC GCTAAGCTCG TCCAGCACTG GACCGCTTCG
               AGCGGGGGCC GCAACGTGGC GCTAAGCTCG TCCAGCACTG GACCGCTTCG
               AGCGGGGGCC GCAACGTGGC GCTAAGCTCG TCCAGCACTG GACCGCTTCG
               AGCGGGGGCC GCAACGTGGC GCTAAGCTCG TCCAGCACTG GACCGCTTCG
               AGCGGGGGCC GCAACGTGGC GCTAAGCTCG TCCAGCACTG GACCGCTTCG
               AGCGGGGGCC GCAACGTGGC GCTAAGCTCG TCCAGCACTG GACCGCTTCG
               AGCGGGGGCC GCAACGTGGC GCTAAGCTCG TCCAGCACTG GACCGCTTCG
               AGCGGGGGCC GCAACGTGGC GCTAAGCTCG TCCAGCACTG GACCGCTTCG
               AGCGGGGGCC GCAACGTGGC GCTAAGCTCG TCCAGCACTG GACCGCTTCG
               ANNGGGGGCC GCAACGTGGC GCTAAGCTCG TCCAGNNCTG GACCGCTTCG
               AGCGGGGGCC GCAACGTGGC GCTAAGCTCG TCCAGCACTG GACCGCTTCG
               AGCGGGGGCC GCAACGTGGC GCTAAGCTCG TCCAGCACTG GACCGCTTCG
               AGCGGGGGCC GCAACGTGGC GCTAAGCTCG TCCAGCACTG GACCGCTTCG
               AGCGGGGGCC GCNACGTGGC GCTAAGCTCG TCCAGCACTG GACCGCTTCG
               ANNGGGGGCC GCAACGTGGC GCTAAGCTCG TCCAGCACTG GANCGCTTCG
               AGCGGGGGCC GCAACGTGGC GCTAAGCTCG TCCAGCACTG GACCGCTTCG
               AGCGGGGGCC GCAACGTGGC GCTAAGCTCG TCCAGCACTG GACCGCTTCG
               AGCGGGGGCC GCAACGTGGC GCTAAGCTCG TCCAGCACTG GACCGCTTCG
               AGCGGGGGCC GCAACGTGGC GCTAAGCTCG TCCAGCACTG GACCGCTTCG
               AGCGGGGGCC GCNACGTGGC GCTAAGCTCG TCCAGCACTG GACCGCTTCG
               AGCGGGGGCC GCAACGTGGC GCTAAGCTCG TCCAGCACTG GACCGCTTCG
               AGCGGGGGCC GCAACGTGGC GCTAAGCTCG TCCAGCACTG GACCGCTTCG
               AGCGGGGGCC GCAACGTGGC GCTAAGCTCG TCCAGCACTG GACCGCTTCG
               AGCGGGGGCC GCAACGTGGC GCTAAGCTCG TCCAGCACTG GACCGCTTCG
               AGCGGGGGCC GNAACGTGGC GCTAAGCTCG TCCAGCACTG GANCGCTTCG
               AGCGGGGGCC TCAACTTAAC ACCAAGCTAG TCCAGAGTTG AACCGCTTTG
               AGCGGGGGCC GCAACGTGGC GCTAAGCTCG TCCAGCACTG GACCGCTTCG
               AGCGGGGGCC GCAACGTGGC GCTAAGCTCG TCCAGCACTG GACCGCTTCG
               AGCGGGGGCC GCAACGTGGC GCTAAGCTCG TCCAGCACTG GACCGCTTCG
               AGCGGGGGCC GCAACGTGGC GCTAAGCTCG TCCAGCACTG GACCGCTTCG
               AGCGGGGGCC GCAACGTGGC GCTAAGCTCG TCCAGCACTG GACCGCTTCG
               AGCGGGGGCC GCAACGTGGC GCTAAGCTCG TCCAGCACTG GACCGCTTCG
               ANNGGGGNCC GCAACNTGGC GCTAAGCTCG TCCAGCACTG GACCGCTTCN
               AGCGGGGGCC GCAACGTGGC GCTAAGCTCG TCCAGCACTG GACCGCTTCG
               AGCGGGGGCC GCAACGTGGC GCTAAGCTCG TCCAGCACTG GACCGCTTCG
               AGCGGGGGCC GCAACGTGGC GCTAAGCTCG TCCAGCACTG GACCGCTTCG
               AGCGGGGGCC GCAACGTGGN GCTAAGCTCG TCCAGCACTG GACCGCTTCG
               AGCGGGGGCC GCAACGTGGC GCTAAGCTCG TCCAGCACTG GACCGCTTCG
               AGCGGGGGCC GCAACGTGGC GCTAAGCTCG TCCAGCACTG GACCGCTTCG
               AGCGGGGGNC GCAACGTGGC GCTAAGCTCG TCCAGCACTG GACCGCTTCG
               AGCGGGGGCC GCAACGTGGC GCTAAGCTCG TCCAGCACTG GACCGCTTCG
               AGCGGGGGCC GCAACGTGGC GCTAAGCTCG TCCAGCACTG GACCGCTTCG
               AGCGGGGGCC GCAACGTGGC GCTAAGCTCG TCCAGCACTG GACCGCTTCG
               AGCGGGGGCC GCAACGTGGC GCTAAGCTCG TCCNGCACTG GACCGCTTCG
               AGCGGGGGCC GCAACGTGGC GCTAAGCTCG TCCAGCACTG GACCGCTTCG
               AGCGGGGGCC GCAACGTGGC GCTAAGCTCG TCCAGCACTG GACCGCTTCG
               AGCGGGGGNC GCAACGTGGC GCTAAGCTCG TCCAGCACTG GACCGCTTCG
               AGCGGGGGCC GCAACGTGGC GCTAAGCTCG TCCAGCACTG GACCGCTTCG
               AGCGGGGGCC GCAACGTGGC GCTAAGCTCG TCCAGCACTG GACCGCTTCG
               AGCGGGGGCC GCNACGTGGC GCTAAGCTCG TCCAGCACTG GACCGCTTCG
               AGCGGGGGCC GCAACGTGGC GCTAAGCTCG TCCAGCACTG GACCGCTTCG
               AGCGGGGGCC GCAACGTGGC GCTAAGCTCG TCCAGCACTG GACCGCTTCG
               AGCGGGGGCC GCAACGTGGC GCTAAGCTCG TCCAGCACTG GACCGCTTCG
               AGCGGGGGCC GCAACGTGGC GCTAAGCTCG TCCAGCACTG GACCGCTTCG
               AGCGGGGGCC GCAACGTGGC GCTAAGCTCG TCCAGCANTG GACCGCTTCG
               AGCGGGGGCC GCAACGTGGC GCTAAGCTCG TCCAGCACTG GACCGCTTCG
               AGCGGGGGCC GCAACGTGGC GCTAAGCTCG TCCAGCACTG GACCGCTTCG
               AGCGGGGGCC GCAACGTGGC GCTAAGCTCG TCCAGCACTG GACCGCTTCG
               AGCGGGGGCC GCAACGTGGC GCTAAGCTCG TCCAGCACTG GACCGCTTCG
               AGCGGGGGCC GCAACGTGGC GCTAAGCTCG TCCNGCACTG GACCGCTTCG
               AGCGGGGGCC GCAACGTGGC GCTAAGCTCG TCCAGCACTG GACCGCTTCG
               AGCNGGGGCC GCAACGTGGC GCTAAGCTCG TCCNGCACTG GACCGCTTCG
               AGCGGGGGCC GCAACGTGGN GCTAAGCTCG TCCAGCACTG GACCGCTTCG
               GCTAGAAATC TCAATTTGGC GCCAAGCTCA CTCATCANTC AACCGACTCC
               GCTAGAAATC TCAATTTGGC GCCAAGCTCA CTNATCACTC AACNNACTCC
               GCTAGAAATC TCAATTTGGC GCCAAGCTCA CTCATCACTC AACNNACTCC
               GCTAGAAATC TCAATTTGGC GCCAAGCTCA CTNATCACTN AACNNACTCN
               GCTAGAAATC TCAATTTGGC GCCAAGCTCA CTCATCACTC AACNNACTCC
               GCTAGAAATC TCAATTTGGC GCCAAGCTCA CTCATCACTC AACNNACTCC
               GCTAGAAATC TCAATTTGGC GCCAAGCTCA CTCATCACTC AACCGACTCC
               GCTAGAAATC TCAATTTGGC GCCAAGCTCA CTCATCACTC AACNNACTCC
               GCTAGAAATC TCAATTTGGC GCCAAGCTCA CTCATCACTC AACNNACTCC
               GCTAGAAATC TCAATTTGGC GCCAAGCTCA CTCATCACTC AACNNACTCC
               GCTAGAAATC TCAATTTGGC GCCAAGCTCA CTCATCACTC AACNNACTCC
               GCTAGAAATC TCAATTNNNN GCCAAGCTCA CTCATCACNC AACNNACTCC
               GCTAGAAATC TCAATTTGGC GCCAAGCTCA CTCATCACTC AACCGACTCC
               AGCGGGGGCC TCACCTTGAC ACTAAGCTCG TCTAGAGTTG AACCGCTGTG
               AGCGGGGGCC TCACCTTGAC ACTAAGCTCG TCTAGAGTTG AACCGCTGTG
               AGCGGGGGCC TCACCTTGAC ACTAAGCTCG TCTAGAGTTG AACCGCTGTG
               AGCGGGGGCC TCACCTTGAC ACTAAGCTCG TCTAGAGTTG AACCGCTGTG
               AGCGGGGGCC TCACCTTGAC ACTAAGCTCG TCTAGAGTTG AACCGCTGTG
               AGCGGGGGCC TCACCTTGAC ACTAAGCTCG TCTAGAGTTG AACCGCTGTG
               AGCGGGGGCC TCACCTTGAC ACTAAGCTCG TCTAGAGTTG AACCGCTGTG
               AGCGGGGGCC TCACCTTGAC ACTAAGCTCG TCTAGAGTTG AACCGCTGTG
               AGCGGGGGCC TCACCTTGAC ACTAAGCTCG TCTAGAGTTG AANCGCTGTG
               AGCGGGGGCC TCACCTTGAC ACTAAGCTCG TCNAGAGTTG AACCGCTGTG
               AGCGGGGGCC TCACCTTGAC ACTAAGCTCG TCTAGAGTTG AACCGCTGTG
               AGCGGGGGCC TCACCTNNNN ACTAAGCTCG TCTANNNTNG AANCGCTGTG
               AGCGGGGGCC TCACCTTGAC ACTAAGCTCG TCTAGAGTTG AACCGCTGTG
               AGCGGGGGCC TCACCTTGAC ACTAAGCTCG TCTAGAGTNG AACCGCTGTG
               GCTAGAAATC TCNATTTGGC GCCAAGCTCA CTCATCACTC AACCGACTCC
               GCTAGAAATC TCAATTTGGC GCCAAGCTCA CTCATCACTC AACCGACTCC
               GCTAGAAATC TCAATTTGGC GCCAAGCTCA CTCATCACTC AACCGACTCC
               GCTAGAAATC TCAATTTGGC GCCAAGCTCA CTCATCACTC AACCGACTCC
               GCTAGAAATC TCAATTTGGC GCCAAGCTCA CTCATCACTC AACCGACTCC
               GCTAGAAATC TCAATTTGGC GCCAAGCTCA CTCATCACTN AACCGACTCC
               GCTAGAAATC TCAATTTGGC GCCAAGCTCA CTCATCACTC AACCGACTCC
               GCTAGAAATC TCAATTTGGC GCCAAGCTCA CTCATCACTC AACCGACTCC
               GCTAGAAATC TCAATTTGGC GCCAAGCTCA CTCATCACTC AACCGACTCC
               GCTAGAAATC TCANTTTGGC GCCAAGCTCA CTCATCACTC AACCGACTCC
               GCTAGAAATC TCAATTTGGC GCCAAGCTCA CTCATCACTC AACCGACTCC
               GCTAGAAANC TCAATTTGGC GCCAANCTCA CNCATCACTC AACCGACTCC
               GCTAGAAATC TCAATTTGGC GCCAAGCTCA CTCATCACTC AACCGACTCC
               GCTAGAAATC TCAATTTGGC GCCAAGCTCA CTCATCACTC AACCGACTCC
               GCTAGAAATC TCAATTTGGC GCCAAGCTCA CTCATCACTC AACCGACTCC
               GGCGTGGGTT GTGACTGGGG GTCGAGCTCG TCCGTAGCTG AACCGACTCC
               GGCGTGGGTT GTGACTGGGG GTCGAGCTCG TCCGTNNCTG AACCGACTCC
               GGCNTGGGTT GNGACTGGGN GNCGAGCTCN NNCGTNNNTG AANCGACTCC
               GGCGTGGGTT GTGACTGGGG GTCGAGCTCG TCCGTAGCTG AACCGACTCC
               GGCGTGGGTT GTGACTGGGG GTCGAGCTCG TCCGTAGCTG AACCGACTCC
               GGCGTGGGTT GTGACTGGGG GTCGAGCTCG TCCGTAGCTG AACCGACTCC
               GGCGTGGGTT GTGACTGGGG GTCGAGCTCG TCCGTAGCTG AACCGACTCC
               GGCGTGGGTT GTGACTGGGG NTCGAGCTNG TCNGTAGNTG AACCGACTCC
               GGCGTGGGTT GTGACTGGGG GTCGAGCTCG TCCGTAGCTG AACCGACTCC
               GGCGTGGGTT GTGACTGGGG GTCGAGCTCG TCCGTAGCTG AACCGACTCC
               GGCGTGGGTT GTGACTGGGG GTCGAGCTCG TCCGTAGCTG AACCGACTCC
               GGCGTGGGTT GTGACTGGGG GTCGAGCTCG TCCGTAGCTG AACCGACTCC
               GCTAGAAATC TCAATTTGGC GCCAAGCTCA CTCATCACTC AACCGACTCC
               GCTAGAAATC TCNATTTGGC GCCAAGCTCA CTCATCACTC AACCGACTCC
               GCTAGAAATC TCAATTNNNC GCCAAGCTCA CTCATCACTC AACCGACTCC
               GCTAGAAATC TCAATTTGGC GCCAAGCTCA CTCNTCACTC AACCGACTCC
               GCTAGAAATC TCAATTTGGC GCCAAGCTCA CTCATCACTC AACCGACTCC
               GCTAGAAATC TCAATTTGGC GCCAAGCTCA CTCATCACTC AACCGACTCC
               GCTAGAAATC TCAATTTGGC GCCAAGCTCA CTCATCACTC AACCGACTCC
               GCTAGAAATC TCAATTTGAG GTCAGAGCAG TNCATAGCGC AGTTCCTTCG
               GCTAGAAATC TCAATTTGAG GNCAGAGCAG TCCATAGCGC AGTTCCTTCG

               NGATAGTGCC TCCTGGGAAG TTGGTAGGGA TAAGTACGTC CGGCCCGATA
               GGATAGTGCC TCCTGGGAAG TTGGTAGGGA TAAGTACGTC CGGCCCGATA
               GNATAGTGCC TCCTGGGAAG TTGGTAGGGA TAAGTACGTC CGGCCCGATA
               GGATAGTGCC TCCTGGGAAG TTGGTAGGGA TAAGTACGTC CGGCCCGATA
               GGATAGTGCC TCCTGGGAAG TTGGTAGGGA TAAGTACGTC CGGCCCGATA
               GGATAGTGCC TCCTGGGAAG TTGGTAGGGA TAAGTACGTC CGGCCCGATA
               GGATAGTGCC TCCTGGGAAG TTGGTAGGGA TAAGTACGTC CGGCCCGATA
               GGATAGTGCC TCCTGGGAAG TTGGTAGGGA TAAGTACGTC CGGCCCGATA
               GGATAGTGCC TCCTGGGAAG TTGGTAGGGA TAAGTACGTC CGGCCCGATA
               GGATAGTGCC TCCTGGGAAG TTGGTAGGGA TAAGTACGTC CGGCCCGATA
               GGATAGTGCC TCCTGGGAAG TTGGTAGGGA TAAGTACGTC CGGCCCGATA
               GGATAGTGCC TCCTGGGAAG TTGGTAGGGA TAAGTNCGTC CGGCCNGATA
               GGATAGTGCC TCCTGGGAAG TTGGTAGGGA TAAGTACGTC CGGCCCGATA
               GGATAGTGCC TCCTGGGAAG TTGGTAGGGA TAAGTACGTC CGGCCCGATA
               GGATAGTGCC TCCTGGGAAG TTGGTAGGGA TAAGTACGTC CGGCCCGATA
               GGATAGTGCC TCCTGGGAAG TTGGTAGGGA TAAGTACGTC CGGCCCGATA
               GGATAGTGCC TCCTGGGAAG TTGGTAGGGA TAAGTACGTC CGGCCCGATA
               GGATAGTGCC TCCTGGGAAG TTGGTAGGGA TAAGTACGTC CGGCCCGATA
               GGATAGTGCC TCCTGGGAAG TTGGTAGGGA TAAGTACGTC CGGCCCGATA
               GGATAGTGCC TCCTGGGAAG TTGGTAGGGA TAAGTACGTC CGGCCCGATA
               GGATAGTGCC TCCTGGGAAG TTGGTAGGGA TAAGTACGTC CGGCCCGATA
               GGATAGTGCC TCCTGGGAAG TTGGTAGGGA TAAGTACGTC CGGCCCGATA
               GGATAGTGCC TCCTGGGAAG TTGGTAGGGA TAAGTACGTC CGGCCCGATA
               GGATAGTGCC TCCTGGGAAG TTGGTAGGGA TAAGTACGTC CGGCCCGATA
               GGATAGTGCC TCCTGGGAAG TTGGTAGGGA TAAGTACGTC CGGCCCGATA
               GGATAGTGCC TCCTGGGAAG TTGGTAGGGA TAAGTACGTC CGGCCCGATA
               GGATAGTGCC TCCTGGGAAG TTGGTAGGGA TAAGTACGTC CGGCCCGATA
               GGATAGTGCC TCCTGGGAAG TTGGTAGGGA NAAGTACGTC CGGCCCGATA
               GGATAGTGCC TCCTGGNAAG TTGGTAGGGA NAAGTACGTC CGGCCCGATA
               GGATAGTGCC TCCTGGGAAG TTGGTAGGGA TAAGTACGTC CGGCCCGATA
               GGATAGTGCC TCCTGGGAAG TTGGTAGGGA TAAGTACGTC CGGCCCGATA
               GGATAGTGCC TCCTGGGAAG TTGGTAGGGA TAAGTACGTC CGGCCCGATA
               GGATAGTGCC TCCTGGGAAG TTGGTAGGGA TAAGTACGTC CGGCCCGATA
               GGATAGTGCC TCCTGGGAAG TTGGTAGGGA TAAGTACGTC CGGCCCGATA
               NGATAGTGCC TCCTGGGAAG TTGGTAGGGA TAAGTACGTC CGGCCCGATA
               GGATAGTGCC TCCTGGGAAG TTGGTAGGGA TAAGTACGTC CGGCCCGATA
               GGATAGTGCC TCCTGGGAAG TTGGTAGGGA TAAGTACGTC CGGCCCGATA
               GGATAGTGCC TCCTGGGAAG TTGGTAGGGA TAAGTACGTC CGGCCCGATA
               GGATAGTGCC TCCTGGGAAG TTGGTAGGGA TAAGTACGTC CGGCCCGATA
               GGATAGTGCC TCCTGGGAAG TTGGTAGGGA TAAGTACGTC CGGCCCGATA
               GAATAGTGCC TCCTAACAAG TTAGCCGGGA TAAGTAGGTC CGGCCCGATA
               GGATAGTGCC TCCTGGGAAG TTGGTAGGGA TAAGTACGTC CGGCCCGATA
               GGATAGTGCC TCCTGGGAAG TTGGTAGGGA TAAGTACGTC CGGCCCGATA
               GGATAGTGCC TCCTGGGAAG TTGGTAGGGA TAAGTACGTC CGGCCCGATA
               GGATAGTGCC TCCTGGGAAG TTGGTAGGGA TAAGTACGTC CGGCCCGATA
               GGATAGTGCC TCCTGGGAAG TTGGTAGGGA TAAGTACGTC CGGCCCGATA
               GGATAGTGCC TCCTGGGAAG TTGGTAGGGA TAAGTACGTC CGGCCCGATA
               GGNTANTGCN TCCTGGGAAG TTGGTAGGGA TAAGTACGTC CGGCCCGNNA
               GGATAGTGCC TCCTGGGAAG TTGGTAGGGA TAAGTACGTC CGGCCCGATA
               GGATAGTGCC TCCTGGGAAG TTGGTAGGGA TAAGTACGTC CGGCCCGATA
               GGATAGTGCC TCCTGGGAAG TTGGTAGGGA TAAGTACGTC CGGCCCGATA
               GGATAGTGCC TCCTGGGAAG TTGGTAGNGA TAAGTACGTC CGNCCCGATA
               GGATAGTGCC TCCTGGGAAG TTGGTAGGGA TAAGTACGTC CGGCCCGATA
               GGATAGTGCC TCCTGGGAAG TTGGTAGGGA TAAGTACGTC CGGCCCGATA
               GGATAGTGCC TCCTGGGAAG TTGGTAGGGA TAAGTACGTC CGGCCCGATA
               GGATAGTGCC TCCTGGGAAG TTGGTAGGGA TAAGTACGTC CGGCCCGATA
               GGATAGTGCC TCCTGGGAAG TTGGTANNTA TAAGTACGTC CGGCCCGATA
               GGATAGTGCC TCCTGGGAAG TTGGTAGGTA TAAGTACGTC CGGCCCGATA
               GGATAGTGCC TCCTGGGAAG TTGGTANNTA TAAGTACGTC CGGCCCGATA
               GGATAGTGCC TCCTGGGAAG TTGGTAGGGA TAAGTACGTC CGGCCCGATA
               GGATAGTGCC TCCTGGGAAG TTGGTAGGGA TAAGTACGTC CGGCCCGATA
               GGATAGTGCC TCCTGGGAAG TTGGTAGGGA TAAGTACGTC CGGCCCGATA
               GGATAGTGCC TCCTGGGAAG TTGGTAGGGA TAAGTACGTC CGGCCCGATA
               GGATAGTGCC TCCTGGGAAG TTGGTAGGGA TAAGTACGTC CGGCCCGATA
               GGATAGTGCC TCCTGGGAAG TTGGTAGGGA TAAGTACGTC CGGCCCGATA
               GGATAGTGCC TCCTGGGAAG TTGGTAGGGA TAAGTACGTC CGGCCCGATA
               GGATAGTGCC TCCTGGGAAG TTGGTAGGGA TAAGTACGTC CGGCCCGATA
               GGATAGTGCC TCCTGGGAAG TTGGTAGGGA TAAGTACGTC CGGCCCGATA
               GGATAGTGCC TCCTGGGAAG TTGGTAGGGA TAAGTACGTC CGGCCCGATA
               GGATANNGCC TCCTNNGAAG TTGGTAGGGA TAANTACGTC CGNCCCGATA
               GGATAGTGCC TCCTGGGAAG TTGGTAGGGA TAAGTACGTC CGGCCCGATA
               GGATAGTGCC TCCTGGGAAG TTGGTAGGGA TAAGTACGTC CGGCCCGATA
               GGATAGTGCC TCCTGGGAAG TTGGTANNTA TAAGTACGTC CGGCCCGATA
               GGATAGTGCC TCCTGGGAAG TTGGTAGGGA NAAGTACGTC CGGCCCGATA
               GGATAGTGCC TCCTGGGAAG TTGGTAGGGA TAAGTACGTC CGGCCCGATA
               GGATAGTGCC TCCTGGGAAG TTGGTAGGGA TAAGTACGTC CGGCCCGATA
               GGATAGTGCC TCCTGGGAAG TTGGTAGGGA TAAGTACGTC CGGCCCGATA
               GGATAGTGCC TCCTGGGAAG TTGGTAGGGA NAAGTACGTC CGGCCCGATA
               CAGTAATGCA TCCTAACAAG TTAGCCGGGA TAAGTAGGTC CGACCCGGCG
               CAGTAATGCA TCCTAACAAG TTAGNNGGGA TAANTAGGTC CGACCCGGCG
               CAGTAATGCA TCCTAACAAG TTAGCCGGGA TAANTAGGTC CGACCCGGCG
               CAGTAATGCA TCCTAACAAG TTAGCCGGGA TAAGTAGGTC CGACCCGNNG
               CAGTAATGCA TCCTAACAAG TTAGCCGGGA TAAGTAGGTC CGACCCGGCG
               CAGTAATGCA TCCTAACAAG TTAGCCGGGA TAAGTAGGTC CGACCCGGCG
               CAGTAATGCA TCCTAACAAG TTAGCCGGGA TAAGTAGGTC CGACCCGGCG
               CAGTAATGCA TCCTAACAAG TTAGCCGGGA TAAGTANGTC CGACCCGGCG
               CAGTAATGCA TCCTAACAAG TTAGCCGGGA TAAGTAGGTC CGACCCGGCG
               CAGTAATGCA TCCTAACAAG TTAGCCGGGA TAAGTAGGTC CGACCCGGCG
               CAGTAATGCA TCCTAACAAG TTAGCCGGGA TAAGTAGGTC CGACCCGGCG
               CAGTAATGCA TCCTAACAAG TTAGCCGGGA TAANTAGGTC CGACCCGGCG
               CAGTAATGCA TCCTAACAAG TTAGCCGGGA TAAGTAGGTC CGACCCGGCG
               GAATAGTGTC CCCTAACAAG TTAGCCGGGA TAAGTAGGTC CGGCGCGATG
               GAATAGTGTC CCCTAACAAG TTAGCCGGGA TAAGTAGGTC CGGCGCGATG
               GAATAGTGTC CCCTAACAAG TTAGCCGGGA TAAGTAGGTC CGGCGCGATG
               GAATAGTGTC CCCTAACAAG TTAGCCGGGA TAAGTAGGTC CGGCGCGATG
               GAATAGTGTC CCCTAACAAG TTAGCCGGGA TAAGTAGGTC CGGCGCGATG
               GAATAGTGTC CCCTAACAAG TTAGCCGGGA TAANTAGGTC CGGCGCGATG
               GAATAGTGTC CCCTAACAAG TTAGCCGGGA TAAGTAGGTC CGGCGCGATG
               GAATAGTGTC CCCTAACAAG TTAGCCGGGA TAAGTAGGTC CGGCGCGATG
               GAATAGTGTC CCCTAACAAG TTAGCCGGGA TAAGTAGGTC CGGCGCGATG
               GAATAGTGTC CCCTAACAAG TTAGCCGGGA TAAGTAGGTC CGGCGCGANG
               GAATAGTGTC CCCTAACAAG TTAGCCGGGA TAAGTAGGTC CGGCGCGATG
               GAATAGTGTC CCCTAANNAG TTAGCCGGGN TAANTAGNTC CGGCGCGATG
               GAATAGTGTC CCCTAANAAG TTAGCCGGGA TAAGTAGGTC CGNCGCGATG
               GAATAGTGTC CCCTAACAAG TTAGCCGGGA TAAGTAGGTC CGGCGCGATG
               CAGTAATCCA TCCTAACAAG TTAGCCGGGA TAAGTAGGTC CGACCCGGCG
               CAGTAATGCA TCCTAACAAG TTAGCCGGGA TAAGTAGGTC CGACCCGGCG
               CAGTAATGCA TCCTAACAAG TTAGCCGGGA TAAGTAGGTC CGACCCGGCG
               CAGTAATGCA TCCTAACAAG TTAGCCGGGA TAAGTAGGTC CGACCCGGCG
               CAGTAATGCA TCCTAACAAG TTAGCCGGGA TAAGTAGGTC CGACCCGGCG
               CAGTANTGCA TCCTAACAAG TTAGCCGGGA TAAGTANGTC CGACCCGGCG
               CAGTAATGCA TCCTAACAAG TTAGCCGGGA TAAGTAGGTC CGACCCGGCG
               CAGTAATGCA TCCTAACAAG TTAGCCGGGA TAAGTAGGTC CGACCCGGCG
               CAGTAATNCA TCCTAACAAG TTAGCCGGGA TAAGTAGGTC CGACCCGGCG
               CAGTAATGCA TCCTAACAAG TTAGCCGGGA TAAGTAGGTC CGACCCGGCG
               CAGTAATGCA TCCTAACAAG TTAGCCGGGA TAAGTAGGTC CGACCCGGCG
               CAGTAATGCA TCCTAACAAN NTAGCCGGGA TAAGTAGGTC CGNCCCGGCG
               CAGTAATGCA TCCTAACAAG TTAGCCGGGA TAAGTAGGTC CGACCCGGCG
               CAGTAATGCA TCCTAACAAG TTAGCCGGGA TAAGTAGGTC CGACCCGGCG
               CAGTAATGCA TCCTAACAAG TTAGCCGGGA TAAGTAGGTC CGACCCGGCG
               CAGTAATGCA TCCTAACAAG TTAGCCGGGA TAAACGGGGT TGATCCGGCG
               CAGTAATGCA TCCTAACAAG TTAGCCGGGA TAAACGGGGT TGATCCGGCG
               CNGTANNGCA TCCTAANAAG TTANCCGNGA TANNCGGGGT TGANCCGGCG
               CAGTAATGCA TCCTAACAAG TTAGCCGGGA TAAACGGGGT TGATCCGGCG
               CAGTAATGCA TCCTAACAAG TTAGCCGGGA TAAACGGGGT TGATCCGGCG
               CAGTAATGCA TCCTAACAAG TTAGCCGGGA TAAACGNGGT TGATCCGGCG
               CAGTAATGCA TCCTAACAAG TTAGCCGGGA TAAACGGGGT TGATCCGGCG
               CAGNNATGCA TCCTAACAAG TTAGCCGGGA TAAACGGGGT TGNTCCGGCG
               CAGTAATGCA TCCTAACAAG TTAGCCGGGA TAAACGGGGT TGATCCGGCG
               CAGTAATGCA TCCTAACAAG TTAGCCGGGA TAAACGGGGT TGATCCGGCG
               CAGTAATGCA TCCTAACAAG TTAGCCGGGA TAAACGGGGT TGATCCGGCG
               CAGTAATGCA TCCTAACAAG TTAGCCGGGA TAAACGGGGT TGATCCGGCG
               CAGTAATGCA TTTCAAGGGA GGGCCCAANG CGGGCGGGGT TAACCCGGCG
               CAGTAATGCA TTTCAAGGGA GGGCCCAANG CGGGCGGGGT TAACCCGGCG
               CAGTAATGCA TTTCAAGGGA GGGCCCAANG CGGGCGGGGT TAACCCGGCG
               CAGTAATGCA TTTCAAGGGA GGGCCCAANG CGGGCGGGGT TAACCCGGCG
               CAGTAATGCA TTTCAAGGGA GGGCCCAANG CGGGCGGGGT TAACCCGGCG
               CAGTAATGCA TTTCAAGGGA GGGCCCAANG NGGGCGGGGT TAACCCGGCG
               CAGTAATGCA TTTCAAGGGA GGGCCCAANG CGGGCGGGGT TAACCCGGCG
               GGGGGGCGCC TCCTAACAGA GGGCCCGGGA TAAGTAGCTC CGGCCTCACG
               GGGNNGCGCC TCCTAACNGA GGGCCCGGGA TAAGTAGCTC CGGCCTCACG

               TTCTCGATGA GCNCTGGCCG CCGGCTCTGG GCCCGNNGAG ACTTGCACGC
               TTCTCGATGA GCGCTGGCCG CCGGCTCTGG GCCCGCTGAG ACTTGCACGC
               TTCTCGATGA GCGCTGGCCG CCGGCTCTGG GCCCGNTGAG ACTTGCACGC
               TTCTCGATGA GCGCTGGCCG CCGGCTCTGG GCCCGCTGAG ACTTGCACGC
               TTCTCGATGA GCGCTGGCCG CCGGCTCTGG GCCCGCTGAG ACTTGCACGC
               TTCTCGATGA GCGCTGGCCG CCGGCTCTGG GCCCGCTGAG ACTTGCACGC
               TTCTCGATGA GCGCTGGCCG CCGGCTCTGG GCCCGCTGAG ACTTGCACGC
               TTCTCGATGA GCGCTGGCCG CCGGCTCTGG GCCCGCTGAG ACTTGCACGC
               TTCTCGATGA GCGCTGGCCG CCGGCTCTGG GCCCGCTGAG ACTTGCACGC
               TTCTCGATGA GCGCTGGCCG CCGGCTCTGG GCCCGCTGAG ACTTGCACGC
               TTCTCGATGA GCGCTGGCCG CCGGCTCTGG GCCCGCTNAG ACTTGCACGC
               TTCTCGATGA GCGNTGGCCG CCGGCNCTGG GCCCGCTGAG ACTTGCACGC
               TTCTCGATGA GCGCTGGCCG CCGGNTCTGG GCCCGCTGAG ACTTGCACGC
               TTCTCGATGA GCGCTGGCCG CCGGCTCTGG GCCCGCTGAG ACTTGCACGC
               TTCTCGATGA GCGCTGGCCG CCGGCTCTGG GCCCGCTGAG ACTTGCACGC
               TTCTCGATGA GCGCTGGCCG CCGGCTCTGG GCCCGCTGAG ACTTGCACGC
               TTCTCGATGA GCGCTGGCCG CCGGCTCTGG GCCCGCTGAG ACTTGCACGC
               TTCTCGATGA GCGCTGGCCG CCGGCTCTGG GCCCGCTGAG ACTTGCACGC
               TTCTCGATGA GCGCTGGCCG CCGGCTCTGG GCCCGCTGAG ACTTGCACGC
               TTCTCGATGA GCGCTGGCCG CCGGCTCTGG GCCCGCTNAG ACTTGCACGC
               TTCTCGATGA GCGCTGGCCG CCGGCTCTGG GCCCGCTGAG ACTTGCACGC
               TTCTCGATGA GCGCTGGCCG CCGGCTCTGG GCCCGCTGAG ACTTGCACGC
               TTCTCGATGA GCGCTGGCCG CCGGCTCTGG GCCCGCTGAG ACTTGCACGC
               TTCTCGATGA GCGCTGGCCG CCGGCTCTGG GCCCGCTGAG ACTTGCACCG
               TTCTCGATGA GCGCTGGCCG CCGGCTCTGG GCCCGCTGAG ACTTGCACGC
               TTCTCGATGA GCGCTGGCCG CCGGCTCTGG GCCCGCTGAG ACTTGCACCG
               TTCTCGATGA GCGCTGGCCG CCGGCTCTGG GCCCGCTGAG ACTTGCACGC
               TTCTCGATGA GCGCTGGCCG CCGGCTCTGG GCCCGCTGAG ACTTGCACGC
               TTCTCGATGA GCGCTGGCCG CCGGCTCTGG GCCCGCTGAG ACTTGCACGC
               TTCTCGATGA GCGCTGGCCG CNGGCTCTGG GCCCGCTGAG ACTTGCACCG
               TTCTCGATGA GCGCTGGCCG CCGGCTCTGG GCCCGCTGAG ACTTGCACGC
               TTCTCGATGA GCGCTGGCCG CCGGCNCTGG GCCCGCTGAG ACTTGCACGC
               TTCTCGATGA GCGCTGGCCG CCGGCTCTGG GCCCGCTGAG ACTTGCACGC
               TTCTCGATGA GCGCTGGCCG CCGGCTCTGG GCCCGCTGAG ACTTGCACGC
               TTCTCGATGA GCGCTGGCCG CCGGCTCTGG GCCCGCTGAG ACTTGCACGC
               TTCTCGATGA GCGCTGGCCG CCGGCTCTGG GCCCGCTGAG ACTTGCACGC
               TTCTCGATGA GCGCTGGCCG CCGGCTCTGG GCCCGCTGAG ACTTGCACGC
               TTCTCGATGA GCGCTGGCCG CCGGCTCTGG GCCCGCTGAG ACTTGCACGC
               TTCTCGATGA GCGCTGGCCG CCGGCTCTGG GCCCGCNGAG ACTTGCACGC
               TTCTCGATNA GCGCTGGCCG CCGGCTCTGG GCCCGCTGAG ACTTGCACGC
               TTCTCGATGA GCGCTGGCCG CCGGCTCTGG GCCCGCTGAG ACTTGCACGC
               TTCTCGATGA GCGCTGGCCG CCGGCTCTGG GCCCGCTGAG ACTTGCACGC
               TTCTCGATGA GCGCTGGCCG CCGGCTCTGG GCCCGCTGAG ACTTGCACGC
               TTCTCGATGA GCGCTGGCCG CCGGCTCTGG GCCCGCTGAG ACTTGCACGC
               TTCTCGATGA GCGCTGGCCG CCGGCTCTGG GCCCGCTGAG ACTTGCACGC
               TTCTCGATGA GCGCTGGCCG CCGGCTCTGG GCCCGCTGAG ACTTGCACGC
               TTCTCGATGA GCGCTGGCCG CCGGCTCTGG GCCCGCTGAG ACTTGCACGC
               TTCNCGATGA NCGCTGGCNG CCGGCTCNGG GCCCGCTNAG ACTTGCACGC
               TTCTCGATGA GCGCTGGCCG CCGGCTCTGG GCCCGCTGAG ACTTGCACGC
               TTCTCGATGA GCGCTGGCCG CCGGCTCTGG GCCCGCTGAG ACTTGCACGC
               TTCTCGATGA GCGCTGGCCG CCGGCTCTGG GCCCGCTGAG ACTTGCACGC
               TTCTCGATGA GCGCTGGCCG CCGGCTCTGG GCCCGCTGAG ACTTGCACCG
               TTCTCGATGA GCGCTGGCCG CCGGCTCTGG GCCCGCTGAG ACTTGCACGC
               TTCTCGATGA GCGCTGGCCG CCGGCTCTGG GCCCGCTGAG ACTTGCACGC
               TTCTCGATGA GCGCTGGCCG CCGGCTCTGG GCCCGCTGAG ACTTGCACGC
               TTCTCGATGA GCGCTGGCCG CCGGCTCTGG GCCCGCTGAG ACTTGCACGC
               TTCTCGATGA GCGCTGGCCG CCGGCTCTGG GCCCGCTGAG ACTTGCACGC
               TTCTCGATGA GCGCTGGCCG CCGGCNCTGG GCCCGCTGAG ACTTGCACGC
               TTCTCGATGA GCGCTGGCCG CCGGCTCTGG GCCCGCTGAG ACTTGCACGC
               TTCTCGATGA GCGCTGGCCG CCGGCTCTGG GCCCGCTGAG ACTTGCACGC
               TTCTCGATGA GCGCTGGCCG CCGGCTCTGG GCCCGCTGAG ACTTGCACGC
               TTCTCGATGA GCGCTGGCCG CCGGCTCTGG GCCCGCTGAG ACTTGCACGC
               TTCTCGATGA GCGCTGGCCG CCGGCTCTGG GCCCGCTGAG ACTTGCACGC
               TTCTCGATGA GCGCTGGCCG CCGGCTCTGG GCCCGCTGAG ACTTGCACGC
               TTCTCGATGA GCGCTGGCCG CCGGCTCTGG GCCCGCTGAG ACTTGCACGC
               TTCTCGATGA GCGCTGGCCG CCGGCTCTGG GCCCGCTNAG ACTTGCACGC
               TTCTCGATGA GCGCTGGCCG CCGGCTCTGG GCCCGCTGAG ACTTGCACGC
               TTCTCGATGA GCGCTGGCCG CCGGCTCTGG GCCCGCTGAG ACTTGCACGC
               TTCTCGATGA GCGCTGGCCG CCGGCTCTGG GCCCGCTGAG ACTTGCACGC
               TTCTCGATGA GCGCTGGCCG CCGGCTCTGG NNCCGCTGAG ACTTGCACGC
               TTCTCGATGA GCGCTGGCCG CCGGCTCTGG GCCCGCTGAG ACTTGCACGC
               TTCTCGATGA GCGCTGGCCG CCGGCTCTGG GCCCGCTGAG ACTTGCACGC
               TTCTCGATGA GCGCTGGCCG CCGGCTCTGG GCCCGCTGAG ACTTGCACGC
               TTCTCGATGA GCGCTGGCCG CCGGCTCTGG GCCCGCTGAG ACTTGCACGC
               TTCTCGATGA GCGCTGGCCG CCGGCTCTGG GCCCGCTGAG ACTTGCACGC
               TTCTCGATGA GCGCTGGCCG CCGGCTCTGG GCCCGCTGAG ACTTGCACGC
               TTCTCGATGA GCGCTGGCCG CCGGCTCTGG GCCCGCTGAG ACTTGCACGC
               TTCTCGATGA GCGCTGGCCG CCGGCTCTGG GCCCGCTGAG ACTTGCACGC
               TTCCGAACAA ATTCCGGCGT CCGGCTCCGG GCACACTCCG AAGTGCACGC
               TTCCGAACAA ATTCCGGCGT CCGGATCCGG GCCCGATCCG AAGTGCACGC
               TTCCGAACAA ATTCCGGCGT CCGGATCCGG GCCCGATCCG AAGTGCACGC
               TTCCGAACAA ATTCCGGCGT CCGGATCCGG GCCCGATCCG AAGTGCACGC
               TTCCGAACAA ATTCCGGCGT CCGGATCCGG GCCCGATCCG AAGTGCACGC
               TTCCGAACAA ATTCCGGCGT CCGGATCCGG GCCCGATCCG AAGTGCACGC
               TTCCGAACAA ATTCCGGCGT CCGGCTCCGG GCACACTCCG AAGTGCACGC
               TTCCGAACAA ATTCCGGCGT CCGGATCCGG GCCCGATCCG AAGTGCACGC
               TTCCGAACAA ATTCCGGCGT CCGGATCCGG GCCCGATCCG AAGTGCACGC
               TTCCGAACAA ATTCCGGCGT CCGGATCCGG GCCCGATCCG AAGTGCACGC
               TTCCGAACAA ATTCCGGCGT CCGGATCCGG GCCCGATCCG AAGTGCACGC
               TTCCGAACAA ATTCCGGCGT CCGGATCCNG GCCCGATCCG AAGTGCACGC
               TTCCGAACAA ATTCCGGCGT CCGGCTCCGG GCACACTCCG AAGTGCACGC
               CTCTCGATGA GCGTCGGGGT CTGGCCTCAG GCCCGCTGAG ACGTGCACGC
               CTCTCGATGA GCGTCGGGGT CTGGCCTCAG GCCCGCTGAG ACGTGCACGC
               CTCTCGATGA GCGTCGGGGT CTGGCCTCAG GCCCGCTGAG ACGTGCACGC
               CTCTCGNTGA GCGTCGGGGT CTGGCCTCAG GCCCGCTGAG ACGTGCACGC
               CTCTCGATGA GCGTCGGGGT CTGGCCTCAG GCCCGCTGAG ACGTGCACGC
               CTCTCGATGA GCGTCGGGGT CTGGCCTCAG GCCCGCTGAG ACGTGCACGC
               CTCTCGATGA GCGTCGGGGT CTGGCNTCAG GCCCGCTGAG ACGTGCACGC
               CTCTCGATGA GCGTCGGGGT CTGGCCTCAG GCCCGCTGAG ACGTGCACGC
               CTCTCGATGA GCGTCGGGGT CTGGCCTCAG GCCCGCTGAG ACGTGCACGC
               CTCTCGATGA GCGTCGGGGT CTGGNCTCAG GCCCGCTGAG ACGTGCACGC
               CTCTCGATGA GCGTCGGGGT CTGGCCTCAG GCCCGCTGAG ACGTGCACGC
               CTCTCGATGA GCGTNGGGGT CTGGCCTCAG GCNCGCTNAG ACGTGCNCGC
               CTCTNGATGA GCNTCGGGGT CTGGCNTCAG GCNCGCTGAG ACGNGCANGC
               CTCTCGATGA GCGTCGGGGT CTGGCCTCAG GCCCGCTGAG ACGTGCACGC
               TTCCGAACAA ATGCCGGCGT CCGCCTCCGC GCCTGCTCCG GAGCTTGTCG
               TTCCGAACAA ATGCCGGCGT CCGCCTCCGC GCCTGCTCCG GAGCTTGTCG
               TTCCGAACAA ATGCCGGCGT CCGCCTCCGC GCCTGCTCCG GAGCTTGTCG
               TTCCGAACAA ATGCCGGCGT CCGCCTCCGC GCCTGCTCCG GAGCTTGTCG
               TTCCGAACAA ATGCCGGCGT CCGCCTCCGC GCCTGCTCCG GAGCTTGTCG
               TTCCGAACAA ATGCCGGCGT CCGCCTCCNC GCCTGCTCCG GAGCTTGTCG
               TTCCGAACAA ATGCCGGCGT CCGCCTCCGC GCCTGCTCCG GAGCTTGTCG
               TTCCGAACAA ATGCCGGCGT CCGCCTCCGC GCCTGCNCCG GAGCTTGTCG
               TTCCGAACAA ATGCCGGCGT CCGCCTCCGC GCCTGCTCCG GAGCTTGTCG
               TTCCGAACAA ATGCCGGCGT CCGCCTCCGC GCCTGCTCCG GAGCTTGTCG
               TTCCGAACAA ATGCCGGCGT CCGCCTCCGC GCCTGCTCCG GAGCTTGTCG
               TTCCGAACAA ATGCCGGCGT CCGCCTCCNC NNCTGCTCCG GAGCTTGTCG
               TTCCGAACAA ATGCCGGCGT CCGCCTCCGC GCCTGNNCCG GAGCTTGTCG
               TNNCGAACAA ATGCCGGCGT CCGCCTCCGC GCCTGCTCCG GAGCTTGTCG
               TTCCGAACAA ATGCCGGCGT CCGCCTCCGC GCCTGCTCCG GAGCTTGTCG
               TTTCCGATGT GCGCCAGCGT CCGGCTCCGG GCCCGCCCCG GAGCTTGTCG
               TTTCCGATGT GCGCCAGCGT CCGGCTCCGG GCCCGCCCCG GAGCTTGTCG
               TTTCCGNNGN GCGCCAGCGT CCGGCTCCGG GCNCGNNNNG GAGCTTGNCG
               TTTCCGATGT GCGCCAGCGT CCGGCTCCGG GCCCGCCCCG GAGCTTGTCG
               TTTCCGATGT GCGCCAGCGT CCGGCTCCGG GCCCGCCCCG GAGCTTGTCG
               TTTCCGATGT GCGCCAGCGT CCGGCTCCGG GCCCGCCCCG GAGCTTGTCG
               TTTCCGATGT GCGCCAGCGT CCGGCTCCGG GCCCGCCCCG GAGCTTGTCG
               TTTCCGATGT GCGCCAGCGT CCGGCNCCGN GCNCGCCCCG GAGCTTGTCG
               TTTCCGATGT GCGCCAGCGT CCGGCTCCGG GCCCGCCCCG GAGCTTGTCG
               TTTCCGATGT GCGCCAGCGT CCGGCTCCGG GCCCGCCCCG GAGCTTGTCG
               TTTCCGATGT GCGCCAGCGT CCGGCTCCGG GCCCGCCCCG GAGCTTGTCG
               TTTCCGATGT GCGCCAGCGT CCGGCTCCGG GCCCGCCCCG GAGCTTGTCG
               TTTCCGTCAA ATGCCGACGT CCGGATCCGG GCCCGCTCCG AAGTGCACGC
               TTTCCGTCAA NTGCCGACGT CCGGATCCGG GCCCGCTCCG AAGTGCACGC
               TTTCCGTCAA ATGCCGACGT CCGGATCCGG GCCCGCTCCG AAGTGCACGC
               TTTCCGTCAA ATGCCGACGT CCGGATCCGG GCCCGCTCCG AAGTGCACGC
               TTTCCGTCAA ATGCCGACGT CCGGATCCGG GCCCGCTCCG AAGTGCACGC
               TTTCCGTCAA ATGCCGACGT CCGGATCCGG GCCCGCTCCG AAGTGCACGC
               TTTCCGTCAA ATGCCGACGT CCGGATCCGG GCCCGCTCCG AAGTGCACGC
               TGCCCGATGA GCGCCAGCGT GCAGCTCCGC TTCCGCTCCA AAGCTTGTGC
               TGCCCGATGA GCGCCAGCGT GCAGCTCCGC TTCCGCTCCA AAGCTTGTGC

               GGAGTGTTTA GTTTTCAATA AGCNTGTATT TCTGTTCCTC TTATCTTCTT
               GNNGTGTTTA GTTTTCAATA AGCTTGTATT TCTGTTCCTC TTGTCTTCTT
               GGAGTGTTTA GTTTTCAATA AGCTTGTATT TCTGTTCCTC TTGTCTTCTT
               GGAGTGTTTA GTTTTCAATA AGCTTGTATT TCTGTTCCTC TTGTCTTCTT
               GGAGTGTTTA GTTTTCAATA AGCTTGTATT TCTGTTCCTC TTGTCTTCTT
               GGAGTGTTTA GTTTTCAATA AGCTTGTATT TCTGTTCCTC TTGTCTTCTT
               GGAGTGTTTA GTTTTCAATA AGCTTGTATT TCTGTTCCTC TTGTCTTCTT
               GGAGTGTTTA GTTTTCAATA AGCTTGTATT TCTGTTCCTC TTGTCTTCTT
               GGAGTGTTTA GTTTTCAATA AGCTTGTATT TCTGTTCCTC TTGTCTTCTT
               GGAGTGTTTA GTTTTCAATA AGCTTGTATT TCTGTTCCTC TTGTCTTCTT
               GGAGTGTTTA GTTTTCAATA AGCTTGTATT TCTGTTCCTC TTGTCTTCTT
               GGAGTGTTTA GTTTTCAATA AGCTTGNATT TCTGTTCCTC TTGTCTTCTT
               GGAGTGTTTA GTTTTCAATA AGCTTGTATT TCTGTTCCTC TTGTCTTCTT
               GGAGTGTTTA GTTTTCAATA AGCTTGTATT TCTGTTCCTC TTGTCTTCTT
               GGAGTGTTTA GTTTTCAATA NGCTTGTATT TCTGTTCCTC TTGTCTTCTT
               GGAGTGTTTA GTTTTCAATA AGCTTGTATT TCTGTTCCTC TTGTCTTCTT
               GGAGTGTTTA GTTTTCAATA AGCTTGTATT TCTGTTCCTC TTGTCTTCTT
               GGAGTGTTTA GTTTTCAATA AGCTTGTATT TCTGTTCCTC TTGTCTTCTT
               GGAGTGTTTA GTTTTCAATA AGCTTGTATT TCTGTTCCTC TTGTCTTCTT
               GGAGTGTTTA GTTTTCAATA AGCTTGTATT TCTGTTCCTC TTGTCTTCTT
               GGAGTGTTTA GTTTTCAATA AGCTTGTATT TCTGTTCCTC TTGTCTTCTT
               GGAGTGTTTA GTTTTCAATA AGCTTGTATT TCTGTTCCTC TTGTCTTCTT
               GGAGTGTTTA GTTTTCAATA AGCTTGNATT TCTGTTCCTC TTGTCTTCTT
               TGAGTGTTTA GTTTTCAATA AGCTTGTATT TCTGTTCCTC TTGTCTTCTT
               GGAGTGTTTA GTTTTCAATA AGCTTGTATT TCTGTTCCTC TTGTNTTCTT
               TGAGTGTTTA GTTTTCAATA AGCTTGTATT TCTGTTCCTC TTGTCTTCTT
               GGAGTGTTTA GTTTTCAATA AGCTTGTATT TCTGTTCCTC TTGTCTTCTT
               GGAGTGTTTA GTTTTCAATA AGCTTGTATT TCTGTTCCTC TTGTCTTCTT
               GGAGTGTTTA GTTTTCAATA AGCTTGTATT TCTGTTCCTC TTGTCTTCTT
               TGAGTGTTTA GTTTTCAATA NGCTTGTATT TCTGTTCCTC TTGTCTTCTT
               GGAGTGTTTA GTTTTCAATA AGCTTGTATT TCTGTTCCTC TTGTCTTCTT
               GGAGTGTTTA GTTTTCAATA AGCTTGTATT TCTGTTCCTC TTGTCTTCTT
               GGAGTGTTTA GTTTTCAATA AGCTTGTATT TCTGTTCCTC TTGTCTTCTT
               GGAGTGTTTA GTTTTCAATA AGCTTGTATT TCTGTTCCTC TTGTCTTCTT
               GGAGTGTTTA GTTTTCAATA AGCTTGTATT TCTGTTCCTC TTGTCTTCTT
               GGAGTGTTTA GTTTTCAATA AGCTTGTATT TCTGTTCCTC TTGTCTTCTT
               GGAGTGTTTA GTTTTCAATA AGCTTGTATT TCTGTTCCTC TTGTCTTCTT
               GGAGTGTTTA GTTTTCAATA AGCTTGTATT TCTGTTCCTC TTGTCTTCTT
               GGAGTGTTTA GTTTTCAATA AGCTTGTATT TCTGTTCCTC TTGTCTTCTT
               GGAGTGTTTA GTTTTCAATA AGCTTGTATT TCTNTTCCTC TTGTCTTCTT
               GGAGTGTTTA GTTTTCAATA AGCTTGTATT TCTGTTCCTC TTGTCTTCTT
               GGAGTGTTTA GTTTTCAATA AGCTTGTATT TCTGTTCCTC TTGTCTTCTT
               GGAGTGTTTA GTTTTCAATA AGCTTGTATT TCTGTTCCTC TTGTCTTCTT
               GGAGTGTTTA GTNTTCAATA AGCTTGTATT TCTGTTCCTC TTGTCTTCTT
               GGAGTGTTTA GTTTTCAATA AGCTNGTATT TCTGTTCCTC TTGTCTTCTT
               GGAGTGTTTA GTTTTCAATA AGCTTGTATT TCTGTTCCTC TTGTCTTCTT
               GGAGTGTTTA GTTTTCAATA AGCTTGTATT TCTGTTCCTC TTGTCTTCTT
               GGAGTGTTTA GTTTTCAATA AGCTTGTATT TCTGTTCCTC TTGTCTTCTT
               GGAGTGTTTA GTTTTCAATA AGCTTGTATT TCTGTTCCTC TTGTCTTCTT
               GGAGTGTTTA GTTTTCAATA AGCTTGAATT TCTGTTCCTC TTGTCTTCTT
               GGAGTGTTTA GTTTTCAATA AGCTTGTATT TCTGTTCCTC TTGTCTTCTT
               TGAGTGTTTA GTTTTCAATA AGCTTGTATT TCTGTTCCTC TTGTCTTCTT
               GGAGTGTTTA GTTTTCAATA AGCTTGTATT TCTGTTCCTC TTGTCTTCTT
               GGAGTGTTTA GTTTTCAATA AGCTTGTATT TCTGTTCCTC TTGTCTTCTT
               GGAGTGTTTA GTTTTCAATA AGCTTGTATT TCTGTTCCTC TTGTCTTCTT
               GGAGTGTTTA GTTTTCAATA AGCTTGTATT TCTGTTCCTC TTGTCTTCTT
               GGAGTGTTTA GTTTTCAATA AGCTTGTATT TCTGTTCCTC TTGTCTTCTT
               GGAGTGTTTA GTTTTCAATA AGCTTGTATT TCTGTTCCTC TTGTCTTCTT
               GGAGTGTTTA GTTTTCAATA AGCTTGTATT TCTGTTCCTC TTGTCTTCTT
               GGAGTGTTTA GTTTTCAATA AGCTTGTATT TCTGTTCCTC TTGTCTTCTT
               GGAGTGTTTA GTTTTCAATA AGCTTGTATT TCTGTTCCTC TTGTCTTCTT
               GGAGTGTTTA GTTTTCAATA AGCTTGTATT TCTGTTCCTC TTGTCTTCTT
               GGAGTGTTTA GTTTTCAATA AGCTTGTATT TCTGTTCCTC TTGTCTTCTT
               GGAGTGTTTA GTTTTCAATA AGCTTGTATT TCTGTTCCTC TTGTCTTCTT
               GGAGTGTTTA GTTTTCAATA AGCTTGTATT TCTGTTCCTC TTGTCTTCTT
               GGAGTGTTTA GTTTTCAATA AGCTTGTATT TCTGTTCCTC TTGTCTTCTT
               GGAGTGTTTA GTTTTCAATA AGCTTGTATT TCTGTTCCTC TTATCTTCTT
               GGAGTGTTTA GTTTTCAATA AGCTTGTATT TCTGTTCCTC TTGTCTTCTT
               GGAGTGTTTA GTTTTCAATA AGCTTGTATT TCTGTTCCTC TTGTCTTCTT
               GGAGTGTTTA GTTTTCAATA NNCTTGTATT TCTGTTCCTC TTGTNTTCTT
               GGAGTGTTTA GTTTTCAATA AGCTTGTATT TCTGTTCCTC TTGTCTTCTT
               GGAGTGTTTA GTTTTCAATA AGCTTGTATT TCTGTTCCTC TTGTCTTCTT
               GGAGTGTTTA GTTTTCAATA AGCTTGTATT TCTGTTCCTC TTGTCTTCTT
               GGAGTGTTTA GTTTTCAATA AGCTTGTATT TCTGTTCCTC TTGTCTTCTT
               GGAGTGTTTA GTTTTCAATA AGCTTGTATT TCTGTTCCTC TTGTCTTCTT
               GGAGTGTTTA GTTTTCAATA AGCTTGTATT TCTGTTCCTC TTGTCTTCTT
               GGAGTGTTTA GTTTTCAATA AGCTTGTATT TCTGTTCCTC TTGTCTTCTT
               GGAGTGTTTA GTTTTCAATA AGCTTGTATT TCTGTTCCTC TTGTCTTCTT
               GNNTTGTTTA GTCTTCAATA AGCTTGTATT CCTGTTCCTC TCGTCTTCTT
               GGATTGTTTA GTCTTCAATA AGCNTGTATT CCTGTTCCTC TCGTCTTCTT
               GGATTGTTTA GTCTTCAATA AGCTTGTATT CCTGTTCCTC TCGTCTTCTT
               GGATTGTTTA GTCTTCAATA AGCTTGTATT CCTGTTCCTC TCGTCTTCTT
               GGATTGTTTA GTCTTCAATA AGCTTGTATT CCTGTTCCTC TCGTCTTCTT
               GGATTGTTTA GTCTTCAATA AGCTTGTATT CCTGTTCCTC TCGTCTTCTT
               GAATTGTTTA GTCTTCAATA AGCTTGTATT CCTGTTCCTC TCGTCTTCTT
               GGATTGTTTA GTCTTCAATA AGCTTGTATT CCTGTTCCTC TCGTCTTCTT
               GGATTGTTTA GTCTTCAATA AGCTTGTATT CCTGTTCCTC TCGTCTTCTT
               GGATTGTTTA GTCTTCAATA AGCTTGTATT CCTGTTCCTC TCGTCTTCTT
               GGATTGTTTA GTCTTCAATA AGCTTGTATT CCTGTTCCTC TCGTCTTCTT
               GGATTGTTTA GTCTTCATTA AGCTTGTATT CCTGTTCCTC TCGTNTTCTT
               GAATTGTTTA GTCTTCAATA AGCTTGTATT CCTGTTCCTC TCGTCTTCTT
               GGATTGTTTA GTTTTCAATA AGCTTGTATT TCTGTTCCTC TTGTCTTCTT
               GGATTGTTTA GTTTTCAATA AGCTTGTATT TCTGTTCCTC TTGTCTTCTT
               GGATTGTTTA GTTTTCAATA AGCTTGTATT TCTGTTCCTC TTGTCTTCTT
               GGATTGTTTA GTTTTCAATA AGCTTGTATT TCTGTTCCTC TTGTCTTCTT
               GGATTGTTTA GTTTTCAATA AGCTTGTATT TCTGTTCCTC TTGTCTTCTT
               GGATTGTTTA GTTTTCAATA AGCTTGTATT TCTGTTCCTC TTGTCTTCTT
               GGATTGTTTA GTTTTCAATA AGCTTGTATT TCTGTTCCTC TTGTCTTCTT
               GGATTGTTTA GTTTTCAATA AGCTTGTATT TCTGTTCCTC TTGTCTTCTT
               GGATTGTTTA GTTTTCAATA AGCTTGTATT TCTGTTCCTC TTGTCTTCTT
               GGATTGTTTA GTTTTCAATA AGCTTGTATT TCTGTTCCTC TTGTCTTCTT
               GGATTGTTTA GTTTTCAATA AGCTTGTATT TCTGTTCCTC TTGTCTTCTT
               GGATTGTNNA GTTTTCAATA AGCTTGTATT TCTGTTCCTC TTGTCTTCTT
               GGATTGTTTA GTTTTCAATA AGCNTGTATT TCTNTTCCTC TNGTCTTCTN
               GGATTGTTTA GTTTTCAATA AGCTTGTNTT TCTGTTCCTC TTGTCTTCTT
               TGGTTACTTG ACTCCAGACG GGTTGTTTCC TTCCCCCCGC GCGTCTCTCC
               TGGTTACTTG ACTCCAGACG GGTTGTTTCC TTCCCCCCGC GCGTCTCTCC
               TGGTTACTTG ACTCCAGACG GGTTGTTTCC TTCCCCCCGC GCGTCTCTCC
               TGGTTACTTG ACTCCAGACG GGTTGTTTCC TTCCCCCCGC GCGTCTCTCC
               TGGTTACTTG ACTCCAGACG GGTTGTTTCC TTCCCCCCGC GCGTCTCTCC
               TGGTTACTTG ACTCCAGACG GGTTGTNTCC TTCCCCCCGC GCGTCTCTCC
               TGGTTACTTG ACTCCAGACG GGTTGTATCC TTCCCCCCGC GCGTCTCTCC
               TGGTTACTTG ACTCCAGACG GGTTGTTTCC TTCCCCCCGC GCGTCTCTCC
               TGGTTACTTG ACTCCAGACG GGTTGTTTCC TTCCCCCCGC GCGTCTCTCC
               TGGTTACTTG ACTCCAGACG GGTTGTTTCC TTCCCCCCGC GCGTCTCTCC
               TGGTTACTTG ACTCCAGACG GGTTGTTTCC TTCCCCCCGC GCGTCTCTCC
               TGGTTACNNG ACTCCAGACG GGTNGTATCC TTCCCCCCGC GCGTCTCTCC
               TGGTTACTTG ACTCCAGACG GGTTGTTTCC TTCCCCCCGC GCGTCTCTCC
               TGGTTACTTG ACTCCAGACG GGTTGTTTCC TTCCCCCCGC GCGTCTCTCC
               TGGTTACTTG ACTCCAGACG GGTTGTTTCC TTCCCCCCGC GCGTCTCTCC
               TGGTTACTTG ACTCCCGACG GGTTGTTTCC TCCCCCTATT TCGTCCCCTC
               TGGTTACTTG ACTCCCGACG GGTTGTNTCC TCCCCCTATT TCGTCCCCTC
               TGGTTACTTG NCTCNNNACG NGTTGTTNNN NCNCNNNNTT TCGTCCCCTC
               TGGTTACTTG ACTCCCGACG GGTTGTTTCC TCCCCCTATT TCGTCCCCTC
               TGGTTACTTG ACTCCCGACG GGTTGTTTCC TCCCCCTATT TCGTCCCCTC
               TGGTTACTTG ACTCCCGACG GGTTGTTTCC TCCCCCTATT TCGTCCCCTC
               TGGTTACTTG ACTCCCGACG GGTTGTNTCC TCCCCCTATT TCGTCCCCTC
               TGGTTACTTG ACTCCCGACG NGTTGTTTCC TCCCCCTATT TCGTCCCCTC
               TGGTTACTTG ACTCCCGACG GGTTGTTTCC TCCCCCTATT TCGTCCCCTC
               TGGTTACTTG ACTCCCGACG GGTTGTTTCC TCCCCCTATT TCGTCCCCTC
               TGGTTACTTG ACTCCCGACG GGTTGTTTCC TCCCCCTATT TCGTCCCCTC
               TGGTTACTTG ACTCCCGACG GGTTGTTTCC TCCCCCTATT TCGTCCCCTC
               GGATTGTTTA GTCTTCAATA AGCTTGTATT CCTGTTCCTC TCGTCTTCTT
               GGATTGTTTA GTCTTCAATA AGCTTGTATT CCTGTTCCTC TCGTCTTCTT
               GGATTGTTTA GTCTTCAATA AGCTTNTATT CCTGTTCCTC TCGTCTTCTT
               GGATTGTTTA GTCTTCAATA AGCTTGTATT CCTGTTCCTC TCGTCTTCTT
               GGATTGTTTA GTCTTCAATA AGCTTGTATT CCTGTTCCTC TCGTCTTCTT
               GGATTGTNNA GTCTTCAATA AGCTTGTATT CCTNTTCCTC TCGTCTTCTT
               GGATTGTTTA GTCTTCAATA AGCTTGTATT CCTGTTCCTC TNGTCTTCTT
               GGGNCACACG ACTCCAAACG NTTGTTATCC TCCCCCTATT TCGCTCCCTC
               GGGNCACACG ACTCCAAACG GTTGTTTTCC TCCCCCTATT TCGCNCCCTC

               CGGTTTCTAC AAGCCTACCN CCACACGCGT TCACCGAAAC AAGAAGACCC
               CGGTTTCTAC AAGCCTACCN CNACACGCGT TCACCGAAAC AAGAAGACCC
               CGGTTTCTAC AAGCCTACCC CCACACGCGT TCACCGAAAC AAGAAGACCC
               CGGTTTCTAC AAGCCTACCC CCACACGCGT TCACCGAAAC AAGAAGACCC
               CGGTTTCTAC AAGCCTACCC CCACACGCGT TCACCGAAAC AAGAAGACCC
               CGGTTTCTAC AAGCCTACCC CCACACGCGT TCACCGAAAC AAGAAGACCC
               CGGTTTCTAC AAGCCTACCC CCACACGCGT TCACCGAAAC AAGAAGACCC
               CGGTTTCTAC AAGCCTACCC CCACACGCGT TCACCGAAAC AAGAAGACCC
               CGGTTTCTAC AAGNCTACCC CCACACGCGT TCACCGAAAC AAGAAGACCC
               CGGTTTCTAC AAGCCTACCC CCACACGCGT TCACCGAAAC AAGAAGACCC
               CGGTTTCTAC AAGCCTACCC CCACACGCGT TCACCGAAAC AAGAAGACCC
               CGGTTTCTAC AAGCCTACCC CCNNNCGCGT TCACCGAAAC AAGAAGACCC
               CGGTTTCTAC AAGCCTACCC CCACACGCGT TCACCGAAAC AAGAAGACCC
               CGGTTTCTAC AAGCCTACCC CCACACGCGT TCACCGAAAC AAGAAGACCC
               CGGTTTCTAC AAGCCTACCC CCACACGCGT TCACCGAAAC AAGAAGACCC
               CGGTTTCTAC AAGCCTACCC CCACACGCGT TCACCGAAAC AAGAAGACCC
               CGGTTTCTAC AAGCCTACCC CCACACGCGT TCACCGAAAC AAGAAGACCC
               CGGTTTCTAC AAGCCTACCC CCACACGCGT TCACCGAAAC AAGAAGACCC
               CGGTTTCTAC AAGCCTACCC CCACACGCGT TCACCGAAAC AAGAAGACCC
               CGGTTTCTAC AAGCCTACCC CCACACGCGT TCACCGAAAC AAGAAGACCC
               CGGTTTCTAC AAGCCTACCC CCACACGCGT TCACCGAAAC AAGAAGACCC
               CGGTTTCTAC AAGCCTACCC CCACACGCGT TCACCGAAAC AAGAAGACCC
               CGGTTTCTAC AAGCCTACCC CCACACGCGT TCACCGAAAC AAGAAGACCC
               CGGTTTCTAC AAGCCTACCC CCACACGCGT TCACCGAAAC AAGAAGACCC
               CGGTTTCTAC AAGCCTACCC CCACACGCGT TCACCGAAAC AAGAAGACCC
               CGGTTTCTAC AAGCCTACCC CCACACGCGT TCACCGAAAC AAGAAGACCC
               CGGTTTCTAC AAGCCTACCC CCACACGCGT TCACCGAAAC AAGAAGACCC
               CGGTTTCTAC AAGCCTACCC CCACACGCGT TCACCGAAAC AAGAAGACCC
               CNGTTTCTAC AAGCCTACCC CCACACGCGT TCACCGAAAC NNGAAGACCC
               CGGTTTCTAC AAGCCTACCC CCACACGCGT TCACCGAAAC AAGAAGACCC
               CGGTTTCTAC AAGCCTACCC CCACACGCGT TCACCGAAAC AAGAAGACCC
               CGGTTTCTAC AAGCCTACCC CCACACGCGT TCACCGAAAC AAGAAGACCC
               CGGTTTCTAC AAGCCTACCC CCACACGCGT TCACCGAAAC AAGAAGACCC
               CGGTTTCTAC AAGCCTACCC CCACACGCGT TCACCGAAAC AAGAAGACCC
               CGGTTTCTAC AAGCCTACCC NCACACGCGT TCACCGAAAC AAGAAGACCC
               CGGTTTCTAC AAGCCTACCC CCACACGCGT TCACCGAAAC AAGAAGACCC
               CGGTTTCTAC AAGCCTACCC CCACACGCGT TCACCGAAAC AAGAAGACCC
               CGGTTTCTAC AAGCCTACCC CCACACGCGT TNACCGAAAC AAGAAGACCC
               CGGTTTCTAC AAGCCTACCC CCACACGCGT TCACCGAAAC AAGAAGACCC
               CGGTTTCTAC AAGNCTACCC CCACACGCGT TCACCGAAAC AAGAAGACCC
               CGGTTTCTAC AAGCCTACCC CCACACGCGT TCACCGAAAC AAGAAGACCC
               CGGTTTCTAC AAGCCTACCC CCACACGCGT TCACCGAAAC AAGAAGACCC
               CGGTTTCTAC AAGCCTACCC CCACACGCGT TCACCGAAAC AAGAAGACCC
               CGGTTTCTAC AAGCCTACCC CCACACGCGT TCACCGAAAC AAGAAGACCC
               CGGTTTCTAC AAGCCTACCC CCACACGCGT TCACCGAAAC AAGAAGACCC
               CGGTTTCTAC AAGCCTACCC CCACACGCGT TCACCGAAAC AAGAAGACCC
               CGGTTTCTAC AAGCCTACCC CCACACGCGT TCACCGAAAC AAGAAGACCC
               CGGTTTCTAC AAGCCTACCC CCACACGNNT TCANCGAANC AAGAAGACCN
               CGGTTTCTAC AAGCCTACCC CCACACGCGT TCACCGAAAC AAGAAGACCC
               CGGTTTCTAC AAGCCTACCC CCACACGCGT TCACCGAAAC AAGAAGACCC
               CGGTTTCTAC AAGCCTACCC CCACACGCGT TCACCGAAAC AAGAAGACCC
               CGGTTTCTAC AAGCCTACCC CCACACGCGT TCACCGAAAC AAGAAGACCC
               CGGTTTCTAC AAGCCTACCC CCACACGCGT TCACCGAAAC AAGAAGACCC
               CGGTTTCTAC AAGCCTACCC CCACACGCGT TCACCGAAAC AAGAAGACCC
               CGGTTTCTAC AAGCCTACCC CCACACGCGT TCACCGAAAC AAGAAGACCC
               CGGTTTCTAC AAGCCTACCC CCACACGCGT TCACCGAAAC AAGAAGACCC
               CGGTTTCTAC AAGCCTACCC CCACACGCGT TCACCGAAAC AAGAAGACCC
               CGGTTTCTAC AAGCCTACCC CCACACGCGT TCACCGAAAC AAGAAGACCC
               CGGTTTCTAC AAGCCTACCC CCACACGCGT TCACCGAAAC AAGAAGACCC
               CGGTTTCTAC AAGCCTACCC CCACACGCGT TCACCGAAAC AAGAAGACCC
               CGGTTTCTAC AAGCCTACCC CCACACGCGT TCACCGAAAC AAGAAGACCC
               CGGTTTCTAC AAGCCTACCC CCACACGCGT TCACCGAAAC AAGAAGACCC
               CGGTTTCTAC AAGCCTACCC CCACACGCGT TCACCGAAAC AAGAAGACCC
               CGGTTTCTAC AAGCCTACCC CCACACGCGT TCACCGAAAC AAGAAGACCC
               CGGTTTCTAC AAGCCTACCC CCACACGCGT TCACCGAAAC AAGAAGACCC
               CGGTTTCTAC AAGCCTACCC CCACACGCGT TCACCGAAAC AAGAAGACCC
               CGGTTTCTAC AAGCCTACCC CCACACGCGT TCACCGAAAC AAGAAGACCC
               CGGTTTCTAC AAGCCTACCC CCACACGCGT TCACCGAAAC AAGAAGACCC
               CGGTTTCTAC AAGCCTACCC CCACACGCGT TCACCGAAAC AAGAAGACCC
               CGGTTTCTAC AAGCCTACCC CCACACGCGT TCACCGAANC AAGAAGACCC
               CGGTTTCTAC AAGCCTACCC CCACACGCGT TCACCGAAAC AAGAAGACCC
               CGGTTTCTAC AAGCCTACCC CCACACGCGT TCACCGAAAC AAGAAGACCC
               CGGTTTCTAC AAGCCTACCC CCACACGCGT TCACCGAAAC AAGAAGACCC
               CGGTTTCTAC AAGCCTACCC CCACACGCGT TCACCGAAAC AAGAAGACCC
               CGGTTTCTAC AAGCCTACCC CCACACGCGT TCACCGAAAC AAGAAGACCC
               CGGTTTCTAC AAGCCTACCC CCACACGCGT TCACCGAAAC AAGAAGACCC
               CGGTTTCTAC AAGCCTACCC CCACACGCGT TCACCGAAAC AANAAGACCC
               CGGTTTCTAC AAGCCTACCC CCACACGCGT TCACCGAAAC AAGAAGACCC
               CGGTTTCTAC AAGCCTACCC CCACACGTAT CTGGCGGAGT GGGGAGACCG
               CGGTTTCTAC AAGCCTACCC CCACACGTAT CTGGCGGAGT GGGGAGACCG
               CGGTTTCTAC AAGCCTACCC CCACACGTAT CTGGCGGAGT GGGGAGACCG
               CGGTTTCTAC AAGCCTACCC CCACACGTAT CTGGCGGAGT GGGGAGACCG
               CGGTTTCTAC AAGCCTACCC CCACACGTAT CTGGCGGAGT GGGGAGACCG
               CGGTTTCTAC AAGCCTACCC CCACACGTAT CTGGCGGAGT GGGGAGACCG
               CGGTTTCTAC AAGCCTACCC CCACACGTAT CTGGCGGAGT GGGGAGACCG
               CGGTTTCTAC AAGNCTACCC CCACACGTAT CTGGCGGAGT GGGGAGACCG
               CGGTTTCTAC AAGCCTACCC CCACACGTAT CTGGCGGAGT GGGGAGACCG
               CGGTTTCTAC AAGCCTACCC CCACACGTAT CTGGCGGAGT GGGGAGACCG
               CGGTTTCTAC AAGCCTACCC CCACACGTAT CTGGCGGAGT GGGGAGACCG
               CGGTTTCTAC AAGCCTACCC CCACACGTAT CTGGCGGAGT GGGGAGACCG
               CGGTTTCTAC AAGCCTACCC CCACACGTAT CTGGCGGAGT GGGGAGACCG
               CGGTTTCCAC AAACCTACCC CCACACGCGT TTACCGGAGC AAANAGACCG
               CGGTTTCCAC AAACCTACCC CCACACGCGT TTACCGGAGC AAAGAGACCG
               CGGTTTCCAC AAACCTACCC CCACACGCGT TTACCGGAGC AAAGAGACCG
               CGGTTTCCAC AAACCTACCC CCACACGCGT TTACCGGAGC AAAGAGACCG
               CGGTTTCCAC AAACCTACCC CCACACGCGT TTACCGGAGC AAAGAGACCG
               CGGTTTCCAC AAACCTACCC CCACACGCGT TTACCGGAGC AAAGAGACCG
               CGNTTTCCAC AAACCTACCC CCACACGCGT TTACCGGAGC AAAGAGACCG
               CGGTTTCCAC AAACCTACCC CCACACGCGT TTACCGGAGC AAAGAGACCG
               CGGTTTCCAC AAACNTACCC CCACACGCGT TTACCGGAGC AAAGAGACCG
               CGGTTTCCAC AAACCTACCC CCACACGCGT TTACCGGAGC AAAGAGACCG
               CGGTTTCCAC AAACCTACCC CCACACGCGT TTACCGGAGC AAANAGACCG
               NGGTTTCCAC AAACNTACCN CCACACGCGT TTACCGGAGC AAAGAGACCG
               CGGTTTCCAC ANNCCTACCC CCACACGCGT TTACCGGAGC AAAGAGACCG
               CGGTTTCCAC AAACCTACCC CCACACGCGT TTACCGGAGC AAAGAGACCG
               CGGTTTTCAC CAGCCTACCC ACACACGTAT CTGGCGGAGT GGGGAGACCG
               CGGTTTTCAC CAGCCTACCC AGACACGTAT CTGGCGGAGT GGGGAGACCG
               CGGTTTTCAC CAGCCTACCC ACACACGTAT CTGGCGGAGT GGGGAGACCG
               CGGTTTTCAC CAGCCTACCC AGACACGTAT CTGGCGGAGT GGGGAGACCG
               CGGTTTTCAC CAGCCTACCC AGACACGTAT CTGGCGGAGT GGGGAGACCG
               CGGTTTTCAC CAGCCTACCC AGACACGTAT CTGGCGGAGT GGGGAGACCG
               CGGTTTTCAC CAGCCTACCC AGACACGTAT CTGGCGGAGT GGGGAGACCG
               CGGTTTTCAC CAGCCTACCC AGACACGTAT CTGGCGGAGT GGGGAGACCG
               CGGTTTTCAC CAGCCTACCC ACACACGTAT CTGGCGGAGT GGGGAGACCG
               CGGTTTTCAC CAGCCTACCC ACACACGTAT CTGGCGGAGT GGGGAGACCG
               CGGTTTTCAC CAGCCTACCC ACACACGTAT CTGGCGGAGT GGGGAGACCG
               CGGTTTNCAC CAGNNTACCN ACACACGTAT CNGGCGGAGT GGGGAGACCG
               CGGTTTTCAC CAGCCTACCC AGACACGTAT CTGGCGGAGT GGGGAGACCG
               CGGTTTTCAC CAGCCTACCC ACACACGTAT CTGGCGGAGT GGGGAGACCG
               CGGTTTTCAC CAGCCTACCC ACACACGTAT CTGGCGGAGT GGGGAGACCG
               TGTCCCTCGT CGGGTCGTCA CCACACACGT TTGGCAGGGT GGGGCGGTCG
               TGTCCCTCGT CGGGTCGTCA CCACACACGT TTGGCAGGGT GGGGCGGTCG
               TGTNNNTCGT CGGGTCGTCN CCACACACGT TTGGCNGGGT GGGGCGGTCG
               TGTCCCTCGT CGGGTCGTCA CCACACACGT TTGGCAGGGT GGGGCGGTCG
               TGTCCCTCGT CGGGTCGTCA CCACACACGT TTGGCAGGGT GGGGCGGTCG
               TGTCCCTCGT CGGGTCGTCA CCACACACGT TTGGCAGGGT GGGGCGGTCG
               TNTCCCTCGT CGGGTCGTCA CCACACACGT TTGGCAGGGT GGGGCGGTCG
               TGTCCCTCGT CGGGTCGTCA CCACACACGT TTGGCAGGGT GGNGCGNTCG
               TGTCCCTCGT CGGGTCGTCA CCACACACGT TTGGCAGGGT GGGGCGGTCG
               TGTCCCTCGT CGGGTCGTCA CCACACACGT TTGGCAGGGT GGGGCGGTCG
               TGTCCCTCGT CGGGTCGTCA CCACACACGT TTGGCAGGGT GGGGCGGTCG
               TGTCCCTCGT CGGGTCGTCA CCACACACGT TTGGCAGGGT GGGGCGGTCG
               CGGTTTCTAC AAGCCTACCC CCACACGTAT CTGGCGGAGT GGGGAGACCG
               CGGTTTCTAC AAGCCTACCC CCACACGTAG CTGGCGGAGT GGGGAGACCG
               CGGTTTCTAC AAGCCTACCC CCACACGTAG CTGGCGGAGT GGGGAGACCG
               CGGTTTCTAC AAGCCTACCC CCACACGTAT CTGGCGGAGT GGGGAGACCG
               CGGTTTCTAC AAGCCTACCC CCACACGTAT CTGGCGGAGT GGGGAGACCG
               CGGTTTCTAC AAGCCTACCC CCACACGTAT CTGGCGGAGT GGGGAGACCG
               CGGTTTCTAC AAGCCTACCC CCACACGTAT CTGGCGGAGT GGGGAGACCG
               CATNNNTCAC CAGCCTACTC CCGGCTGCGT CTGGGAGGGC AAGGATACTG
               CATCTCTCAC CAGCCTACTC CCGGCTGCGT CTGGGAGGGC AAGGATACTG

               GANCTCGGAA CTTTGTTCCA GTGGTNGATC AGGNGGAAGC GGCNGGGATG
               GAACTCGGAA CTTTGTTCCA GTGGTTGATC AGGTGGAAGC GGCAGGGATG
               GAACTCGGAA CTTTGTTCCA GTGGTTGATC AGGTGGAAGC GGCAGGGATG
               GAACTCGGAA CTTTGTTCCA GTGGTTGATC AGGTGGAAGC GGCAGGGATG
               GAACTCGGAA CTTTGTTCCA GTGGTTGATC AGGTGGAAGC GGCAGGGATG
               GAACTCGGAA CTTTGTTCCA GTGGTTGATC AGGTGGAAGC GGCAGGGATG
               GAACTCGGAA CTTTGTTCCA GTGGTTGATC AGGTGGAAGC GGCAGGGATG
               GAACTCGGAA CTTTGTTCCA GTGGTTGATC AGGTGGAAGC GGCAGGGATG
               GAACTCGGAA CTTTGTTCCA GTGGTTGATC AGGTGGAAGC GGCAGGGATG
               GAACTCGGAA CTTTGTTCCA GTGGTTGATC AGGTGGAAGC GGCAGGGATG
               GAACTCGGAA CTTTGTTCCA GTGGTTGATC AGGTGGAAGC GGCAGGGATG
               NAACTCGGAA CTTTGTTCCA GTGGTTGATC AGGTGGAAGC GGCAGGGATG
               GAACTCGGAA CTTTGTTCCA GTGGTTGATC AGGTGGAAGC GGCAGGGATG
               GAACTCGGAA CTTTGTTCCA GTGGTTGATC AGGTGGANNC GGCAGGGATG
               GAACTCGGAA CTTTGTTCCA GTGGTTGATC AGGTGGAAGC GGCAGGGATG
               GAACTCGGAA CTTTGTTCCA GTGGTTGATC AGGTGGAAGC GGCAGGGATG
               GAACTCGGAA CTTTGTTCCA GTGGTTGATC AGGTGGAAGC GGCAGGGATG
               GAACTCGGAA CTTTGTTCCA GTGGTTGATC AGGTGGAAGC GGCAGGGATG
               GAACTCGGAA CTTTGTTCCA GTGGTTGATC AGGTGGAAGC GGCAGGGATG
               GAACTCGGAA CTTTGTTCCA GTGGTTGATC AGGTGGAAGC GGCAGGGATG
               GAACTCGGAA CTTTGTTCCA GTGGTTGATC AGGTGGAAGC GGCAGGGATG
               GAACTCGGAA CTTTGTTCCA GTGGTTGATC AGGTGGAAGC GGCAGGGATG
               GAACTCGGAA CTTTGTTCCA GTGGTTGATC AGGTGGAAGC GGCAGGGATG
               GAACTCGGAA CTTTGTTCCA GTGGTTGATC AGGTGGAAGC GGCAGGGATG
               GAACTCGGAA CTTTGTTCCN GTGGTTGATC AGGTGGAAGC GGCAGGGATG
               GAACTCGGAA CTTTGTTCCA GTGGTTGATC AGGTGGAAGC GGCAGGGNTG
               GAACTCGGAA CTTTGTTCCA GTGGTTGATC AGGTGGAAGC GGCAGGGATG
               GAACTCGGAA CTTTGTTCCA GTGGTTGATC AGGTGGAAGC GGCAGGGATG
               GANCTCGGAA CTTTGTTCCA GTGGTTGATC AGGTGGAAGC GGCAGGGATG
               GNACTCGGAA CTTTGTTCCA GTGGTTGATC AGGTGGAAGC GGCAGGGATG
               GAACTCGGAA CTTTGTTCCA GTGGTTGATC AGGTGGAAGC GGCAGGGATG
               GAATTCGGAA CTTTGTTCCA GTGGTTGATC AGGTGGAAGC GGCAGGGATG
               GAATTCGGAA CTTTGTTCCA GTGGTTGATC AGGTGGAAGC GGCAGGGATG
               GAATTCGGAA CTTTGTTCCA GNGGTTGATC AGGTGGAAGC GGCAGGGATG
               GAATTCGGAA CTTTGTTCCA GTGGTTGATC AGGTGGAAGC GGCAGGGATG
               GAATTCGGAA CTTTGTTCCA GTGGTTGATC AGGTGGAAGC GGCAGGGATG
               GAATTCGGAA CTTTGTTCCA GTGGTTGATC AGGTGGAAGC GGCAGGGATG
               GAATTCGGAA CTTTGTTCCA GTGGTTGATC AGGTGGAAGC GGCAGGGATG
               GAATTCGGAA CTTTGTTCCA GTGGTTGATC AGGTGGAAGC GGCAGGGATG
               GAACTCGGAA CTTTGTTCCA GTGGTTGATC AGGTGGAAGC GGCAGGGATG
               GAACTCGGAA CTTTGTTCCA GTGGTTGATC AGGTGGAAGC GGCAGGGATG
               GAACTCGGAA CTTTGTTCCA GTGGTTGATC AGGTGGAAGC GGCAGGGATG
               GAACTCGGAA CTTTGTTCCA GTGGTTGATC AGGTGGAAGC GGCAGGGATG
               GAACNCGGAA CTTTGTTCCA GTGGTTGATC AGGTGGAAGC GGCAGGGATG
               GAACTCGGAA CTTTGTTCCA GTGGTTGATC AGGTGGAAGC GGCAGGGATG
               GAACNCGGAA CTTTGTTCCA GTGGTTGATC AGGTGGAAGC GGCAGGGATG
               GAACTCGGAA CTTTGTTCCA GTGGTTGATC AGGTGGAAGC GGCAGGGATG
               GAACNCGGNA CTTTGTTCCA GTGGTTGATC AGGTGGAAGC GGCAGGGATG
               GAACTCGGAA CTTTGTTCCA GTGGTTGATC AGGTGGAAGC GGCAGGGATG
               GAACTCGGAA CTTTGTTCCA GTGGTTGATC AGGTGGAAGC GGCAGGGATG
               GAACTCGGAA CTTTGTTCCA GTGGTTGATC AGGTGGAAGC GGCAGGGATG
               GAACTCGNAA CTTTGTTCCN GTGGTTGATC AGGTGGAAGC GGCAGGGATG
               GAACTCGGAA CTTTGTTCCA GTGGTTGATC AGGTGGAAGC GGCAGGGATG
               GAATTCGGAA CTTTGTTCCA GTGGTTGATC AGGTGGAAGC GGCAGGGATG
               GAACTCGGAA CTTTGTTCCA GTGGTTGATC AGGTGGAAGC GGCAGNGATG
               GAACTCGGAA CTTTGTTCCA GTGGTTGATC AGGTGGAAGC GGCAGGGATG
               GAACTCGGAA CTTTGTTCCA GTGGTTGATC AGGNGGAAGC GGCAGGGATG
               GAACTCGGAA CTTTGTTCCA GTGGTTGATC AGGTGGAAGC GGCAGGGATG
               GAACTCGGAA CTTTGTTCCA GTGGTTGATC AGGTGGAAGC GGCAGGGATG
               GAACTCGGAA CTTTGTTCCA GTGGTTGATC AGGTGGAAGC GGCAGGGATG
               GAACTCGGAA CTTTGTTCCA GTGGTTGATC AGGTGGAAGC GGCAGGGATG
               GAACTCGGAA CTTTGTTCCA GTGGTTGATC AGGTGGAAGN GGCAGGGATG
               GAACTCGGAA CTTTGTTCCA GTGGTTGATC AGGTGGAAGC GGCAGGGATG
               GAACTCGGAA CTTTGTTCCA GTGGTTGATC AGGTGGAAGC GGCAGGGATG
               GAATTCGGAA CTTTGTTCCA GTGGTTGATC AGGTGGAAGC GGCAGGGATG
               GAACTCGGAA CTTTGTTCCA GTGGTTGATC AGGTGGAAGC GGCAGGGATG
               GAACTCGGAA CTTTGTTCCA GTGGTTGATC AGGTGGAAGC GGCAGGGATG
               GAACTCGGAA CTTTGTTCCA GTGGTTGATC AGGTGGAAGC GGCAGGGATG
               GAACTCGGAA CTTTGTTCCA GTGGTTGATC AGGTGGAAGC GGCAGGGATG
               GNACTCGGAA CTTTGTTNNA GNGNTTGATC AGGTGGAAGN GGCAGGGATG
               GAACTCGGAA CTTTGTTCCA GTGGTTGATC AGGTGGAAGC GGCAGGGATG
               GAACTCGGAA CTTTGTTCCA GTGGTTGATC AGGTGGAAGC GGCAGGGATG
               GAACTCGGAA CTTTGTTCCA GTGGTTGATC AGGTGGAAGC GGCAGGGATG
               GAACTCGGAA CTTTGTTCCA GTGGTTGATC AGGTGGAAGC GGCAGGGATG
               GAACTCGGAA CTTTGTTCCA GTGGTTGATC AGGTGGAAGC GGCAGGGATG
               GAACTCGGAA CTTTGTTCCA GTGGTTGATC AGGTGGAAGC GGCAGGGATG
               GAACTCGGAA CTTTGTTCCA GTGGTTGATC AGGTGGAAGC GGCAGGGATG
               GAACTCGGAA CTTTGTTCCA GTGGTTGATC AGGTGGAAGC GGCAGGGATG
               GGACCCGGGG ATTTCCAACN GCGGTCAAGC GGTNTGGGGG GGTTGAGATA
               GGACCCGGGG ATTTCCANCG GCGGTNAAGC GGTNGGAGGC GGTTAAGATA
               GGACCCGGGG ATTTCCAACG GCGGTCAAGC GGTCGGAGGC GGTTAAGATA
               GGACCCGGGG ATTTCCAACG GCGGTCAAGC GGTCGGAGGC GGTTAAGATA
               GGACCCGGGG ATTTCCAACG GCGGTCAAGC GGTCGGAGGC GGTTAAGATA
               GGACCCGGGG ATTTCCAACG GCGGTCAAGC GGTCGGAGGC GGTTAAGATA
               GGACCCGGGG ATTTCCAACG GCGGTCAAGC GGTCTGGGGG GGTTGAGATA
               GGACCCGGGG ATTTCCAACG GCGGTCAAGC GGTCGGAGGC GGTTAAGATA
               GGACCCGGGG ATTTCCAACG GCGGTCAAGC GGTCGGAGGC GGTTAAGATA
               GGACCCGGGG ATTTCCAACG GCGGTCAAGC GGTNGGAGGC GGTTAAGATA
               GGACCCGGGG ATTTCCAACG GCGGTCAAGC GGTCGGAGGC GGTTAAGATA
               GGACCCGGGG ATTTCCAACG GCGGTNAAGC GGNCGGAGGC GGTTAAGANA
               GGACCCGGGG ATTTCCAACG GCGGTCAAGC GGTCTGGGGG GGTTGAGATA
               GAACCCGAAA CTTTCTTCCG GCGGTTGAGC AGGCGGAAGC GGTTGGGATG
               GAACCCGAAA CTTTCTTCCG GCGGTTGAGC AGGCGGAAGC GGTTGGGATG
               GAACCCGAAA CTTTCTTCCG GCGGTTGAGC AGGCGGAAGC GGTTGGGATG
               GAACNCGAAA CTTTNTTCCA GCGGTTGAGC AGGCGGAAGC GGTTGGGATG
               GAACCCGAAA CTTTCTTCCG GCGGTTGAGC AGGCGGAAGC GGTTGGGATG
               GAACCCGAAA CTTTCTTCCG GCGGTTGAGC AGGCGGAAGC GGTTGGGATG
               GANCCCGNAA CTTTCTTCCG GCGGTTNAGC AGGCGGAAGC GGTTGGGATG
               GAACCCGAAA CTTTCTTCCG GCGGTTGAGC AGGCGGAAGC GGTTGGGATG
               GAACCCGAAA CTTTCTTCCG GCGGTTGAGC AGGCGGAAGC GGTTGGGATG
               GAACCCGAAA CTTTCTTCCG GCGGTTGAGC AGGCGGAAGC GGTTGGGATG
               GAACCCGAAA CTTTCTTCCG GCGGTTGAGC AGGCGGAAGC GGTTGGGATG
               GNNCNCGAAA CTTTNTTCCG GCGGTTGAGC AGGCGNNAGC GGTTGGGATG
               GANCNCGNAA CTTTNTTCCG GCGGTTGNGC AGGCGGAAGN GGTTGGGATG
               GAACCCGAAA CTTTCTTCCG GCGGTTGAGC AGGCGGAAGC GGTTGGGATG
               GGACCCGGGG ATTTCCAACG GCGGTCAAGC GGTCGGAGGC GGTTGACAGA
               GGACCCGGGG ATTTCCAACG GCGGTCAAGC GGTCGGAGGC GGTTGACAGA
               GGACCCGGGG ATTTCCAACG GCGGTCAAGC GGTCGGAGGC GGTTGACAGA
               GGACCCGGGG ATTTCCAACG GCGGTCAAGC GGTCGGAGGC GGTTGACAGA
               GGACCCGGGG ATTTCCAACG GCGGTCAAGC GGTCGGAGGC GGTTGACAGA
               GGACCCGGGG ATTTCCAACG GCGGTCAAGC GGTCGGAGGC GGTTGACAGA
               GGACCCGGGG ATTTCCAACG GCGGTCAAGC GGTCGGAGGC GGTTGACAGA
               GGACCCGGGG ATTTNCAACG GCGGTCAAGC GGTCGGAGGC GGTTGACAGA
               GGACCCGGGG ATTTCCAACG GCGGTCAAGC GGTCGGAGGC GGTTGACAGA
               GGACCCGGGG ATTTCCAACG GCGGTCAAGC GGTCGGAGGC GGTTGACAGA
               GGACCCGGGG ATTTCCAACG GCGGTCAAGC GGTCGGAGGC GGTTGACAGA
               GGACCCGGGG ATTTCCAACG GCGGTCAAGC GGTCGGAGGC GGTTGACAGA
               GGACCCGGGG ATTTCCAACG GCGGTCAAGC GGTCGGAGGC GGTTGACAGA
               GGACCCGGGG ATTTCCAACG GCGGTCAAGC GGTCGGAGGC GGTTGACAGA
               GGACCCGGGG ATTTCCAACG GCGGTCAAGC GGTCGGANNC GGTTGACAGA
               AAGCCAAGGA CTTTCTAACG GCCCGCATGG ACGCGGAAGC GGTTGAGATA
               AAGCCANGGA CTTTCTAACG GCCCGCATGG ACGCGGANNN GGTTGAGATA
               ANNCCAAGGA NTTTCTAACG GCCCGCANGG ANGCGNNAGC GGTTGANATA
               AAGCCAAGGA CTTTCTAACG GCCCGCATGG ACGCGGAAGC GGTTGAGATA
               AAGCCAAGGA CTTTCTAACG GCCCGCATGG ACGCGGAAGC GGTTGAGATA
               AAGCCAAGGA CTTTCTAACG GCCCGCATGG ACGCGGAAGC GGTTGAGATA
               AAGCCAAGGA CTTTCTAACG GCCCGCATGG ACGCGGAAGC GGTTGAGATA
               ANGCCAAGGA CTTTCTANCG GCCCGCNTGG ACGCGGAAGN GGTTGAGATA
               AAGCCAAGGA CTTTCTAACG GCCCGCATGG ACGCGGAAGC GGTTGAGATA
               AAGCCAAGGA CTTTCTAACG GCCCGCATGG ACGCGGAAGC GGTTGAGATA
               AAGCCAAGGA CTTTCTAACG GCCCGCATGG ACGCGGAAGC GGTTGAGATA
               AAGCCAAGGA CTTTCTAACG GCCCGCATGG ACGCGGAAGC GGTTGAGATA
               GGACCCGGGG ATTTCCAACG GCGGTCAAGC GGTCGAAGGC GGTTGACAGA
               GGACCCGGGG ATTTCCAACG GCGGTCAAGC GGNCGAAGGC GGTTGACAGA
               GGACCCGGGG ATTTCCAACG GCGGTCAAGC GGTCGAAGGC GGTTGACAGA
               GGACCCGGGG ATTTCCAACG GCGGTCAAGC GGTCGAAGGC GGTTGACAGA
               GGACCCGGGG ATTTCCAACG GCGGTCAAGC GGTCGAAGGC GGTTGACAGA
               GGACCCGGGG ATTTCCAACG GCGGTCAAGC GGTCGAAGGC GGTTGACAGA
               GGACCCGGGG ATTTCCAACG GCGGTCAAGC GGTCGAAGGC GGTTGACAGA
               GAACCCGGAA CCCGCTTCTG ACGGTTAAGC GGGCGGAGAC TTTTGACGGA
               GAACCCGGAA CCCGCTTNTG ACGGTTAAGC GGGNGGAGAC TTTTGACGGA

               TCAGAGGGCA TGGTGGCTCA CTGCCCCATC CATNANTTGT CAATCCACCG
               TCAGAGGGCA TGGTGGCTCA CTGCCCCATC CATTACTTGT CAATCCACCG
               TCAGAGGGCA TGGTGGCTCA CTGCCCCATC CATTACTTGT CAATCCACCG
               TCAGAGGGCA TGGTGGCTCA CTGCCCCATC CATTACTTGT CAATCCACCG
               TCAGAGGGCA TGGTGGCTCA CTGCCCCATC CATTACTTGT CAATCCACCG
               TCAGAGGGCA TGGTGGCTCA CTGCCCNATC CATTACTTGT CAATCCACCG
               TCAGAGGGCA TGGTGGCTCA CTGCCCCATC CATTACTTGT CAATCCACCG
               TCAGAGGGCA TGGTGGCTCA CTGCCCCATC CATTACTTGT CAATCCACCG
               TCAGAGGGCA TGGTGGCTCA CTGCCCCATC CATTACTTGT CAATCCACCG
               TCAGAGGGCA TGGTGGCTCA CTGCCCCATC CATTACTTGT CAATCCACCG
               TCAGAGGGCA TAGTGGCTCA CTGCCCCATC CATTACTTGT CAATCCACCG
               TCAGAGGGCA TGGTGGCTCA CTGCCCCATC CATTACTTGT CAATCCACCG
               TCAGAGGGCA TGGTGGCTCA CTGCCCCATC CATTACTTGT CAATCCACCG
               TCAGAGGGCA TGGTGGCTCA CTGCCCCATC CATTACTTGT CAATCCACCG
               TCAGAGGGCA TGGTNGCTCA CTGCCCCATC CATTACTTGT CAATCCACCG
               TCAGAGGGCA TGGTGGCTCA CTGCCCCATC CATTACTTGT CAATCCACCG
               TCAGAGGGCA TGGTGGCTCA CTGCCCCATC CATTACTTGT CAATCCACCG
               TCAGAGGGCA TGGTGGCTCA CTGCCCCATC CATTACTTGT CAATCCACCG
               TCAGAGGGCA TGGTGGCTCA CTGCCCCATC CATTACTTGT CAATCCACCG
               TCAGAGGGCA TGGTGGCTCA CTGCCCCATC CATTACTTGT CAATCCACCG
               TCAGAGGGCA TGGTGGCTCA CTGCCCCATC CATTACTTGT CAATCCACCG
               TCAGAGGGCA TGGTGGCTCA CTGCCCCATC CATTACTTGT CAATCCACCG
               TCAGAGGGCA TGGTGGCTCA CTGCCCCATC CATTACTTGT CAATCCACCG
               TCAGAGGGCA TGGTGGCTCA CTGCCCCATC CATTACTTGT CAATCCACCG
               TCAGAGGGCA TGGTGGCTCA CTGCCCCATC CATTACTTGT CAATCCACCG
               TCAGAGGGCA TNGTGGCTCA CTGCCCCATC CATTACTTGT CAATCCACCG
               TCAGAGGGCA TGGTGGCTCA CTGCCCCATC CATTACTTGT CAATCCACCG
               TCAGAGGGCA TGGTGGCTCA CTGCCCCATC CATTACTTGT CAATCCACCG
               TCAGAGGGCA TAGTGGCTCA CTGCCCCATC CATTACTTGT CAATCCACCG
               TCAGAGGGCA TGGTGGCTCA CTGCCCCATC CATTACTTGT CAATCCACCG
               TCAGAGGGCA TGGTGGCTCA CTGCCCCATC CATTACTTGT CAATCCACCG
               TCAGAGGGCA TGGTGGCTCA CTGCCCCATC CATTACTTGT CAATCCACCG
               TCAGAGGGCA TGGTGGCTCA CTGCCCCATC CATTACTTGT CAATCCACCG
               TCAGAGGGCA TGGTGGCTCA CTGCCCCATC CATTACTTGT CAATCCACCG
               TCAGAGGGCA TGGTGGCTCA CTGCCCCATC CATTACTTGT CAATCCACCG
               TCAGAGGGCA TGGTGGCTCA CTGCCCCATC CATTACTTGT CAATCCACCG
               TCAGAGGGCA TGGTNGCTCA CTGCCCCATC CATTACTTGT CAATCCACCG
               TCAGAGGGCA TGGTGGCTCA CTGCCCCATC CATTACTTGT CAATCCACCG
               TCAGAGGGCA TGGTGGCTCA CTGCCCCATC CATTACTTGT CAATCCACCG
               TCAGAGGGCA TGGTGGCTCA CTGCCCCATC CATTACTTGT CAATCCACCG
               TCAGAGGGCA TGGTGGCTCA CTGCCCCATC CATTACTTGT CAATCCACCG
               TCAGAGGGCA TGGTGGCTCA CTGCCCCATC CATTACTTGT CAATCCACCG
               TCAGAGGGCA TGGTGGCTCA CTGCCCCATC CATTACTTGT CAATCCACCG
               TCAGAGGGCN NGGTGGCTCA CTGCCCCATC CANTACTTGT CAATCCACCG
               TCAGAGGGCA TGGTGGCTCA CTGCCCCATC CATTACTTGT CAATCCACCG
               TCAGAGGGCA TGGTGGCTCA CTGCCCCATC CATTACTTGT CAATCCACCG
               TCAGAGGGCA TGGTGGCTCA CTGCCCCATC CATTACTTGT CAATCCACCG
               TCAGAGGGCA TGGTGGCNCA NTNCCCCATC CANTACTNGT CAATCCANCG
               TCAGAGGGCA TGGTGGCTCA CTGCCCCATC CATTACTTGT CAATCCACCG
               TCAGAGGGCA TGGTGGCTCA CTGCCCCATC CATTACTTGT CAATCCACCG
               TCAGAGGGCA TGGTGGCTCA CTGCCCCATC CATTACTTGT CAATCCACCG
               TCAGAGGGCA TGGTGGCTCA CTGCCCCATC CATTACTTGT CAATCCACCG
               TCAGAGGGCA TGGTGGCTCA CTGCCCCATC CATTACTTGT CAATCCACCG
               TCAGAGGGCA TGGTGGCTCA CTGCCCCATC CATTACTTGT CAATCCACCG
               TCAGAGGGCA TGGTGGCTCA CTGCCCCATC CATTACTTGT CAATCCACCG
               TCAGAGGGCA TGGTGGCTCA CTGCCCCATC CATTACTTGT CAATCCACCG
               TCAGAGGGCA TGGTGGCTCA CTGCCCCATC CATTACTTGT CAATCCACCG
               TCAGAGGGCA TGGTGGCTCA CTGCCCCATC CATTACTTGT CAATCCACCG
               TCAGAGGGCA TGGTGGCTCA CTGCCCCATC CATTACTTGT CAATCCACCG
               TCAGAGGGCA TGGTGGCTCA CTGCCCCATC CATTACTTGT CAATCCACCG
               TCAGAGGGCA TGGTGGCTCA CTGCCCCATC CATTACTTGT CAATCCACCG
               TCAGAGGGCA TGGTGGCTCA CTGCCCCATC CATTACTTGT CAATCCACCG
               TCAGAGGGCA TGGTGGCTCA CTGCCCCATC CATTACTTGT CAATCCACCG
               TCAGAGGGCA TGGTGGCTCA CTGCCCCATC CATTACTTGT CAATCCACCG
               TCAGAGGGCA TGGTGGCTCA CTGCCCCATC CATTACTTGT CAATCCACCG
               TCAGAGGGCA TGGTGGCTCA CTGCCCCATC CATTACTTGT CAATCCACCG
               TCAGAGGGCA TGGTGGCTCA CTGCCCCATC CATTACTTGT CAATCCACCG
               TCAGAGGGCA TGGTGGCTCA CTGCCCCATC CATTACTTGT CAATCCACCG
               TCAGAGGGCA TGGTGGCTCA CTGCCCCATC CATTACTTGT CAATCCACCG
               TNNGAGGGCN NGNTGGCTCA NTGCCCNANC CATTACTTGT CAATCCACCG
               TCAGAGGGCA TGGTGGCTCA CTGCCCCATC CATTACTTGT CAATCCACCG
               TCAGAGGGCA TGGTGGCTCA CTGCCCCATC CATTACTTGT CAATCCACCG
               TCAGAGGGCA TGGTGGCTCA CTGCCCCATC CATTACTTGT CAATCCACCG
               TCAGAGGGCA TGGTGGCTCA CTGCCCCATC CATTACTTGT CAATCCACCG
               TCAGAGGGCA TGGTNGCTCA CTGCCCCATC CATTACTTGT CAATCCACCG
               TCAGAGGGCA TGGTGGCTCA CTGCCCCATC CATTACTTGT CAATCCACCG
               TCAGAGGGCA TGGTGGCTCA CTGCCCCATC CATTACTTGT CAATCCACCG
               TCAGAGGGCA TGGTGGCTCA CTGCCCCATC CATTACTTGT CAATCCACCG
               TCGGAGGGCA TGGTGACCCT CCGATTCTTC CATCATCCGT CGACCCACCG
               TTGGGCGACG CGGGTNNCGT ATACCCTTAC CTCCACTCCC CAACCACTTC
               TTGGGCGACG CGGGTAACGT ATACCCTTAC CTCCACTCCC CAACCACTTC
               TTGGGCGACN NGGGTAACGT ATACCCNTAC CTCCACTCCC CAACCACTTC
               TTGGGCGACG CGGGTAACGT ATACCCTTAC CTCCACTCCC CAACCACTTC
               TTGGGCGACG CGGGTAACGT ATACCCTTAC CTCCACTCCC CAACCACTTC
               TCGGAGGGCA TGGTGACCCT CCGATTCTTC CATCATCCGT CGACCCACCG
               TTGGGCGACG CGGGTAACGT ATACCCTTAC CTCCACTCCC CAACCACTTC
               TTGGGCGACG CGGGTAACGT ATACCCTTAC CTCCACTCCC CAACCACTTC
               TTGGGCGACG CGGGTAACGT ATACCCTTAC CTCCACTCCC CAACCACTTC
               TTGGGCGACG CGGGTAACGT ATACCCTTAC CTCCACTCCC CAACCACTTC
               NTGGGCGACG CGNGTAACGT ANACCCTTAC CTCCACTCCC CAACCACTTC
               TCGGAGGGCA TGGTGACCCT CCGATTCTTC CATCATCCGT CGACCCACCG
               TCAGAGGGCA TGGTGGCTCA CTGCCCCATC CATTACTCGT CAATCCACCG
               TCAGAGGGCA TGGTGGCTCA CTGCCCCATC CATTACTCGT CAATCCACCG
               TCAGAGGGCA TGGTGGCTCA CTGCCCCATC CATTACTCGT CAATCCACCG
               TCAGAGGGCA TGGTGGCTCA CNGCCCCATC CATTACTCGT CAATCCACCG
               TCAGAGGGCA TGGTGGCTCA CTGCCCCATC CATTACTCGT CAATCCACCG
               TCAGAGGGCA TGGTGGCTCA CTGCCCCATC CATTACTCGT CAATCCACCG
               TCAGAGGGCA TGGTGGCTCA CTGCCCCATC CATTACTCGT CAATCCACCG
               TCAGAGGGCA TGGTGGCTCA CTGCCCCATC CATTACTCGT CAATCCACCG
               TCAGAGGGCA TGGTGGCTCA CTGCCCCATC CATTACTCGT CAATCCACCG
               TCAGAGGGCA TGGTGGCTCA CTGCCCCATC CATTACTCGT CAATCCACCG
               TCAGAGGGCA TGGTGGCTCA CTGCCCCATC CATTACTCGT CAATCCACCG
               TCAGAGGGCA TGGTGNNTCA CTGCNNCATC CATTNCTCGT CAATCCACCG
               TCAGAGGGCA TGGTGNNTCA NTGCNNCATC CATTACTCGT CAATNCACCG
               TCAGAGGGCA TGGTGGCTCA CTGCCCCATC CATTACTCGT CAATCCACCG
               ATGGAGGGCA TGATGACCCT CCGATTCATC CTTCCCTCGT TGACTACCTG
               ATGGAGGGCA TGATGACCCT CCGATTCATC CTTCCCTCGT TGACTACCTG
               ATGGAGGGCA TGATGACCCT CCGATTCATC CTTCCCTCGT TGACTACCTG
               ATGGAGGGCA TGATGACCCT CCGATTCATC CTTCCCTCGT TGACTACCTG
               ATGGAGGGCA TGATGACCCT CCGATTCATC CTTCCCTCGT TGACTACCTG
               ATGGAGGGCA TGATGACCCT CCGATTCATC CTTNCCTCGT TGACTACCTG
               ATGGAGGGCA TGATGACCCT CCGATTCATC CTTCCCTCGT TGACTACCTG
               ATGGAGGGCA TGATGACCCT CCGATTCATC CTTCCCTCGT TGACTACCTG
               ATGGAGGGCA TGATGACCCT CCGATTCATC CTTCCCTCGT TGACTACCTG
               ATGGAGGGCA TGATGACCCT CCGATTCATC CTTCCCTCGT TGACTACCTG
               ATGGAGGGCA TGATGACCCT CCGATTCATC CTTCCCTCGT TGACTACCTG
               ATGGAGGGCA TGATGACCCT CCGATTCATC NNTCNCTCGT TGACTACCTG
               ATGGAGGGCA TGATGACCCT CCGATTCATC CTTCCCTCGT TGACTACCTG
               ATGGAGGGCA TGATGACCCT CCGATTCATC CTTCCCTCGT TGACTACCTG
               ATGGAGGGCA TGATGACCCT CCGATTCATC CTTCCCTCGT TGACTACCTG
               TCGGAGGGGA TGGTGACCCT CCGATTCTTC CATCATCCGT CGACCCACCG
               TCGGAGGGGA TGGTGACCCT CCGATTCTTC CATCATCCGT CGACCNNCCG
               TCGGAGGGGA TGGTGANCCT NCGATTCTNC CATCATCCGT CGACCCACNG
               TCGGAGGGGA TGGTGACCCT CCGATTCTTC CATCATCCGT CGACCCACCG
               TCGGAGGGGA TGGTGACCCT CCGATTNTTC CATCATCCGT CGACCCACCG
               TCGGAGGGGA TGGTGACCCT CCGATTCTTC CATCATCCGT CGACCCACCG
               TCGGAGGGGA TGGTGACCCT CCGATTCTTC CATCATCCGT CGACCCACCG
               TNNGAGGGGA TGGTGACCCT CCGANNCTTC CANCATCCGT CGANNCACCN
               TCGGAGGGGA TGGTGACCCT CCGATTCTTC CATCATCCGT CGACCCACCG
               TCGGAGGGGA TGGTGACCCT CCGATTCTTC CATCATCCGT CGACCCACCG
               TCGGAGGGGA TGGTGACCCT CCGATTCTTC CATCATCCGT CGACCCACCG
               TCGGAGGGGA TGGTGACCCT CCGATTCTTC CATCATCCGT CGACCCACCG
               ATGGAGGGCA TGATGAACGT ATACCCTTAC TTCCACTCCC CAACCACTTC
               ATGGAGGGCA TGATGAACGT ATACCCTTAC TTCCACTCCC CAACCACTTC
               ATGGAGGGCA TGATGAACGT ATACCCTTAC TTCCACTCCC CAACCACTTC
               ATGGAGGGCA TGATNAACGT ATACCCTTAC TTCCACTCCC CAACCACTTC
               ATGGAGGGCA TGATGAACGT ATACCCTTAC TTCCACTCCC CAACCACTTC
               ATGGAGGGCA TGATGAACGT ATACCCTTAC TTCCACTCCC CAACCACTTC
               ATGGAGGGCA TGATGAACGT ATACCCTTAC TTCCACTCCC CAACCACTTC
               ACGAAGAGCA TGGTGACCCT CTGCCCCTAT CANCACTCGT TATTCCACCG
               ACGAAGAGCA TGGTGACCCT CTGCNNCTAT CATCACTCGT TATTCCACCG

               TGGGCCGACA CTCTGAGTGC NACATACTCC CGTTCTNGGC GCGTGATACC
               TGGGCCGACA CTCTGAGTGC AACATACTCC CGTTCTGGGC GCGTGATACC
               TGGGCCGACA CTCTGAGTGC AACATACTCC CGTTCTGGGC GCGTGATACC
               TGGGCCGACA CTCTGAGTGC AACATACTCC CGTTCTGGGC GCGTGATACC
               TGGGCCGACA CTCTGAGTGC AACATACTCC CGTTCTGGGC GCGTGATACC
               TGGGCCGACA CTCTGAGTGC AACATACTCC CGTTCTGGGC GCGTGATACC
               TGGGCCGACA CTCTGAGTGC AACATACTCC CGTTCTGGGC GCGTGATACC
               TGGGCCGACA CTCTGAGTGC AACATACTCC CGTTCTGGGC GCGTGATACC
               TGGGCCGACA CTCTGAGTGC AACATACTCC CGTTCTGGGC GCGTGATACC
               TGGGCCGACA CTCTGAGTGC AACATACTCC CGTTCTGGGC GCGTGATACC
               TGGGCCGACA CTCTGAGTGC AACATACTCC CGTTCTGGGC GCGTGATACC
               TGGGCCGACA CTCTGAGTGC AACATACTCC CGTTCTGGGC GCGTGATACC
               TGGGCCGACA CTCTGAGTGC AACATACTCC CGTTCTGGGC GCGTGATACC
               TGGGCCGACA CTCTGAGTGC AACATACTCC CGTTCTGGGC GCGTGATACC
               TGGGCCGACA CTCTGAGTGC AACATACTCC CGTTCTGGGC GCGTGATACC
               TGGGCCGACA CTCTGAGTGC AACATACTCC CGTTCTGGGC GCGTGATACC
               TGGGCCGACA CTCTGAGTGC AACATACTCC CGTTCTGGGC GCGTGATACC
               TGGGCCGACA CTCTGAGTGC AACATACTCC CGTTCTGGGC GCGTGATACC
               TGGGCCGACA CTCTGAGTGC AACATACTCC CGTTCTGGGC GCGTGATACC
               TGGGCCGACA CTCTGAGTGC AACATACTCC CGTTCTGGGC GCGTGATACC
               TGGGCCGACA CTCTGAGTGC AACATACTCC CGTTCTGGGC GCGTGATACC
               TGGGCCGACA CTCTGAGTGC AACATACTCC CGTTCTGGGC GCGTGATACC
               TGGGCCGACA CTCTGAGTGC AACATACTCC CGTTCTGGGC GCGTGATACC
               TGGGCCGACA CTCTGAGTGN AACATACTCC CGTTCTGGGC GCGTGATACC
               TGGGCCGACA CTCTGAGTGC AACATACTCC CGTTCTGGGC GCGTGATACC
               NGGGCCGACA CTCTGAGTGC AACATACTCN NGTTCTGGGC GCGTGATACC
               TGGGCCGACA CTCTGAGTGC AACATACTCC CGTTCTGGGC GCGTGATACC
               TGGGCCGACA CTCTGAGTGC AACATACTCC CGTTCTGGGC GCGTGATACC
               TGGGCCGACA CTCTGAGTGC AANATACTCC CGTTCTGGGC GCGTGATACC
               TGGGCCGACA CTCTGAGTGC AACATACTCC CNTTCTNGGC GCGTGATACC
               TGGGCCGACA CTCTGAGTGC AANATACTCC CGTTCTGGGC GCGTGATACC
               TGGGCCGACA CTCTGAGTGC AACATACTCC CGTTCTGGGC GCGTGATACC
               TGGGCCGACA CTCTGAGTGC AACATACTCC CGTTCTGGGC GCGTGATACC
               TGGGCCGACA CTCTGAGTGC AACATACTCC CGTTCTGGGC GCGTGATACC
               TGGGCCGACA CTCTGAGTGC AACATACTCC CGTTCTGGGC GCGTGATACC
               TGGGCCGACA CTCTGAGTGC AACATACTCN NGTTCTGGGC GCGTGATACC
               TGGGCCGACA CTCTGAGTGC AACATACTCC CGTTCTGGGC GCGTGATACC
               TGGGCCGACA CTCTGAGTGC AACATACTCC CGTTCTGGGC GCGTGATACC
               TGGGCCGACA CTCTGAGTGC AACATACTCC CGTTCTGGGC GCGTGATACC
               TGGGCCGACA CTCTGAGTGC AACATACTCC CGTTCTGGGC GCGTGATACC
               TGGGCCGACA CTCTGAGTGC AACATACTCC CGTTCTGGGC GCGTGATACC
               TGGGCCGACA CTCTGAGTGC AACATACTCC CGTTCTGGGC GCGTGATACC
               TGGGCCGACA CTCTGAGTGC AACATACTCC CGTTCTGGGC GCGTGATACC
               TGGGCCGACA CTCTGAGTGC AACATACTCC CGTTCTGGGC GCGTGATACC
               TGGGCCGACA CTCTGAGTGC AACATACTCC CGTTCNGGGC GCGTGATACC
               TGGGCCGACA CTCTGAGTGC AACATACTCC CGTTCTGGGC GCGTGATACC
               TGGGCCGACA CTCTGAGTGC AACATACTCC CGTTCTGGGC GCGTGATACC
               TGGGCCGACN NTCTGAGNNN AACATACTCC NGTTCTNGGC GCGTGATACC
               TGGGCCGACA CTCTGAGTGC AACATACTCC CGTTCTGGGC GCGTGATACC
               TGGGCCGACA CTCTGNGTGC AACATACTCC CGTTCTGGGC GCGTGATACC
               TGGGCCGACA CTCTGAGTGC AACATACTCC CGTTCTGGGC GCGTGATACC
               TGGGCCGACA CTCTGAGTGC AACATACTCC CGTTCTGGGC GCGTGATACC
               TGGGCCGACA CTCTGAGTGC AACATACTCC CGTTCTGGGC GCGTGATACC
               TGGGCCGACA CTCTGAGTGC AACATACTCC CGTTCTGGGC GCGTGATACC
               TGGGCCGACA CTCTGAGTGC AACATACTCC CGTTCTGGGC GCGTGATACC
               TGGGCCGACA CTCTGAGTGC AACATACTCC CGTTCTGGGC GCGTGATACC
               TGGGCCGACA CTCTGAGTGC AACATACTCC CGTTCTGGGC GCGTGATACC
               TGGGCCGACA CTCTGAGTGC AACATACTCC CGTTCTGGGC GCGTGATACC
               TGGGCCGACA CTCTGAGTGC AACATACTCC CGTTCTGGGC GCGTGATACC
               TGGGCCGACA CTCTGAGTGC AACATACTCC CGTTCTGGGC GCGTGATACC
               TGGGCCGACA CTCTGAGTGC AACATACTCC CGTTCTGGGC GCGTGATACC
               TGGGCCGACA CTCTGAGTGC AACATACTCC CNTTCTGGGC GCGTGATACC
               TGGGCCGACA CTCTGAGTGC AACATACTCC CGTTCTGGGC GCGTGATACC
               TGGGCCGACA CTCTGAGTGC AACATACTCC CGTTCTGGGC GCGTGATACC
               TGGGCCGACA CTCTGAGTGC AACATACTCC CGTTCTGGGC GCGTGATACC
               TGGGCCGACA CTCTGAGTGC AACATACTCC CGTTCTGGGC GCGTGATACC
               TGGGCCGACA CTCTGAGTGC AACATACTCC CGTTCTGGGC GCGTGATACC
               TGGGCCGACA CTCTGAGTGC AACATACTCC CGTTCTGGGC GCGTGATACC
               TGGGCCGACA CTCTGAGTGC AACATACTCC CGTTCTGGGC GCGTGATACC
               TGGGCCGACA CTCTGNNTGC AACATACTCC CGTTCTGGGC GCGTGATACC
               TGGGCCGACA CTCTGAGTGC AACATACTCC CGTTCTGGGC GCGTGATACC
               TGGGCCGACA CTCTGAGTGC AACATACTCC CGTTCTGGGC GCGTGATACC
               TGGGCCGACA CTCTGAGTGC AACATACTCC CGTTCTGGGC GCGTGATACC
               TGGGCCGACA CTCTGAGTGC AACATACTCC CGTTCTGGGC GCGTGATACC
               TGGGCCGACA CTCTGAGTGC AACATACTCC CGTTCTGGGC GCGTGATACC
               TGGGCCGACA CTCTGAGTGC AACATACTCC CGTTCTGGGC GCGTGATACC
               TGGGCCGACA CTCTGAGTGC AACATACTCC CGTTCTGGGC GCGTGATACC
               TGGGCCGACA CTCTGAGTGC AACATACTCC CGTTCTGGGC GCGTGATACC
               TNAATCGACG CTTTGAGTGT CNCATANTCC TGTTCTAGGC GCGTGATACC
               TGGGCCGTTN NTTCGACGAT CACATACTCC TGTTCTAGGC GCGTGATACC
               TGGGCCGTTG TTTCGACGAT CACATACTCC TGTTCTAGGC GCGTGATACC
               TGGGCCGTTG TTTCGACGAT CACATACTCC TGTTCTAGGC GCGTGATACC
               TGGGCCGTTG TTTCGACGAT CACATACTCC TGTTCTAGGC GCGTGATACC
               TGGGCCGTTG TTTCGACGAT CACATACTCC TGTTCTAGGC GCGTGATACC
               TNAATCGACG CTTTGAGTGT CACATACTCC TGTTCTAGGC GCGTGATACC
               TGGGCCGTTG TTTCGACGAT CACATACTCC TGTTCTAGGC GCGTGATACC
               TGGGCCGTTG TTTCGACGAT CACATACTCC TGTTCTAGGC GCGTGATACC
               TGGGCCGTTG TTTCGACGAT CACATACTCC TGTTCTAGGC GCGTGATACC
               TGGGCCGTTG TTTCGACGAT CACATACTCC TGTTCTAGGC GCGTGATACC
               TGGGCCGTTG TTTCGACGAT CACATACTCC TGTTCTAGGC GCGTGATACC
               TNAATCGACG CTTTGAGTGT CACATACTCC TGTTCTAGGC GCGTGATACC
               TGGGCCGACA CTCTGGGTGC CACNNNCTCC TGTTCTGAGC GCAATATACC
               TGGGCCGACA CTCTGGGTGC CACNNNCTCC TGTTCTGAGC GCAATATACC
               TGGGCCGACA CTCTGGGTGC CACNNNCTCC TGTTCTGAGC GCAATATACC
               TGGGCCGACA CTCTGGGTGC CACNNNCTCC TGTTCNGAGC GCAATATACC
               TGGGCCGACA CTCTGGGTGC CACNNNCTCC TGTTCTGAGC GCAATATACC
               TGGGCCGACA CTCTGGGTGC CANNNNCTCC TGTTCTGNGC GCAATATACC
               TGGGCCGACA CTCTGGGTGC CACNNNCTCC TGTTCTGAGC GCAATATACC
               TGGGCCGACA CTCTGGGTGC CACNNNCTCC TGTTCTGAGC GCAATATACC
               TGGGCCGACA CTCTGGGTGC CACNNNCTCC TGTTCTGANC GCAATATACC
               TGGGCCGACA CTCTGGGTGC CACNNNCTCC TGTTCTGAGC GCAATATACC
               TGGGCCGACA CTCTGGGTGC CACNNNCTCC TGTTCTGAGC GCAATATACC
               TGGGCCGACA CTCTGGGTGC CACNNNNTCC TGTTCTGNGC GCAATANACC
               TGGGCCGACN NTCTGGGTGC CANNNNCTCC TGTTCTGNGC GCAANANACC
               TGGGCCGACA CTCTGGGTGC CACNNNCTCC TGTTCTGAGC GCAATATACC
               AGGGCCGTCG CTCTGAGGGC CAGGCGCTTT TGCTCTGGGC GCGATACGAC
               AGGGCCGTCG CTCTGAGGGC CAGGCGCTTT TGCTCTGGGC GCGATACGAC
               AGGGCCGTCG CTCTGAGGGC CAGGCGCTTT TGCTCTGGGC GCGATACGAC
               AGGGCCGTCG CTCTGAGGGC CAGGCGCTTT TGCTCTGGGC GCGATACGAC
               AGGGCCGTCG CTCTGAGGGC CAGGCGCTTT TGCTCTGGGC GCGATACGAC
               AGGGCCGTCG CTCTGAGGGC CAGGCGCTTT TGCTCTGGGC GCGATACGAC
               AGGGCCGTCN NTCTGAGGGN CAGGCGCTTT TGCTCTGGGC GCGATACNAC
               AGGGCCGTCG CTCTGAGGGC CANGCGCTTT TGNTCTGGGC GCGATACGAC
               AGGGCCGTCG CTCTGAGGGC CAGGCGCTTT TGCTCTGGGC GCGATACGAC
               AGGGCCGTCG CTCTGAGGGC CAGGCGCTTT TGCTCTGGGC GCGATACGAC
               AGGGCCGTCG CTCTGAGGGC CAGGCGCTTT TGCTCTGGGC GCGATACGAC
               AGGGCCGTCG CTCTGAGGGC CAGGCGCTTT TNCTCTGGGC GCGATACGAC
               AGGGCCGTCG CTCTGAGGGC CAGGCGCTTT TGCTCTGGGC GCGATACGAC
               AGGGCCGTCG CTCTGAGGGC CAGGCGCTTT TGCTCTGGGC GCGATACGAC
               AGGGCCGTCG CTCTGAGGGC CAGGCGCTTT TGCTCTGGNC GCGATACGAC
               TNAATCGACG CTTTGAGTGC CGCATATTCC TGTTTTGGGC GCGATACGAC
               TNAATCGACG CTTTGAGTGC CGCATATTCC TGTTTTGGGC GCGATACGAC
               TGNATCGACG CTTTGAGNNC CGCATATTCC TGTTTTGGGC GCGATACNNC
               TNAATCGACG CTTTGAGTGC CGCATATTCC TGTTTTGGGC GCGATACGAC
               TNAATCGACG CTTTGAGTGC CGNATATTCC TGNTTTGGGC GCGATACNAC
               TNAATCGACG CTTTGAGTGC CGCATATTCC TGTTTTGGGC GCGATACNAC
               TNAATCGACG CTTTGAGTGC CGNATATTCC TGNTTTGGGC GCGATANGAC
               NNAATCGNCN NTTTGNGTGC CGCATATTCC TGTTTTGGNC GCGATACGAC
               TNAATCGACG CTTTGAGTGC CGCATATTCC TGTTTTGGGC GCGATACGAC
               TNAATCGACG CTTTGAGTGC CGCATATTCC TGTTTTGGGC GCGATACGAC
               TGNATCGACG CTTTGAGTGC CGCATATTCC TGTTTTGGGC GCGATACGAC
               TNAATCGACG CTTTGAGTGC CGCATATTCC TGTTTTGGGC GCGATACGAC
               TGGGCCGTTG TTTCGACGAT CACATACTCC TTTTCTAGGC GCGTGATACC
               TGGGCCGTTG TTTCGACGAT CACATANTCC TTTTCTAGNC GCGTGATACC
               TGGGCCGTTG TTTCGACGAT CACATACTCC TTTTCTAGGC GCGTGATACC
               TGGGCCGTTG TTTCGACGAT CACATACTCC TTTTCTAGGC GCGTGATACC
               TGGGCCGTTG TTTCGACGAT CACATACTCC TTTTCTAGGC GCGTGATACC
               TGGGCCGTTG TTTCGACGAT CACATACTCC TTTTCTAGGC GCGTGATACC
               TGGGCCGTTG TTTCGACGAT CACATACTCC TTTTCTAGGC GCGTGATACC
               TAAGCATTTG TCTCAACGGC CGGATACGCC TGTCCCGGAT AGAATGTGCT
               TAAGCATTTG TCTCAACGGC CGGATANGCC TGTCCCGGAT AGAATGTGCT

               ATTATCTNCT GGAGGCGGGG GAGACCCGTT NCGCCTTTCA CTATTTCCCT
               ATTATCTTCT GGAGGCGGGG GAGACCCGTT CCGCCTTTCA CTATTTCNCT
               ATTATCTTCT GGAGGCGGGG GAGACCCGTT CCGCCTTTCA CTATTTCCCT
               ATTATCTTCT GGAGGCGGGG GAGACCCGTT CCGCCTTTCA CTATTTCCCT
               ATTATCTTCT GGAGGCGGGG GAGACCCGTT CCGCCTTTCA CTATTTCCCT
               ATTATCTTCT GGAGGCGGGG GAGACCCGTT CCGCCTTTCA CTATTTCCCT
               ATTATCTTCT GGAGGCGGGG GAGACCCGTT CCGCCTTTCA CTATTTCCCT
               ATTATCTTCT GGAGGCGGGG GAGACCCGTT CCGCCTTTCA CTATTTCCCT
               ATTATCTTCT GGAGGCGGGG GAGACCCGTT CCGCCTTTCA CTATTTCCCT
               ATTATCTTCT GGAGGCGGGG GAGACCCGTT CCGCCTTTCA CTATTTCCCT
               ATTATCTTCT GGAGGCGGGG GAGACCCGTT CCGCCTTTCA CTATTTCCCT
               ATTATCTTCT GGAGGCGGGG GAGACCCGTT CCGCCTTTCA CTATTTCCCT
               ATTATCTTCT GGAGGCGGGG GAGACCCGTT CCGCCTTTCA CTATTTCCCT
               ATTATCTTCT GGAGGCGGGG GAGACCCGTT CCGCCTTTCA CTATTTCCCT
               ATTATCTTCT GGAGGCGGGG GAGACCCGTT CCGCCTTTCA CTATTTCCCT
               ATTATCTTCT GGAGGCGGGG GAGACCCGTT CCGCCTTTCA CTATTTCCCT
               ATTATCTTCT GGAGGCGGGG GAGACCCGTT CCGCCTTTCA CTATTTCCCT
               ATTATCTTCT GGAGGCGGGG GAGACCCGTT CCGCCTTTCA CTATTTCCCT
               ATTATCTTCT GGAGGCGGGG GAGACCCGTT CCGCCTTTCA CTATTTCCCT
               ATTATCTTCT GGAGGCGGGG GAGACCCGTT CCGCCTTTCA CTATTTCCCT
               ATTATCTTCT GGAGGCGGGG GAGACCCGTT CCGCCTTTCA CTATTTCCCT
               ATTATCTTCT GGAGGCGGGG GAGACCCGTT CCGCCTTTCA CTATTTCCCT
               ATTATCTTCT GGAGGCGGGN GAGACCCGTT CCGCCTTTCA CTATTTCCCT
               ATTATCTTCT GGAGGCGGGG GAGACCCGTT CCGCCTTTCA CTATTTCCCT
               NTTATCTTCT GGAGGCGGGN GAGACCCGTT CCGCCTNNCA CTATTTCCCT
               ATTATCTTCT GGAGGCGGGG GAGACCCGTT CCGCNNTTCA CTATTTCCCT
               ATTATCTTCT GGAGGCGGGG GAGACCCGTT CCGCCTTTCA CTATTTCCCT
               ATTATCTTCT GGAGGCGGGG GAGACCCGTT CCGCCTTTCA CTATTTCCCT
               ATTATCTTCT GGAGGCGGGN GAGACCCGTT CCGCNNTTCA CTATTTCCCT
               ATTATCTTCT GGAGGCGGGG GAGACCCGTT CCGCCTTTCA CTATTTCCCT
               ATTATCTTCT GGAGGCGGGG GAGACCCGTT CCGCCTTTCA CTATTTCCCT
               ATTATCTTCT GGAGGCGGGG GAGACCCGTT CCGCCTTTCA CTATTTCCCT
               ATTATCTTCT GGAGGCGGGG GAGACCCGTT CCGCCTTTCA CTATTTCCCT
               ATTATCTTCT GGAGGCGGGG GAGACCCGTT CCGCCTNNCA CTATTTCCCT
               ATTATCTTCT GGAGGCGGGG GAGACCCGTT CCGCCTTTCA CTATTTCCCT
               ATTANCTTCT GGAGGCGGGG GAGACCCGTT CCGCCTTTCA CTATTTCCCT
               ATTATCTTCT GGAGGCGGGG GAGACCCGTT CCGCCTTTCA CTATTTCCCT
               ATTATCTTCT GGAGGCGGGG GAGACCCGTT CCGCCTTTCA CTATTTCCCT
               ATTANCTTCT GGAGGCGGGG GAGACCCGTT CCGCCTTTCA CTATTTCCCT
               ATTATCTTCT GGAGGCGGGG GAGACCCNTT NCGCNNTTCA CTATTTCCCT
               ATTATCTTCT GGAGGCGGGG GAGACCCGTT CCGCCTTTCA CTATTTCCCT
               ATTATCTTCT GGAGGCGGGG GAGACCCGTT CCGCCTTTCA CTATTTCCCT
               ATTATCTTCT GGAGGCGGGG GAGACCCGTT CCGCCTTTCA CTATTTCCCT
               ATTATCTTCT GGAGGCGGGG GAGACCCGTT CCGCCTTTCA CTATTTCCCT
               ATTATCTTCT GGAGGCGGGG GAGACCCGTT CCGCCTTTCA CTATTTCCCT
               ATTATCTTCT GGAGGCGGGG GAGACCCGTT CCGCCTTTCA CTATTTCCCT
               ATTANCTTCT GGAGGCGGGG GAGACCCGTT CCGCCTTTCA CTATTTCCCT
               ATTATCTTCT GGAGGCGGGG GAGACCCGTT CNGCCTTTCA CTATTTCCCT
               ATTATCTTCT GGAGGCGGGG GAGACCCGTT CCGCCTTTCA CTATTTCCCT
               ATTATCTTCT GGAGGCGGGG GAGACCCGTT CCGCCTTTCA CTATTTCCCT
               ATTATCTTCT GGAGGCGGGG GAGACCCGTT CCGCCTTTCA CTATTTCCCT
               ATTATCTTCT GGAGGCGGGG GAGACCCGTT CCGCCTTTCA CTATTTCCCT
               ATTATCTTCT GGAGGCGGGG GAGACCCGTT CCGCCTTTCA CTATTTCCCT
               ATTATCTTCT GGAGGCGGGG GAGACCCGTT CCGCCTTTCA CTATTTCCCT
               ATTATCTTCT GGAGGCGGGG GAGACCCGTT CCGCCTTTCA CTATTNCCCT
               ATTATCTTCT GGAGGCGGGG GAGACCCGTT CCGCCTTTCA CTATTTCCCT
               ATTATCTTCT GGAGGCGGGG GAGACCCGTT CCGCCTTTCA CTATTTCCCT
               ATTATCTTCT GGAGGCGGGG GAGACCCGTT CCGCCTNNCA CTATTTCCCT
               ATTATCTTCT GGAGGCGGGG GAGACCCGTT CCGCCTTTCA CTATTTCCCT
               ATTATCTTCT GGAGGCGGGG GAGACCCGTT CCGCCTTTCA CTATTTCCCT
               ATTATCTTCT GGAGGCGGGG GAGACCCGTT CCGCCTTTCA CTATTTCCCT
               ATTATCTTCT GGAGGCGGGG GAGACCCGTT CCGCCTTTCA CTATTTCCCT
               ATTATCTTCT GGAGGCGGGG GAGACCCGTT CCGCCTTTCA CTATTTCCCT
               ATTATCTTCT GGAGGCGGGG GAGACCCGTT CCGCCTTTCA CTATTTCCCT
               ATTATCTTCT GGAGGCGGGG GAGACCCGTT CCGCCTTTCA CTATTTCCCT
               ATTATCTTCT GGAGGCGGGG GAGACCCGTT CCGCCTTTCA CTATTTCCCT
               ATTATCTTCT GGAGGCGGGG GAGACCCGTT CCGCCTTTCA CTATTTCCCT
               ATTATCTTCT GGANGCGGGG GAGACCCGTT CCGCCTTTCA CTATTTCCCT
               ATTATCTTCT GGAGGCGGGG GAGACCCGTT CCGCCTTTCA CTATTTCCCT
               ATTATCTTCT GGAGGCGGGG GAGNCCCGTT CNGCCTTTCA CTATTTCCCT
               ATTATCTTCT GGAGGCGGGG GAGACCCGTT CCGCCTTTCA CTATTTCCCT
               ATTATCTTCT GGAGGCGGGG GAGACCCGTT CCGCCTTTCA CTATTTCCCT
               ATTATCTTCT GGAGGCGGGG GAGACCCGTT CCGCCTTTCA CTATTTCCCT
               ATTATCTTCT GGAGGCGGGG GAGACCCGTT CCGCCTTTCA CTATNTCCCT
               ATTATCTTCT GGAGGCGGGG GAGACCCGTT CCGCCTTTCA CTATTTCCCT
               ATTATCTTCT GGAGGCGGGG GAGACCCGTT CCGCCTTTCA CTATTTCCCT
               ATTATCTTCT GGAGGCGGGG GAGACCCGTT CCGCCTTTCA CTATTTCCCT
               ATTATCTTCT GGAGGCGGGG GAGACCCGTT CCGCCTTTCA CTATTTCCCT
               ATTATCTTCC GGANGCGGGG GAGACCCGTT CCGCCTTTCA CTATTTCCCT
               ATTATCTNCC GGAGGCGGGG GAGACCCGTT CTGCNNTTCA CTATTNCCCT
               ATTATCTTCC GGAGGCGGGG GAGACCCGTT CTGCCTTTCA CTATTTCCCT
               ATTATCTTCC GGAGGCGGGG GAGACCCGTT CTGCCTTTCA CTATTTCCCT
               ATTATCTTCC GGAGGCGGGG GAGACCCGTT CTGCCTTTCA CTATTTCCCT
               ATTANCTTCC GGAGGCGGGG GANACCCGTT CTGCCTTTCA CTATTTCCCT
               NTTATCTTCC GGAAGCGGGG GANACCCGTT CCGCCTTTCA CTATTTCCCT
               ATTATCTTCC GGAGGCGGGG GAGACCCGTT CTGCCTTTCA CTATTTCCCT
               ATTATCTTCC GGAGGCGGGG GAGACCCGTT CTGCCTTTCA CTATTTCCCT
               ATTATCTTCC GGAGGCGGGG GAGACCCGTT CTGCCTTTCA CTATTTCCCT
               ATTATCTTCC GGAGGCGGGG GAGACCCGTT CTGCCTTTCA CTATTTCCCT
               ATTATCTTCC GGAGGCGGGG GAGACCCGTT CTGCCTTTCA CTATTTCCCT
               ATTATCTTCC GGAAGCGGGG GAGACCCGTT CCGCCTTTCA CTATTTCCCT
               GCTATCTTCC GGAGGCGGGG GAGAGCCGTT CCGCCTTTCA CCAATTCCCT
               GCTATCTTCC GGAGGCGGGG GAGAGCCGTT CCGCCTTTCA CCAATTCCCT
               GCTATCTTCC GGAGGCGGGG GAGAGCCGTT CCGCCTTTCA CCAATTCCCT
               GCTATCTTCN GGAGGCGGGG GAGAGCCGTT CCGCCTTTCA CCAATNCCCT
               GCTATCTTCC GGAGGCGGGG GAGAGCCGTT CCGCCTTTCA CCAATTCCCT
               GCTATCTTCC GGAGGCGGGG GAGAGCCGTT CCGCCTTTCA CCAATTCCCT
               GCTATCTTCC GGAGGCGGGG GAGAGCCGTT CCGCCTTTCA CCAATNNCCT
               GCTATCTTCC GGAGGCGGGG GAGAGCCGTT CCGCCTTTCA CCAATTCCCT
               GCTATCTTCC GGAGGCGGGG GAGAGCCGTT CCGCCTTTCA CCAATTCCCT
               GCTATCTTCC GGAGGCGGGG GAGAGCCGTT CCGCCTTTCA CCAATTCCCT
               GCTATCTTCC GGAGGCGGGG GAGAGCCGTT CCGCCTTTCA CCAATTCCCT
               GCTATCTTCC GGAGGCNNGG GAGAGCCGTT CCGCCTTTCA CCNATTNCCT
               GCTANCNTCC GGANGCNNGG GAGAGCCGTT CCGCCTTTCA CNNANTCCCT
               GCTATCTTCC GGAGGCGGGG GAGAGCCGTT CCGCCTTTCA CCAATTCCCT
               GCTANGGCTC CATGATGGGA ATGACTCGTA CCTGTCTTCT CTATGCTCAC
               GCTATGGCTC CATGATGGGA ATGACTCGTA CCTGTCTTCT CTATGCTCAC
               GCTATGGCTC CATGATGGGA ATGACTCGTA CCTGTCTTCT CTATGCTCAC
               GCTATGGCTC CATGATGGGA ATGACTCGTA CCTGTCTTCT CTATGCTCAC
               GCTATGGCTC CATGATGGGA ATGACTCGTA CCTGTCTTCT CTATGCTCAC
               GCTATGGCTC CATGATGGGA ATGACTCGTA CCTGTCTTCT CTATGCTCAC
               GCTATGGCTC CATGATGGGA ATGACTCGTA CCTGTCTTCT CTATGCTCAC
               GCTATGGCTC CATGNTGGGA ATGACTCGTA CCTGTCTTCT CTATGNTCAC
               GCTATGGCTC CATGATGGGA ATGACTCGTA CCTGTCTTCT CTATGCTCAC
               GCTATGNCTC CATGATGGGA ATGACTCGTA CCTGTCTTCT CTATNCTCAC
               GCTATGGCTC CATGATGGGA ATGACTCGTA CCTGTCTTCT CTATGCTCAC
               GCTATGGCTC CATGATGGGA ATGACTCGTA CCTGTCTTCT CTATGCTNAC
               GCTATGGCTC CATGATGGGA ATGACTCGTA CCTGTCTTCT CTATGCTCAC
               GCTATGGCTC CATGATGGGN ATGACTCGTA CCTGTCTTCT CTATGCTCAC
               GCTATGGCTC CATGATGGGA ATGACTCGTA CCTGTCTTCT CTATGCTCAC
               GCCGCCTTCC CATGGCACGA GTAAGCCGCT TCGCCCCAGA CTCTGTCTAC
               NNCGCCTTCC CATGGCACGA GTAAGCCGCT TCGCCCNNGA CTCTGTCTAC
               NNCGCCNTCC NATGGCACGA GTAANCCGCT TCGCCNCAGA CTCTGNCTNC
               GNCGCCTTCC CATGGCACGA GTAAGCCGCT TCGCCCCAGA CTCTGTCTAC
               GNCGCCTTCC CATGGCACGA GTAAGCCGCT TCGCCCCAGA CTCTGTCTAC
               GNCGCCTTCC CATGGCACGA GTAAGCCGCT TCGCCCCAGA CTCTNTCTAC
               GNCGCCTTCC CATGGCACGA GTAAGCCGCT TCGCCCCAGA CTCTGTCTAC
               GNCGCCNTCC CNNGGCNNGA GTAAGCCGCT TCGCCCCAGA CTCTGTCTAC
               GNCGCCTTCC CATGGCACGA GTAAGCCGCT TCGCCCCAGA CTCTGTCTAC
               GNCGCCTTCC CATGGCACGA GTAAGCCGCT TCGCCCCAGA CTCTGTCTAC
               GNCGCCTTCC CATNGCACGA GTAAGCCGCT TCGCCCCAGA CTCTGTCTAC
               GNCGCCTTCC CATGGCACGA GTAAGCCGCT TCGCCCCAGA CTCTNTCTAC
               ATTATCTTCC GGAGGCGGGG GAGACCCGTT CCGCCTTTCA CTATTTCCCT
               ATTANCTTCC GGAGGCGGGG GAGACCCGTT CCGCCTTTCA CTATTTCCCT
               ATTATCTTCC GGAGGCGGGG GAGACCCGTT CCGCCTTTCA CTATTTCCCT
               ATTANCTTCC GGAGGCGGGG GAGACCCGTT CCGCCTTTCA CTATTTCCCT
               ATTATCTTCC GGAGGCGGGG GANACCCGTT CCGCCTTTCA CTATTTCCCT
               ATTATCTTCC GGAGGCGGGG GAGACCCGTT CCGCCTTTCA CTATTTCCCT
               ATTATCTTCC GGAGGCGGGG GAGACCCGTT CCGCCTTTCA CTATTTCCCT
               GCTATCNNCC CATGATGGAA GAGGCCATTT CCGCTCTTCA TTATGTCCNC
               GCTATCTCCC CATGATGGAA GAGGCCATTT CCGCTCTTCA TTATGTCCCC

               CCGGCGATTC CCCGGAAGCG ATCCAAATCA CCCCAAGTTC CCCATGGGAA
               CCGGCGATTC CCCGGAAGCG ATCCAAATCN CNCCAAGTTC NCCATGGGAA
               CCGGCGATTC CCCGGAAGCG ATCCAAATCA CCCCAAGTTC CCCATGGGAA
               CCGGCGATTC CCCGGAAGCG ATCCAAATCA CCCCAAGTTC CCCATGGGAA
               CCGGCGATTC CCCGGAAGCG ATCCAAATCA CCCCAAGTTC CCCATGGGAA
               CCGGCGATTC CCCGGAAGCG ATCCAAATCA CCCCAAGTTC CCCATGGGAA
               CCGGCGATTC CCCGGAAGCG ATCCAAATCA CCCCAAGTTC CCCATGGGAA
               CCGGCGATTC CCCGGAAGCG ATCCAAATCA CCCCAAGTTC CCCATGGGAA
               CCGGCGATTC CCCGGAAGCG ATCCAAATCA CCCCAAGTTC CCCATGGGAA
               CCGGCGATTC CCCGGAAGCG ATCCAAATCA CCCCAAGTTC CCCATGGGAA
               CCGGCGATTC CCCGGAAGCG ATCCAAATCA CCCCAAGTTC CCCATGGGAA
               CCGGCGATTC CCCGGAAGCG ATCCAAATCA CCCCAAGTTC CCCATGGGAA
               CCGGCGATTC CCCGGAAGCG ATCCAAATCA CCCCAAGTTC CCCATGGGAA
               CCGGCGATTC CCCGGAAGCG ATCCAAATCA CCCCAAGTTC CCCATGGGAA
               CCGGCGATTC CCCGGAAGCG ATCCAAATCA CCCCAAGTTC CCCATGGGAA
               CCGGCGATTC CCCGGAAGCG ATCCAAATCA CCCCAAGTTC CCCATGGGAA
               CCGGCGATTC CCCGGAAGCG ATCCAAATCA CCCCAAGTTC CCCATGGGAA
               CCGGCGATTC CCCGGAAGCG ATCCAAATCA CCCCAAGTTC CCCATGGGAA
               CCGGCGATTC CCCGGAAGCG ATCCAAATCA CCCCAAGTTC CCCATGGGAA
               CCGGCGATTC CCCGGAAGCG ATCCAAATCA CCCCAAGTTC CCCATGGGAA
               CCGGCGATTC CCCGGAAGCG ATCCAAATCA CCCCAAGTTC CCCATGGGAA
               CCGGCGATTC CCCGGAAGCG ATCCAAATCA CCCCAAGTTC CCCATGGGAA
               CCGGCGATTC CCCGGAAGCG ATCCAAATCA CCCCAAGTTC CCCATGGGAA
               CCGGCGATTC CCCGGAAGCG ATCCAAATCA CCCCAAGTTC CCCATGGGAA
               CCGGCGATTC CCCGGAAGCG ATCCAAANCA CCCCAAGTTC CCCATGGGAA
               CCGGCGATTC CCCGGAAGCG ATCCAAATCA CCCCAAGTTC CCCATGGGAA
               CCGGCGATTC CCCGGAAGCG ATCCAAATCA CCCCAAGTTC CCCATGGGAA
               CCGGCGATTC CCCGGAAGCG ATCCAANTCA CCCCAAGTTC CCCATGGGAA
               CCGGCGATTC CCCGGAAGCG ATCCAAATCA CCCCAAGTTC CCCATGGGAA
               CCGGCGATTC CCCGGAAGCG ATCCAAATCA CCCCAAGTTC CCCATGGGAA
               CCGGCGATTC CCCGGAAGCG ATCCAAATCA CCCCAAGTTC CCCATGGGAA
               CCGGCGATTC CCCGGAAGCG ATCCAAATCA CCCCAAGTTC CCCATGGGAA
               CCGGCGATTC CCCGGAAGCG ATCCAAATCA CCCCAAGTTC CCCATGGGAA
               CCGGCGATTC CCCGGAAGCG ATCCAAATCA CCCCAAGTTC CCCATGGGAA
               CCGGCGATTC CCCGGAAGCG ATCCAAATCA CCNCAAGTTC CCCATGGGAA
               CCGGCGATTC CCCGGAAGCG ATCCAAATCA CCCCAAGTTC CCCATGGGAA
               CCGGCGATTC CCCGGAAGCG ATCCAAATCA CCCCAAGTTC CCCATGGGAA
               CCGGCGATTC CCCGGAAGCG ATCCAAATCA CCCCAAGTTC CCCATGGGAA
               CCGGCGATTC CCCGGAAGCG ATCCAAATCA CCCCAAGTTC CCCATGGGAA
               CCGGCGATTC CCCGGAAGCG ATCNAAATCA CCCCAAGTTC CCCATGGGAA
               CCGGCGATTC CCCGGAAGCG ATCCAAATCA CCCCAAGTTC CCCATGGGAA
               CCGGCGATTC CCCGGAAGCG ATCCAAATCA CCCCAAGTTC CCCATGGGAA
               CCGGCGATTC CCCGGAAGCG ATCCAAATCA CCCCAAGTTC CCCATGGGAA
               CCGGCGATTC CCCGGAAGCG ATCCAAATCA CCCCAAGTTC CCCATGGGAA
               CCGGCGATTC CCCGGAAGCG ATCCAAATCA CCCCAAGTTC CCCATGGGAA
               CCGGCGATTC CCCGGAAGCG ATCCAAATCA CCCCAAGTTC CCCATGGGAA
               CCGGCGATTC CCCGGAAGCG ATCCAAATCA CCCCAAGTTC CCCATGGGAA
               CCGGCGATNC CCCGGNAGCG ATCCAAATCA CCCCAAGTTC CCCATGGGAA
               CCGGCGATTC CCCGGAAGCG ATCCAAATCA CCCCAAGTTC CCCATGGGAA
               CCGGCGATTC CCCGGAAGCG ATCCAAATCA CCCCAAGTTC CCCATGGGAA
               CCGGCGATTC CCCGGAAGCG ATCCAAATCA CCCCAAGTTC CCCATGGGAA
               CCGGCGATTC CCCGGAAGCG ATCCAAATCA CCCCAAGTTC CNNATGGGAA
               CCGGCGATTC CCCGGAAGCG ATCCAAATCA CCCCAAGTTC CCCATGGGAA
               CCGGCGATTC CCCGGAAGCG ATCCAAATCA CCCCAAGTTC CCCATGGGAA
               CCGGCGATTC CCCGGAAGCG ATCCAAATCA CCCCAAGTTC CCCATGGGAA
               CCGGCGATTC CCCGGAAGCG ATCCAAATCA CCCCAAGTTC CCCATGGGAA
               CCGGCGATTC CCCGGAAGCG ATCCANATCA CCCCAAGTTC CCCATGGGAA
               CCGGCGATTC CCCGGAAGCG ATCCAAATCA CCCCAAGTTC CCCATGGGAA
               CCGGCGATTC CCCGGAAGCG ATCCAAATCA CCCCAAGTTC CCCATGGGAA
               CCGGCGATTC CCCGGAAGCG ATCCAAATCA CCCCAAGTTC CCCATGGGAA
               CCGGCGATTC CCCGGAAGCG ATCCAAATCA CCCCAAGTTC CCCATGGGAA
               CCGGCGATTC CCCGGAAGCG ATCCAAATCA CCCCAAGTTC CCCATGGGAA
               CCGGCGATTC CCCGGAAGCG ATCCAAATCA CCCCAAGTTC CCCATGGGAA
               CCGGCGATTC CCCGGAAGCG ATCCAAANCA CCCCAAGTTC CCCATGGGAA
               CCGGCGATTC CCCGGAAGCG ATCCAAATCA CCCCAAGTTC CCCATGGGAA
               CCGGCGATTC CCCGGAAGCG ATCCAAATCA CCCCAAGTTC CCCATGGGAA
               CCGGCGATTC CCCGGAAGCG ATCCAAATCA CCCCAAGTTC CCCATGGGAA
               CCGGCGATTC CCCGGAAGCG ATCCAAATCA CCCCAAGTTC CCCATGGGAA
               CCGGCGATTC CCCGGAAGCG ATCCAAATCA CCCCAAGTTC CCCATGGGAA
               CCGGCGATTC CCCGGAAGCG ATCCAAATCA CCCCAAGTTC CCCATGGGNN
               CCGGCGATTC CCCGGAAGCG ATCCAAATCA CCCCAAGTTC CCCATGGGAA
               CCGGCGATTC CCCGGAAGCG ATCCAAATCA CCCCAAGTTC CCCATGGGAA
               CCGGCGATTC CCCGGAAGCG ATCCAAATCA CCCCAAGTTC CCCATGGGAA
               CCGGCGATTC CCCGGAAGCG ATCCAAATCA CCCCAAGTTC CCCATGGGAA
               CCGGCGATTC CCCGGAAGCG ATCCAAATCA CCCCAAGTTC CCCATGGGAA
               CCGGCGATTC CCCGGAAGCG ATCCAAATCA CCCCAAGTTC CCCATGGGAA
               CCGGCGATTC CCCGGAAGCG ATCCAAATCA CCCCAAGTTC CCCATGGGAA
               CCGGCGATTC CCCGGAAGCG ATCCAAATCA CCCCAAGTTC CCCATGGGAA
               CCGGACATCC CCCGGAAGCG ATCNAAATCA CNTCAAGTTC CCCATGGGAA
               CCGNACATCC CCCGGCAGCG ATCCAAATCA CTTCAAGTTC CCCATGGGAA
               CCGAACATCC CCCGGCAGCG ATCCAAATCA CTTCAAGTTC CCCATGGGAA
               CCGAACATCC CCCGGCAGCG ATCCAAATCA CTTCAAGTTC CCCATGGGAA
               CCGAACATCC CCCGGCAGCG ATCCAAATCA CTTCAAGTTC CCCATGGGAA
               CCGAACATCC CCCGGCAGCG ATCCAAATCA CTTCAAGTTC CCCATGGGAA
               CCGGACATCC CCCGGAAGCG ATCCAANTCA CTTCAAGTTC CCCTTGGGAA
               CCGAACATCC CCCGGCAGCG ATCCAAATCA CTTCAAGTTC CCCATGGGAA
               CCGAACATCC CCCGGCAGCG ATCCAAATCA CTTCAAGTTC CCCATGGGAA
               CCGAACATCC CCCGGCAGCG ATCCAAATCA CNTCAAGTTC CCCATGGGAA
               CCGAACATCC CCCGGCAGCG ATCCAAATCA CTTCAAGTTC CCCATGGGAA
               CCGAACATCC CCCGGCAGCG ATCCAAATCA CTTCAAGTTC CCCATGGGAA
               CCGGACATCC CCCGGAAGCG ATCCAAATCA CTTCAAGTTC CCCTTGGGAA
               CCGGCGATTC CCCGGAAACG ATCCCACGCA CTCGAAGTTC CCCATGGGAA
               CCGGCGATTC CCCGGAAACG ATCCCACGCA CTCGAAGTTC CCCATGGGAA
               CCGGCGATTC CCCGGAAACG ATCCCACGCA CTCGAAGTTC CCCATGGGAA
               CCGGCGATTC CCCGGAAACG ATCCCACGCA CTCGAAGTTC CCCATGGGAA
               CCGGCGATTC CCCGGAAACG ATCCCNCGCA CTCGAAGTTC CCCATGGGAA
               CCGGCGATTC CCCGGAAACG ATCCCACGCA CTCGAAGTTC CCCATGGGAA
               CCGGCGATTC CCCGGAAACG ATCCCACGCA CTCGAAGTTC CCCATGGGAA
               CCGGCGATTC CCCGGAAACG ATCCCACGCA CTCGAAGTTC CCCATGGGAA
               CCGGCGATTC CCCGGAAACG ATCCCACGCA CTCGAAGTTC CCCATGGGAA
               CCGGCGATTC CCCGGAAACG ATCCCACGCA CTCGAAGTTC CCCATGGGAA
               CCGGCGATTC CCCGGAAACG ATCCCACGCA CTCGAAGTTC CCCATGGGAA
               CCGGCGATTC CCCGGAAACG ATNCCANGCA CTCGAAGTTC CCCNTGGGAA
               CCGGCGNTTC CCCGGAAACG ATCNCACGCA CNCGAAGTTC NCCATGGGAA
               CCGGCGATTC CCCGGAAACG ATCCCACGCA CTCGAAGTTC CCCATGGGAA
               GTGGCGGGTC TTTGTAAGCG GGCCCGCGTG CTCCAATCCC CTCACATGGA
               GTGGCGGGTC TTTGTAAGCG GGCCCGCGTG CTCCAATCCC CTCACATGGA
               GTGGCGGGTC TTTGTAAGCG GGCCCGCGTG CTCCAATCCC CTCACATGGA
               GTGGCGGGTC TTTGTAAGCG GGCCCGCGTG CTCCAATCCC CTCACATGGA
               GTGGCGGGTC TTTGTAAGCG GGCCCGCGTG CTCCAATCCC CTCACATGGA
               GTGGCGGGTC TTTGTAAGCG GGCCCGCGTG CTCCAATCCC CTCACATGNN
               GTGGCGGGTC TTTGTAAGCG GGCCCNCGTG CTCCAATCCC CTCACATGGA
               GTGGCGGGTC TTTGTAAGCG GGCCCNCGTG CTCCAATCCC CTCACATGNN
               GTGGCGGGTC TTTGTAAGCG GGCCCGCGTG CTCCAATCCC CTCACATGGA
               GTGGCGGGTC TTTGTAAGCG GGCCCGCGTG CTCCAATCCC CTCACATGGA
               GTGGCGGGTC TTTGTAAGCG GGCCCGCGTG CTCCAATCCC CTCACATGGA
               GTGGCGGGTC TTTGNAAGCG GGNCCGCGTG CTCCAATCNC CTCACATGGA
               GTGGCGGGTC TTTGTAAGCG GGCCCGCGTG CTCCAATCCC CTCACATGGA
               GTGGCGGGTC TTTGTAAGCG GGCCCGCGTG CTCCAATCCC CTCACATGGA
               GTGGCGGGTC TTTGTAAGCG GGCCCGCGTG CTCCAATCCC CTCACATGGA
               CCAGCGATTC CCCGGATGCA GGTCCACGCA TTCCTATCTC CCTACGTGAG
               CCAGCGATTC CCCGGATGCA GGTCCACGCA TTCCTATCTC CCTACGTGAG
               CCAGNNATTC CCCGGANGCA GGTNCACGCA TNCCTATCTC CCNACGTGAN
               CCAGCGATTC CCCGGATGCA GGTCCACGCA TTCCTATCTC CCTACGTGAG
               CCAGCGATTC CCCGGATGCA GGTCCACGCA TTCCTATCTC CCTACGTGAG
               CCAGCGATTC CCCGGATGCA GGTCCACGCA TTCCTATCTC CCTACGTGAG
               CCAGCGATTC CCCGGATGCA GGTCCACGCA TTCCTATCTC CCTACGTGAG
               CCAGNNATTC CCCGGATGCA GGTCCACGCA TTCCTATCTC CCTNCGTGAG
               CCAGCGATTC CCCGGATGCA GGTCCACGCA TTCCTATCTC CCTACGTGAG
               CCAGCGATTC CCCGGATGCA GGTCCACGCA TTCCTATCTC CCTACGTGAG
               CCAGCGATTC CCCGGATGCA GGTCCACGCA TTCCTATCTC CCTACGTGAG
               CCAGCGATTC CCCGGATGCA GGTCCACGCA TTCCTATCTC CCTACGTGAG
               CCGGACATCC CCCGGAAGCG ATCCAAATCA CTTCAAGTTC CCCATGGAAA
               CCGGACATCC CCCGGAAGCG ATCCAANTCA CTTCAAGTTC CCCATGGAAA
               CCGGACATCC CCCGGAAGCG ATCCAAATCA CTTCAAGTTC CCCATGGAAA
               CCGGACATCC CCCGGAAGCG ATCCAAATCA CTTCAAGTTC CCCATGGAAA
               CCGGACATCC CCCGGAAGCG ATCCAAATCA CTTCAAGTTC CCCATNNAAA
               CCGGACATCC CCCGGAAGCG ATCCAAATCA CTTCAAGTTC CCCATGGAAA
               CCGGACATCC CCCGGAAGCG ATCCAAATCA CTTCAAGTTC CCCATGGAAA
               CCAGCGGTTG TTTATAAGGG NGCTCGCGCG CTNCACGCTG ACNACGTGGA
               CCAGCGGTTG TTTATAAGGG NGCTCGCGCG CTNCACGCTG ACCACGTGGA

               ACGCCTTCAG GGCCCAAGAG GGACGTCCGT TCTCCANGCC CCGAGTACAG
               ACGCCTTCAG GGCCCAAGAG GGACGTCCGT TCTCCATGCC CCGAGTACAG
               ACGCCTTCAG GGCCCAAGAG GGACGTCCGT TCTCCATGCC CCGAGTACAG
               ACGCCTTCAG GGCCCAAGAG GGACGTCCGT TCTCCATGCC CCGAGTACAG
               ACGCCTTCAG GGCCCAAGAG GGACGTCCGT TCTCCATGCC CCGAGTACAG
               ACGCCTTCAG GGCCCAAGAG GGACGTCCGT TCTCCATGCC CCGAGTACAG
               ACGCCTTCAG GGCCCAAGAG GGACGTCCGT TCTCCATGCC CCGAGTACAG
               ACGCCTTCAG GGCCCAAGAG GGACGTCCGT TCTCCATGCC CCGAGTACAG
               ACGCCTTCAG GGCCCAAGAG GGACGTCCGT TCTCCATGCC CCGAGTACAG
               ACGCCTTCAG GGCCCAAGAG GGACGTCCGT TCTCCATGCC CCGAGTACAG
               ACGCCTTCAG GGCCCAAGAG GGACGTCCGT TCTCCATGCC CCGAGTACAG
               ACGCCTTCAG GGCCCAAGAG GGACGTCCGT TCTCCATGCC CCGAGTACAG
               ACGCCTTCAG GGCCCAAGAG GGACGTCCGT TCTCCATGCC CCGAGTACAG
               ACGCCTTCAG GGCCCAAGAG GGACGTCCGT TCTCCATGCC CCGAGTACAG
               ACGCCTTCAG GGCCCAAGAG GGACGTCCGT TCTCCATGCC CCGAGTACAG
               ACGCCTTCAG GGCCCAAGAG GGACGTCCGT TCTCCATGCC CCGAGTACAG
               ACGCCTTCAG GGCCCAAGAG GGACGTCCGT TCTCCATGCC CCGAGTACAG
               ACGCCTTCAG GGCCCAAGAG GGACGTCCGT TCTCCATGCC CCGAGTACAG
               ACGCCTTCAG GGCCCAAGAG GGACGTCCGT TCTCCATGCC CCGAGTACAG
               ACGCCTTCAG GGCCCAAGAG GGACGTCCGT TCTCCATGCC CCGAGTACAG
               ACGCCTTCAG GGCCCAAGAG GGACGTCCGT TCTCCATGCC CCGAGTACAG
               ACGCCTTCAG GGCCCAAGAG GGACGTCCGT TCTCCATGCC CCGAGTACAG
               ACGCCTTCAG GGCCCAAGAG GGACGTCCNT TCTCCATGCC CCGAGTACAG
               ACGCCTTCAG GGCCCAAGNG GGACGTCCGT TCTCCATGCC CCGAGTACAG
               ACGCCTTCAG GGCCCAAGAG GGACGTCCGT TCTCCATGCC CCGAGTACAG
               ACGCCTTCAG GGCCNNAGAG GGACGTCCGT TCTCCATGCC CCGAGTACAG
               ACGCCTTCAG GGCCCAAGAG GGACGTCCGT TCTCCATGCC CCGAGTACAG
               ACGCCTTCAG GGCCCAAGAG GGACGTCCGT TCTCCATGCC CCGAGTACAG
               ACGCCTTCAG GGCCCAAGAG GGACGTCCGT TCTCCATGCC CCGAGTACAG
               ACGCCTTCAG GGCCCAAGAG GGACGTCCGT TCTCCATGCC CCGAGTACAG
               ACGCCTTCAG GGCCCAAGAG GGACGTCCGT TCTCCATGCC CCGAGTACAG
               ACGCCTTCAG GGCCCAAGAG GGACGTCCGT TCTCCATGCC CCGAGTACAG
               ACGCCTTCAG GGCCCAAGAG GGACGTCCGT TCTCCATGCC CCGAGTACAG
               ACGCCTTCAG GGCCCAAGAG GGACGTCCGT TCTCCATGCC CCGAGTACAG
               ACGCCTTCAG GGCCCAAGAG GGACGTCCGT TCTCCATGCC CCGAGTACAG
               ACGCCTTCAG GGCCCAAGAG GGACGTCCGT TCTCCATGCC CCGAGTACAG
               ACGCCTTCAG GGCCCAAGAG GGACGTCCGT TCTCCATGCC CCGAGTACAG
               ACGCCTTCAG GGCCCAAGAG GGACGTCCGT TCTCCATGCC CCGAGTNCAG
               ACGCCTTCAG NNNCCAAGAG GGACGTCCGT TCTCCATGCC CCGAGTACAG
               ACGCCTTCAG GGCCNNAGAG GGACGTCCGT TCTCCATGCC CCGAGTACAG
               ACGCCTTCAG GGCCCAAGAG GGACGTCCGT TCTCCATGCC CCGAGTACAG
               ACGCCTTCAG GGCCCAAGAG GGACGTCCGT TCTCCATGCC CCGAGTACAG
               ACGCCTTCAG GGCCCAAGAG GGACGTCCGT TCTCCATGCC CCGAGTACAG
               ACGCCTTCAG GGCCCAAGAG GGACGTCCGT TCTCCATGCC CCGAGTACAG
               ACGCCTTCAG GGCCCAAGAG GGACGTCCGT TCTCCATGCC CCGAGTACAG
               ACGCCTTCAG GGCCCAAGAG GGACGTCCGT TCTCCATGCC CCGAGTACAG
               ACGCCTTCAG GGCCCAAGAG GGACGTCCGT TCTCCATGCC CCGAGTACAG
               ACNNCTTCAG GGCCCANGAG GNNNGTCCGT TNNCCNTGCC CCGAGNANAG
               ACGCCTTCAG GGCCCAAGAG GGACGTCCGT TCTCCATGCC CCGAGTACAG
               ACGCCTTCAG GGCCCAAGAG GGACGTCCGT TCTCCATGCC CCGAGTACAG
               ACGCCTTCAG GGCCCAAGAG GGACGTCCGT TCTCCATGCC CCGAGTACAG
               ACGCCNNCAG GGCCCAAGAG GGACGTCCGT TCTCCATGCC CCGAGTACAG
               ACGCCTTCAG GGCCCAAGAG GGACGTCCGT TCTCCATGCC CCGAGTACAG
               ACGCCTTCAG GGCCCAAGAG GGACGTCCGT TCTCCATGCC CCGAGTACAG
               ACGCCTTCAG GGCCCAAGAG GGACGTCCGT TCTCCATGCC CCGAGTACAG
               ACGCCTTCAG GGCCCAAGAG GGACGTCCGT TCTCCATGCC CCGAGTACAG
               ACGCCTTCAG GGCCCAAGAG GGACGTCCGT TCTCCATGCC CCGAGTACAG
               ACGCCTTCAG GGCCCAAGAG GGACGTCCGT TCTCCATGCC CCGAGTACAG
               ACGCCTTCAG GGCCCAAGAG GGACGTCCGT TCTCCATGCC CCGAGTACAG
               ACGCCTTCAG GGCCCAAGAG GGACGTCCGT TCTCCATGCC CCGAGTACAG
               ACGCCTTCAG GGCCCAAGAG GGACGTCCGT TCTCCATGCC CCGAGTACAG
               ACGCCTTCAG GGCCCAAGAG GGACGTCCGT TCTCCATGCC CCGAGTACAG
               ACGCCTTCAG GGCCCAAGAG GGACGTCCGT TCTCCATGCC CCGAGTACAG
               ACGCCTTCAG GGCCCAAGAG GGACGTCCGT TCTCCATGCC CCGAGTACAG
               ACGCCTTCAG GGCCCAAGAG GGACGTCCGT TCTCCATGCC CCGAGTACAG
               ACGCCTTCAG GGCCCAAGAG GGACGTCCGT TCTCCATGCC CCGAGTACAG
               ACGCCTTCAG GGCCCAAGAG GGACGTCCGT TCTCCATGCC CCGAGTACAG
               ACGCCTTCAG GGCCCAAGAG GGACGTCCTT TCTCCANGCC CCGAGTACAG
               ACGCCTTCAG GGCCCAAGAG GGACGTCCTT TCTCCATGCC CCGAGTACAG
               NCGCCNNCAG GGCCCAANAG GGACGTCCGT TCTCCATGCC CCGAGTACAG
               ACGCCTTCAG GGCCCAAGAG GGACGTCCGT TCTCCATGCC CCGAGTACAG
               ACGCCTTCAG GGCCCAAGAG GGACGTCCGT TCTCCATGCC CCGAGTACAG
               ACGCCTTCAG GGCCCAAGAG GGACGTCCGT TCTCCATGCC CCGAGTACAG
               ACGCCTTCAG GGCCCAAGAG GGACGTCCGT TCTCCATGCC CCGAGTACAG
               ACGCCTTCAG GGCCCAAGAG GGACGTCCGT TCTCCATGCC CCGAGTACAG
               ACGCCTTCAG GGCCCAAGAG GGACGTCCGT TCTCCATGCC CCGAGTACAG
               ACGCCTTCAG GGCCCAAGAG GGACGTCCGT TCTCCATGCC CCGAGTACAG
               ACGCCTTCAG GGCCCAAGAG GGACGTCCNT TCTCCATGCC CCGAGTACAG
               ACGCCTTCAG GGCCCAAGAG GGACGTCCGT TCTCTATATT TTAAGCGCAG
               ACATCTCCAG GATCTAGGGG GAGTGGCCGC CTCCCGTGCC CCGGGCATAN
               ACATCTCCAG GATCTAGGGG GAGTGGCCGC CTCCCGTGCC CCGGGCATAC
               ACATCTCCAG GATCTAGGNG GAGNGGCCGC CTCCCGTGCC CCGGGCATAC
               ACATCTCCAG GATCTAGGGG GAGTGGCCGC CTCCCGTGCC CCGGGCATAC
               ACATCTCCAG GATCTAGGGG GAGTGGCCGC CTCCCGTGCC CCGGGCATAC
               ACGCCTTCAG GGCCCAAGAG GGACGTCCGT TCTCTATATT TTAAGCGCAG
               ACATCTCCAG GATCTAGGGG GAGTGGCCGC CTCCCGTGCC CCGGGCATAC
               ACATCTCCAG GATCTAGGGG GAGTGGCCGC CTCCCGTGCC CCGGGCATAC
               ACATCTCCAG GATCTAGGGG GAGTGGCCGC CTCCCGTGCC CCGGGCATAC
               ACATCTCCAG GATCTAGGGG GAGTGGCCGC CTCCCGTGCC CCGGGCATAC
               ACATCTCCAG GATCTAGGGG GAGTGGCCNC CTCCCGTGCC CCGGGCATAC
               ACGCCTTCAG GGCCCAAGAG GGACGTCCGT TCTCTATATT TTAAGCGCAG
               ATGCCTTCAG GGCCCAAGAG GGACGTCCGT CTCCCNCGCC CCGAGCACAG
               ATGCCTTCAG GGCCCAAGAG GGACGTCCGT CTCCCNCGCC CCGAGCACAG
               ATGCCTTCAG GGCCCAAGAG GGACGTCCGT CTCCCNNGCC CCGAGCACAG
               ATGCCTTCAG GGCCCAAGAG GGACGTCCGT CTCCCNNGCC CCGAGCACAG
               ATGCCTTCAG GGCCCAAGAG GGACGTCCGT CTCCCNNGCC CCGAGCACAG
               ATGCCTTCAG GGCCCAAGAG GGACGTCCGT CTCCCNNGCC CCGAGCACAG
               ATGCCTTCAG GGCCCAAGAG GGACGTCCGT CTCCCNNGCC CCNNGCACAG
               ATGCCTTCAG GGCCCAAGAG GGACGTCCGT CTCCCNNGCC CCGAGCACAG
               ATGCCTTCAG GGCCCAAGAG GGACGTCCGT CTCCCNNGCC CCGAGCACAG
               ATGCCTTCAG GGCCCAAGAG GGACGTCCGT CTCCCNCGCC CCGAGCACAG
               ATGCCTTCAG GGCCCAAGAG GGACGTCCGT CTCCCNCGCC CCGAGCACAG
               ATGCCNNCNG GGCNCAAGNG GGACGTCCGT CTCCCNNGCC CCGAGCACAG
               ATGCCTTCAG GGCCCAAGAG GGACGTCCGT CTCCCNNGCC CCGNGCACAG
               ATGCCTTCAG GGCCCAAGAG GGACGTCCGT CTCCCNCGCC CCGAGCACAN
               GCGCCTCCGC GATCTGGCGA GAGTGGCCGC CTCCCGTGCC CCGGGCATAC
               GCGCCTCCGC AATCTGGCGA GAGTGGCCGC CTCCCGTGCC CCGGGCATAC
               GCGCCTCCGC GATCNNGCGA GAGTGGCCGC CTCCCGTGCC CCGGGCATGC
               GCGCCTCCGC AATCTGGCGA GAGTGGCCGC CTCCCGTGCC CCGGGCATAC
               GCGCCTCCGC AATCTGGCGA GAGTGGCCGC CTCCCGTGCC CCGGGCATAC
               NCGCCTCCGC AATCTGGCGA GAGTGGCCGC CTCCCGTGCC CCGGGCATAC
               GCGCCTCCGC AATNTGGCGA GAGTGGCCGC CTCCCGTGCC CCGGGCATAC
               NCGCCTCCGC GATCTGGCGA GAGTGGCCGC CTCCCGTGCC CCGGGCATAC
               GCGCCTCCGC GATCTGGCGA GAGTGGCCGC CTCCCGTGCC CCGGGCATGC
               GCGCCTCCGC GATCTGGCGA GAGTGGCCGC CTCCCGTGCC CCGGGCATGC
               GCGCCTCCGC GATCTGGCGA GAGTGGCCGC CTCCCGTGCC CCGGGCATGC
               GCGCCTCCGC GATNTGGCGA GAGTGGCCGC CTCCCGTGCC CCGGGCATGC
               GCGCCTCCGC AATCTGGCGA GAGTGGCCGC CTCCCGTGCC CCGNGCATAC
               GCGCCTCCGC GATCTGGCGA GAGTGGCCGC CTCCCGTGCC CCGGGCATAC
               GCGCCTCCGC GATCTGGCGA GAGTGGCCGC CTCCCGTGCC CCGGGCATAC
               GCGCCTCCGC GATTTAGCGG AAGTATGGGT TTCCCGCGCC CCAAACACAG
               GCGCCTCCGC GATTTAGCGG AAGTATGGGT TTCCCGCGCC CCAAACACAG
               NCGCCTCCNC GNNTNNGCGG ANNTATGNGT TTCCCNNGNN NNAAACNCAG
               GCGCCTCCGC GATTTAGCGG AAGTATGGGT TTCCCGCGCC CCAAACACAG
               GCGCCTCCGC GATTTAGCGG AAGTATGGGT TTCCCGCGCC CCAAACACAG
               GCGCCTCCGC GATTTAGCGG AAGTATGGGT TTCCCGCGCC CCAAACACAG
               GCGCCTCCGC GATTTAGCGG AAGTATGGGT TTCCCGCGCC CCAAACACAG
               GCGCCNNCNN GATNTAGCGG AAGTATGGGT TTCCCGCGCC CCAAACACAG
               GCGCCTCCGC GATTTAGCGG AAGTATGGGT TTCCCGCGCC CCAAACACAG
               GCGCCTCCGC GATTTAGCGG AAGTATGGGT TTCCCGCGCC CCAAACACAG
               GCGCCTCCGC GATTTAGCGG AAGTATGGGT TTCCCGCGCC CCAAACACAG
               GCGCCTCCGC GATTTAGCGG AAGTATGGGT TTCCCGCGCC CCAAACACAG
               ACGCCTTCAG GGCCCAAGAG GGACGTCCGT TCTCTATATT TTAAGCGCAG
               ACGCCTTCAG GGCCCAAGAG GGACGTCCGT TCTCTATATT TTAAGCGCAG
               ACGCCTTCAG GGCCCAAGAG GGACGTCCGT TCTCTATATT TTAAGCGCAG
               ACGCCTTCAG GGCCCAAGAG GGACGTCCGT TCTCTATATT TTAAGCGCAG
               ACGCCTTCAG GGCCCAAGAG GGACGTCCGT TCTCTATATT TTAAGCGCAG
               ACGCCTTCAG GGCCCAAGAG GGANGTCCGT TCTCTATATT TTAAGCGCAG
               ACGCCTTCAG GGCCCAAGAG GGACGTCCGT TCTCTATATT TTAAGCGCAG
               GCGCACCTGC GGCCCAGCGG AGANGTCCGC TTTTCGTGCC CCGGGCATAC
               GCGCACCTGC GGCCCAGCGG AGATGTCCGC TTTTCGTGCC CCGGGCATAC

               TGACCTCGGG GGCAGGTATA TGAGAGATCC CAAGACCATG CCGTAGGTCG
               NGACCTCGGG GGCAGGTATA TGAGAGATCC CAAGACCNTG CCGTAGGTCG
               TGACCTCGGG GGCAGGTATA TGAGAGATCC CAAGACCATG CCGTAGGTCG
               TGACCTCGGG GGCAGGTATA TGAGAGATCC CAAGACCATG CCGTAGGTNG
               TGACCTCGGG GGCAGGTATA TGAGAGATCC CAAGACCATG CCGTAGGTCG
               TGACCTCGGG GGCAGGTATA TGAGAGATCC CAAGACCATG CCGTAGGTCG
               TGACCTCGGG GGCAGGTATA TGAGAGATCC CAAGACCATG CCGTAGGTCG
               TGACCTCGGG GGCAGGTATA TGAGAGATCC CAAGACCATG CCGTAGGTCG
               TGACCTCGGG GGCAGGTATA TGAGAGATCC CAAGACCATG CCGTAGGTCG
               TGACCTCGGG GGCAGGTATA TGAGAGATCC CAAGACCATG CCGTAGGTCG
               TGACCTCGGG GGCAGGTATA TGAGAGATCC CAAGACCATG CCGTAGGTCG
               TGACNNCGGG GGCAGGTATA TGAGAGATCC CAAGACCATG CCGTAGGTCG
               TGACCTCGGG GGCAGGTATA TGAGAGATCC CAAGACCATG CCGTAGGTCG
               TGACCTCGGG GGCAGGTATA TGAGAGATCC CAAGACCATG CCGTAGGTCG
               TGACCTCGGG GGCAGGTATA TGAGAGATCC CAAGACCATG CCGTAGGTCG
               TGACCTCGGG GGCAGGTATA TGAGAGATCC CAAGACCATG CCGTAGGTCG
               TGACCTCGGG GGCAGGTATA TGAGAGATCC CAAGACCATG CCGTAGGTCG
               TGACCTCGGG GGCAGGTATA TGAGAGATCC CAAGACCATG CCGTAGGTCG
               TGACCTCGGG GGCAGGTATA TGAGAGATCC CAAGACCATG CCGTAGGTCG
               TGACCTCGGG GGCAGGTATA TGAGAGATCC CAAGACCATG CCGTAGGTCG
               TGACCTCGGG GGCAGGTATA TGAGAGATCC CAAGACCATG CCGTAGGTCG
               TGACCTCGGG GGCAGGTATA TGAGAGATCC CAAGACCATG CCGTAGGTCG
               TGACCTCGGG GGCAGGTATA TGAGAGATCC CAAGACCATG CCGTAGGTCG
               TGACNNCGGG GGCAGGTATA TGAGAGANCC CAAGACCATG CCGTAGGTCG
               TGACCTCGGG GGCAGGTATA TGAGAGATCC CAAGACCATG CCGTAGGTCG
               TGACCTCGGG GGCAGGTATA TGAGAGATCC CAAGACCATG CCGTAGGTCG
               TGACCTCGGG GGCAGGTATA TGAGAGATCC CAAGACCATG CCGTAGGTCG
               TGACCTCGGG GGCAGGTATA TGAGAGATCC CAAGACCATG CCGTAGGTCG
               TGACCTCGGG GGCAGGTATA TGAGAGATCC CAAGACCATG CCGTAGGTCG
               TGACCTCGNG GGCAGGTATA TGAGAGATCC CAAGACCATG NCGTAGGTNG
               TGACCTCGGG GGCAGGTATA TGAGAGATCC CAAGACCATG CCGTAGGTCG
               TGACCTCGGG GGCAGGTATA TGAGAGATCC CAAGACCATG CCGTAGGTCG
               TGACCTCGGG GGCAGGTATA TGAGAGATCC CAAGACCATG CCGTAGGTCG
               TGACCTCGNG GGCAGGTATA TGAGAGATCC CAAGACCATG CCGTAGGTCG
               TGACCTCGGG GGCAGGTATA TGAGAGATCC CAAGACCATG CCGTAGGTCG
               TGACCTCGGG GGCAGGTATA TGAGAGATCC CAAGACCATG CCGTAGGTCG
               TGACCTCGGG GGCAGGTATA TGAGAGATCC CAAGACCATG CCGTAGGTCG
               TGACCTCGGG GGCAGGTATA TGAGAGATCC CAAGACCATG CCGTAGGTCG
               TGACCTCGGG GGCAGGTATA TGAGAGANCC CAAGACCATG CCGTAGGTCG
               TGACCTCGGG GGCAGGTATA TGAGAGATCC CAAGACCATG CCGTAGGTCN
               TGACCTCGGG GGCAGGTATA TGAGAGATCC CAAGACCATG CCGTAGGTCG
               TGACCTCGGG GGCAGGTATA TGAGAGATCC CAAGACCATG CCGTAGGTCG
               TGACCTCGGG GGCAGGTATA TGAGAGATCC CAAGACCATG CCGTAGGTCG
               TGACCTCGGG GGCAGGTATA TGAGAGATCC CAAGACCATG CCGTAGGTCG
               TGACCTCGGG GGCAGGTATA TGAGAGATCC CAAGACCATG CCGTAGGTCG
               TGACCTCGGG GGCAGGTATA TGAGAGATCC CAAGACCATG CCGTAGGTCG
               TGACCTCGGG GGCAGGTATA TGAGAGATCC CAAGACCATG CCGTAGGTCG
               TGACNNCNGG GGCAGNNNNA TGAGNGATCC NAAGACCATG CCGTAGGTCG
               TGACCTCGGG GGCAGGTATA TGAGAGATCC CAAGACCATG CCGTAGGTCG
               TGACCTCGGG GGCAGGTATA TGAGAGATCC CAAGACCATG CCGTAGGTCG
               TGACCTCGGG GGCAGGTATA TGAGAGATCC CAAGACCATG CCGTAGGTCG
               TGACCTCGGG GGCAGGTATA TGAGAGATCC CAAGACCATG CCGTAGGTCG
               TGACCTCGGG GGCAGGTATA TGAGAGATCC CAAGACCATG CCGTAGGTCG
               TGACCTCGGG GGCAGGTATA TGAGAGATCC CAAGACCATG CCGTAGGTCG
               TGACCTCGGG GGCAGGTATA TGAGAGATCC CAAGACCATG CCGTAGGTCG
               TGACCTCGGG GGCAGGTATA TGAGAGATCC CAAGACCATG CCGTAGGTCG
               TGACCTCGGG GGCAGGTATA TGAGAGATCC CAAGACCATG CCGTAGGTCG
               TGACCTCGGG GGCAGGTATA TGAGAGATCC CAAGACCATG CCGTAGGTCG
               TGACCTCGGG GGCAGGTATA TGAGAGATCC CAAGACCATG CCGTAGGTCG
               TGACCTCGGG GGCAGGTATA TGAGAGATCC CAAGACCATG CCGTAGGTCG
               TGACCTCGGG GGCAGGTATA TGAGAGATCC CAAGACCATG CCGTAGGTCG
               TGACCTCGGG GGCAGGTATA TGAGAGATCC CAAGACCATG CCGTAGGTCG
               TGACCTCGGG GGCAGGTATA TGAGAGATCC CAAGACCATG CCGTAGGTCG
               TGACCTCGGG GGCAGGTATA TGAGAGATCC CAAGACCATG CCGTAGGTCG
               TGACCTCGGG GGCAGGTATA TGAGAGATCC CAAGACCATG CCGTAGGTCG
               TGACCTCGGG GGCAGGTATA TGAGAGATCC CAAGACCATG CCGTAGGTCG
               TGACCTCGGG GGCAGGTATA TGAGAGATCC CAAGACCATG CCGTAGGTCG
               TGACCTCGGG GGCAGGTATA TGAGAGATCC CAAGACCATG CCGTAGGTCG
               TGACCTCGGG GGCAGGTATA TGAGAGATCC CAAGACCATG CCGTAGGTCG
               TNACNNCGGG GGCAGGTATA TGAGAGANCC CAAGACCATG CCGTAGGTCG
               TGACCTCGGG GGCAGGTATA TGAGAGATCC CAAGACCATG CCGTAGGTCG
               TGACCTCGGG GGCAGGTATA TGAGAGATCC CAAGACCATG CCGTAGGTCG
               TGACCTCGGG GGCAGGTATA TGAGAGATCC CAAGACCATG CCGTAGGTCG
               TGACCTCGGG GGCAGGTATA TGAGAGATCC CAAGACCATG CCGTAGGTCG
               TGACCTCGGG GGCAGGTATA TGAGAGATCC CAAGACCATG CCGTAGGTCG
               TGACCTCGGG GGCAGGTATA TGAGAGATCC CAAGACCATG CCGTAGGTCG
               TGACCTCGGG GGCAGGTATA TGAGAGATCC CAAGACCATG CCGTAGGTCG
               TGACCTCGGG GGCANGTATA TGAGAGATCC CAAGACCATG CCGTAGGTCG
               CGACCCTGAG GGGAACAGCT TGTTGTGCAC CAAGACCATG CCACGGTAGC
               TGACTCCAAG GGCAACAGCT TATGGTNCCT NAAGGTCNTG CCANNGTNGC
               TGACTCCAAG GGCAACAGCT TATGGTGCCT AAAGGTCATG CCACGGTAGC
               TGACTCCAAG GGCAACAGCT TATGGTGCNT AAAGGTCATG CCACGGTANC
               TGACTCCAAG GGCAACAGCT TATGGTGCCT AAAGGTCATG CCACGGTAGC
               TGACTCCAAG GGCAACAGCT TATGGTGCCT AAAGGTCATG CCACGGTAGC
               CGACCCTGAG GGGAACAGCT TGTTGTGCAC CAAGACCATG CCACGGTAGC
               TGACTCCAAG GGCAACAGCT TATGGTGCCT AAAGGTCATG CCACGGTAGC
               TGACTCCAAG GGCAACAGCT TATGGTGCCT AAAGGTCATG CCACGGTAGC
               TGACTCCAAG GGCAACAGCT TATGGTGCCT AAAGGTCATG CCACGGTNGC
               TGACTCCAAG GGCAACAGCT TATGGTGCCT AAAGGTCATG CCACGGTAGC
               TGACTCCAAG GGCAACAGCT TATGGTGCCT AAAGGTCATG CCACGGTAGC
               CGACCCTGAG GGGAACAGCT TGTTGTGCAC CAAGACCATG CCACGGTAGC
               TGACCTCGGG GGCAGGTATT TGAGAGATCC CAAGACCATG CAGTAGGTCC
               TGACCTCGGG GGCAGGTATT TGAGAGATCC CAAGACCATG CAGTAGGTCC
               TGACCTCGGG GGCAGGTATT TGAGAGATCC CAAGACCATG CAGTAGGTCC
               TGACCTCGGG GGCAGGTATT TGAGAGATCC CAAGACCATG CAGTAGGTCC
               TGACCTCGGG GGCAGGTATT TGAGAGATCC CAAGACCATG CAGTAGGTCC
               TGACCTCGGG GGCAGGTATT TGAGANATCC CAAGACCATG CNGTAGGTCC
               TGACCTCGGG GGCAGGTATT TGAGAGATCC CAAGACCATG CAGTAGGTCC
               TGACCTCGGG GGCAGGTATT TGAGAGATCC CAAGACCATG CAGTAGGTCC
               TGACCTCGGG GGCAGGTATT TGAGAGATCC CAAGACCATG CAGTAGGTCC
               TGACCTCGGG GGCAGGTATT TGAGAGATCC CAAGACCATG CAGTAGGTCC
               TGACCTCGGG GGCAGGTATT TGAGAGATCC CAAGACCATG CAGTAGGTCC
               TGACCTCGGG GGCAGGTATT TGAGAGANCC CAAGACCATG NANTAGGTCC
               TGACCTCGGG GGCAGGTATT TGAGAGATCC CAAGACCATG CAGTAGGTCC
               TGACCTCGGG GGCAGGTATT TGAGAGATCC CAAGACCATG CAGTAGGTCC
               TGACTCCAAG GGCAACAGCT TATGGTGCCT AAAGGTCATG CCGTAGTTCC
               TGACTCCAAG GGCAACAGCT TATGGTGCCT AAAGGTCATG CCGTAGTTCC
               TGACTCCAAG GGCAACAGCT TATGGTGCCT AAAGGTCATG CCGTAGTTCC
               TGACTCCAAG GGCAACAGCT TATGGTGCCT AAAGGTCATG CCGTAGTTCC
               TGACTCCAAG GGCAACAGCT TATGGTGCCT AAAGGTCATG CCGTAGTTCC
               TGACTCCAAG GGCAACAGCT TATGGTGCCT AAAGGTCATG CCGTAGTTCC
               TGACNNCAAG GGCAACAGCT TATGGTGCCT AAAGGTCATG CCGTAGTTCC
               TGACTCCAAG GGCAACAGCT TATGGTGCCT AAAGGTCATG CCGTAGTTCC
               TGACTCCAAG GGCAACAGCT TATGGTGCCT AAAGGTCATG CCGTAGTTCC
               TGACTCCAAG GGCAACAGCT TATGGTGCCT AAAGGTCATG CCGTAGTTCC
               TGACTCCAAG GGCAACAGCT TATGGTGCCT AAAGGTCATG CCGTAGTTCC
               TGACTCCAAG GGCAACAGCT TATGGTGCNN AAAGGTCATG CCGTAGTTCC
               TGACTCCAAG GGCAACAGCT TATGGTGCNN AAAGGTCATG CCGTAGTTCC
               TGACTCCAAG GGCAACAGCT TATGGTGNCT AAAGGTCATG ACGTAGTTCC
               TGACTCCAAG GGCAACAGCT TATGGTGCCT AAAGGTCATG ACGTAGTTCC
               CGGCCCTGGG GGCGACAGCT TGAGGTGCAT CGGAGTGGGA CCGTAAGTCC
               CGGCCCTGGG GGCGACAGCT TGAGGTGCAT CGGAGTGGGA CCGTAAGTCC
               CGGCNNTGGG GGNGANNGCT TGAGGTNCAN CGNNNTNGGA CCGTAAGTNC
               CGGCCCTGGG GGCGACAGCT TGAGGTGCAT CGGAGTGGGA CCGTAAGTCC
               CGGCCCTGGG GGCGACAGCT TGAGGTGCAT CGGAGTGGGA CCGTAAGTCC
               CGGCCCTGNG GGCGACAGCT TGAGGTGCAT CGGAGTGGGA CCGTAAGTCC
               CGGCCCTGGG GGCGACAGCT TGAGGTGCAT CGGAGTGGGA CCGTAAGTCC
               CNGCCCTGGG GGCGACAGCT TGAGGTGNAT CGGAGTGGGA CNGTAAGTCC
               CGGCCCTGGG GGCGACAGCT TGAGGTGCAT CGGAGTGGGA CCGTAAGTCC
               CGGCCCTGGG GGCGACAGCT TGAGGTGCAT CGGAGTGGGA CCGTAAGTCC
               CGGCCCTGNG GGCGACAGCT TGAGGTGCAT CGGAGTGGGA CCGTAAGTCC
               CGGCCCTGGG GGCGACAGCT TGAGGTGCAT CGGAGTGGGA CCGTAAGTCC
               CAATTCCGAC AAGAGGTATT CAAGGTGNAC CAAGACCATG CCACGGTAGC
               CAATTCCGAC AAGAGGTATT CAAGGTGCAC CAAGACCATG CCACGGTAGC
               CAATTCCGAC AAGAGGTATT CAAGGTGCAC CAAGACCATG CCACGGTAGC
               CAATTCCGAC AAGAGGTATT CAAGGTGCAC CAAGACCATG CCACGGTAGC
               NAATTCCGAC AAGAGGTATT CAAGGTGCAC CAAGACCATG CCACGGTANC
               CAATTCCGNC AAGAGGTATT CAAGGTGCAC CAAGACCATG CCACGGTAGC
               CAATTCCGAC AAGAGGTATT CAAGGTGCAC CAAGACCATG CCACGGTAGC
               TGACTCCAAG GGCAACAGCT TATGGTGCCT AAAGGTCATG CCGTAGTTCC
               TGACTCCAAG GGCAACAGCT TATGGTGCCT AAAGGTNATG CCGTAGTTCC

               TGNACCCAGA CGGGATGACG AGGTCGCGAT AACTCNTCGA ACATCATGCA
               TGCACCCAGA CGGGATGACG AGGTCGCGAT AACTCCTCGA ACATCATGCA
               TGCACCCAGA CGGGATGACG AGGTCGCGAT AACTCCTCGA ACATCATGCA
               TGCACCCAGA CGGGATGACG AGGTCGCGAT AACTCCTCGA ACATCATGCA
               TGCACCCAGA CGGGATGACG AGGTCGCGAT AACTCCTCGA ACATCATGCA
               TGCACCCAGA CGGGATGACG AGGTCGCGAT AACTCCTCGA ACATCATGCA
               TGCACCCAGA CGGGATGACG AGGTCGCGAT AACTCCTCGA ACATCATGCA
               TGCACCCAGA CGGGATGACG AGGTCGCGAT AACTCCTCGA ACATCATGCA
               TGCACCCAGA CGGGATGACG AGGTCGCGAT AACTCCTCGA ACATCATGCA
               TGCACCCAGA CGGGATGACG AGGTCNNGAT AACTCCTCGA ACATCATGCA
               TGCACCCAGN CGGGATGACG AGGTCGCGAT AACTCCTCGA ACATCATGCA
               TGCACCCAGA CGGGATGACG AGGTCGCGAT AACTCCTCGA ACATCATGCA
               TGCACCCAGA CGGGATGACG AGGTCGCGAT AACTCCTCGA ACATCATGCA
               TGCACCCAGA CGGGATGACG AGGTCGCGAT AACTCCTCGA ACATCATGCA
               TGCACCCAGA CGGGATGACG AGGTCGCGAT AACTCCTCGA ACATCATGCA
               TGCACCCAGA CGGGATGACG AGGTCGCGAT AACTCCTCGA ACATCATGCA
               TGCACCCAGA CGGGATGACG AGGTCGCGAT AACTCCTCGA ACATCATGCA
               TGCACCCAGA CGGGATGACG AGGTCGCGAT AACTCCTCGA ACATCATGCA
               TGCACCCAGA CGGGATGACG AGGTCGCGAT AACTCCTCGA ACATCATGCA
               TGCACCCAGA CGGGATGACG AGGTCGCGAT AACTCCTCGA ACATCATGCA
               TGCACCCAGA CGGGATGACG AGGTCGCGAT AACTCCTCGA ACATCATGCA
               TGCACCCAGA CGGGATGACG AGGTCGCGAT AACTCCTCGA ACATCATGCA
               TGCACCCAGA CGGGATGACG AGGTCGCGAT AACTCCTCGA ACATCATGCA
               TGCACCCAGA CGGGATGACG AGGTCGCGAT AACTCCTCGA ACATCATGCA
               TGCACCCAGA CGGGATGACG AGGTCGCGAT AACTCCTCGA ACATCATGCA
               TGCACCCAGA CGGGATGACG AGGTCNNGAT AACTCCTCGA ACATCATGCA
               TGCACCCAGA CGGGATGACG AGGTCGCGAT AACTCCTCGA ACATCATGCA
               TGCACCCAGA CGGGATGACG AGGTCGCGAT AACTCCTCGA ACATCATGCA
               TGCACCCAGA CGGGATGACG AGGNNGCGAT AACTCCTCGA ACATCATGCA
               TGCACCCAGA CGGGATGACG AGGTCGCGAT AACTCCTCGA ACATCATGCA
               TGCACCCAGA CGGGATGACG AGGTCGCGAT AACTCCTCGA ACATCATGCA
               TGCACCCAGA CGGGATGACG AGGTCGCGAT AACTCCTCGA ACATCATGCA
               TGCACCCAGA CGGGATGACG AGGTCGCGAT AACTCCTCGA ACATCATGCA
               TGCACCCAGA CGGGATGACG AGGTCGCGAT AACTCCTCGA ACATCATGCA
               TGCACCCAGA CGGGATGACG AGGTCGCGAT AACTCCTCGA ACATCATGCA
               TGCACCCAGA CGGGATGACG AGGTCGCGAT AACTCCTCGA ACATCATGCA
               TGCACCCAGA CGGGATGACG AGGTCGCGAT AACTCCTCGA ACATCATGCA
               TGCACCCAGA CGGGATGACG AGGTCGCGAT AACTCCTCGA ACATCATGCA
               TGCACCCAGA CGGGATGACG AGGTCGCGAT AACTCCTCGA ACATCATGCA
               NGCACCCAGA CGGGATGNCG AGGTCGCGAT AACTCCTCGA ACATCATGNN
               TGCACCCAGA CGGGATGACG AGGTCGCGAT AACTCCTCGA ACATCATGCA
               TGCACCCAGA CGGGATGACG AGGTCGCGAT AACTCCTCGA ACATCATGCA
               TGCACCCAGA CGGGATGACG AGGTCGCGAT AACTCCTCGA ACATCATGCA
               TGCACCCAGA CGGGATGACG AGGNNGCGAT ANCTCCTCGA ACATCATGCA
               TGCACCCAGA CGGGATGACG AGGTCGCGAT AACTCCTCGA ACATCATGCA
               TGCACCCAGA CGGGATGACG AGGTCGCGAT AACTCCTCGA ACATCATGCA
               TGCACCCAGA CGGGATGACG AGGTCGCGAT AACTCCTCGA ACATCATGCA
               TGCACCCAGA CGNGATGACG AGGNNGCGAT AACTCNTCGA ANATCATGCA
               TGCACCCAGA CGGGATGACG AGGTCGCGAT AACTCCTCGA ACATCATGCA
               TGCACCCAGA CGGGATGACG AGGTCGCGAT AACTCCTCGA ACATCATGCA
               TGCACCCAGA CGGGATGACG AGGTCGCGAT AACTCCTCGA ACATCATGCA
               TGCACCCAGA NGGGATGACG AGGTCGCGAT AACTCCTCGA ACATCATGCA
               TGCACCCAGA CGGGATGACG AGGTCGCGAT AACTCCTCGA ACATCATGCA
               TGCACCCAGA CGGGATGACG AGGTCGCGAT AACTCCTCGA ACATCATGCA
               TGCACCCAGA CGGGATGNCG AGGNNGCGAT AACTCCTCGA ACATCATGCA
               TGCACCCAGA CGGGATGACG AGGTCGCGAT AACTCCTCGA ACATCATGCA
               TGCACCCAGA CGGGATGACG AGGTCGCGAT AACTCCTCGA ACATCATGCA
               TGCACCCAGA CGGGATGACG AGGTCGCGAT AACTCCTCGA ACATCATGCA
               TGCACCCAGA CGGGATGACG AGGTCGCGAT AACTCCTCGA ACATCATGCA
               TGCACCCAGA CGGGATGACG AGGTCGCGAT AACTCCTCGA ACATCATGCA
               TGCACCCAGA CGGGATGACG AGGTCGCGAT AACTCCTCGA ACATCATGCA
               TGCACCCAGA CGGGATGACG AGGTCGCGAT AACTCCTCGA ACATCATGCA
               TGCACCCAGA CGGGATGACG AGGTCGCGAT AACTCCTCGA ACATCATGCA
               TGCACCCAGA CGGGATGACG AGGTCGCGAT AACTCCTCGA ACATCATGCA
               TGCACCCAGA CGGGATGACG AGGTCGCGAT AACTCCTCGA ACATCATGCA
               TGCACCCAGA CGGGATGACG AGGTCGCGAT AACTCCTCGA ACATCATGCA
               TGCACCCAGA CGGGATGACG AGGTCGCGAT AACTCCTCGA ACATCATGCA
               TGCACCCAGA CGGGATGACG AGGTCGCGAT AACTCCTCGA ACATCATGCA
               TGCACCCAGA CGGGATGACG AGGTCGCGAT AACTCCTCGA ACATCATGCA
               TGCACCNANA CGGGATGACG AGGTCNNGAT AACNCCNNNN ACATCATGCA
               TGCACCCAGA CGGGATGACG AGGTCGCGAT AACTCCTCGA ACATCATGCA
               TGCACCCAGA CGGGATGACG AGGTCGCGAT AACTCCTCGA ACATCATGCA
               TGCACCCAGA CGGGATGACG AGGTCGCGAT AACTCCTCGA ACATCATGCA
               TGCACCCAGA CGGGATGACG AGGTCGCGAT AACTCCTCGA ACATCATGCA
               TGCACCCAGA CGGGATGACG AGGTCGCGAT AACTCCTCGA ACATCATGCA
               TGCACCCAGA CGGGATGACG AGGTCGCGAT AACTCCTCGA ACATCATGCA
               TGCACCCAGA CGGGATGACG AGGTCGCGAT AACTCCTCGA ACATCATGCA
               TGCACCCAGA NGGGATGACG AGGTCGCGAT AACTCCTCGA ACATCATGCA
               GATGTCTTGA CAATGAAGTG AANCTNNAGC ACCCTTCTAC GTTCACCAGC
               GNTGTCTTGA CAATNAAGTG AACNNTAAGC ACCCTTCTAC GTNNNNCAGC
               GATGTCTTGA CAATGAAGTG AANCTTAAGC ACCCTTCTAC GTTCACCAGC
               GATGTCTTGA CAATGAAGTG AANCTTAAGC ACCCTTCTAC GTTCACCAGC
               GATGTCTTGA CAATGAAGTG AACCTTAAGC ACCCTTCTAC GTTCACCAGC
               GATGTCTTGA CAATGAAGTG AACCTTAAGC ACCCTTCTAC GTTCACCAGC
               GATGTCTTGA CAATGAAGTG AACCTTAAGC ACCCTTCTAC GTTCACCAGC
               GATGTCTTGA CAATGAAGTG AACCTTAAGC ACCCTTCTAC GTTCACCAGC
               GATGTCTTGA CAATGAAGTG AACCTTAAGC ACCCTTCTAC GTTCACCAGC
               GATGTCTTGA CAATGAAGTG AACCTTAAGC ACCCTTCTAC GTTCACCAGC
               GATGTCTTGA CAATGAAGTG AACCTTAAGC ACCCTTCTAC GTTCACCAGC
               GATGTCNTGA CAATGAAGTG AACCTTAAGC ANNCTTCTAC GTTCACCAGC
               GATGTCTTGA CAATGAAGTG AACCTTAAGC ACCCTTCTAC GTTCACCAGC
               GGCACCCAGA CGGGATGACG AGGTCGCGAT AATTCCTCGA ACATCATGCA
               GGCACCCAGA CGGGATGACG AGGTCGCGAT AATTCCTCGA ACATCATGCA
               GGCACCCAGA CGGGATGACG AGGTCGCGAT AATTCCTCGA ACATCATGCA
               GGCACCCAGA CGGGATGACG AGGTCGCGAT AATTCCTCGA ACATCATGCA
               GGCACCCAGA CGGGATGACG AGGTCGCGAT AATTCCTCGA ACATCATGCA
               GGCACCCAGA CGNGATGACG AGGTCGCGAT AATTCCTCGA ACATCATGCA
               GGCACCCAGA CGGGATGACG AGGTCGCGAT AATTCCTCGA ACATCATGCA
               GGCACCCAGA CGGGATGACG AGGTCGCGAT AATTCCTCGA ACATCATGCA
               GGCACCCAGA CGGGATGACG AGGTCGCGAT AATTCCTCGA ACATCATGCA
               GGCACCCAGA CGGGATGACG AGGTCGCGAT AATTCCTCGA ACATCATGCA
               GGCACCCAGA CGGGATGACG AGGTCGCGAT AATTCCTCGA ACATCATGCA
               GGCACCNAGN CGGGATGACG AGNTCNNNNN NNNNCCTCGA ACATCANNNN
               GGCACCNAGA CGGGATGACG AGGTCGCGAT AATNCCTCGA ACATCATGNN
               GGCACCCAGA CGGGATGACG AGGTCGCGAT AATTCCTCGA ACATCATGCA
               GACGTCCTGA GAATGTGGCA GACCTTAAGC ACCCTTCTAC GTTCACCAGC
               GACGTCCTGA GAATGTGGCA GACCTTAAGC ACCCTTCTAC GTTCACCAGC
               GACGTCCTGA GAATGTGGCA GACCTTAAGC ACCCTTCTAC GTTCACCAGC
               GACGTCCTGA GAATGTGGCA GACCTTAAGC ACCCTTNNNN GTTCACCAGC
               GACGTCCTGA GAATGTGGCA GACCTTAAGC ACCCTTCTAC GTTCACCAGC
               GACGTCCTGA GAATGTGGCA GACCTTAAGC ACCCTTCTAC GTTCACCAGC
               GACGTCCTNA GAATGTGGCA GACCTTAAGC ACCCTTCTAC GTTCACCAGC
               GACGTCCTGA GAATGTGGCA GANCTTAAGC ACCCTTCTAC GTTCACCAGC
               GACGTCCTGA GAATGTGGCA GACCTTAAGC ACCCTTNNNN GTTCACCANN
               GACGTCCTGA GAATGTGGCA GACCTNNAGC ACCCTTNNNN GTTCACCAGC
               GACGTCCTGA GAATGTGGCA GACCTTAAGC ACCCTTCTAC GTTCACCAGC
               GACGTCCTGA GAATGTGGCA GANCTTAAGC ACCNTTCTAC GTTCACCAGC
               GACGTCCTGA GAATGTGGCA GACCTTAAGC ACCCTTCTAC GTTCACCAGC
               GACGTCCTGA GAATGTGGCA GACCTTAAGC GCCCTTCTAC GTTCACCAGC
               GACGTCCTGA GAATGTGGCA GACCTTAAGC GCCCTTCTAC GTTCACCAGC
               GGCACTCTGG GAATGTGGCG AGCCTTAAGC ACCCTTCTAC GTTCACCAGC
               GGCACTCTGG GAATGTGGCG AGCCTTAAGC ACCCTTCTAC GTTCACCAGC
               GGCACTCTGN GAATGTGGNG NNCCTNNAGC ACCCTTCTAC GTTCACCAGC
               GGCACTCTGG GAATGTGGCG AGCCTTAAGC ACCCTTCTAC GTTCACCAGC
               GGCACTCTGG GAATGTGGCG AGCCTTAAGC ACCCTTCTAC GTTCACCAGC
               GGCACTCTGG GAATGTGGCG AGCCTNNAGC ACCCTTCTAC GTTCACCAGC
               GGCACTCTGG GAATGTGGCG AGCCTTAAGC ACCCTTCTAC GTTCACCAGC
               GGCACTCTGG GAATGTGNCG AGCCTNNAGC ACCCTTCTAC GTTCACCAGC
               GGCACTCTGG GAATGTGGCG AGCCTTAAGC ACCCTTCTAC GTTCACCAGC
               GGCACTCTGG GAATGTGGCG AGCCTTAAGC ACCCTTCTAC GTTCACCAGC
               GGCACTCTGG GAATGTGGCG AGCCTTAAGC ACCCTTCTAC GTTCACCAGC
               GGCACTCTGG GAATGTGGCG AGCCTTAAGC ACCCTTCTAC GTTCACCAGC
               GATGTCTTGA CAATGAAGTG AACCTTAAGC ACCCTTCTAC GTTCACCAGC
               GATGTCTTGA CAATGAAGTG AACCTTAAGC ACCCTTCTAC GTTCACCAGC
               GATGTCTTGA CAATGAAGTG AACCTTAAGC ACCCTTCTAC GTTCACCAGC
               GATGTCTTGA NAATGAAGTG AACCTTAAGC ACCCTTCTAC GTTCACCAGC
               GATGTCTTGA CAATGAAGTG AACCTTAAGC ACCCTTCTAC GTTCACCAGC
               GATGTCTTGA CAATGAAGTG AACCTTAAGC ACCCTTCTAC GTTCACCAGC
               GATGTCTTGA CAATGAAGTG AANCTTAAGC ACCCTTCTAC GTTCACCAGC
               GACGTCNTAA GAATGTGGCA GACCTNNAGC ACCCTTCTAC GTTCACCAGC
               GACGTCCTAA GNATGTGGCA GACCTTAAGC ACCCTTCTAC GTTCACCAGC

               GTTACCCCTT GGGACTAGAT ACGAACCGCC TTAACCATCC CCGAGTCGCG
               GTTACCCCTT GNNACTAGAT ACGAACCGCC TTAACCATCC CCGAGTCGCG
               GTTACCCCTT GGGACTAGAT ACGAACCGCC TTAACCATCC CCGAGTCNCG
               GTTACCCCTT GGGACTAGAT ACGAACCGCC TTAACCATCC CCGAGTCGCG
               GTTACCCCTT GGGACTAGAT ACGAACCGCC TTAACCATCC CCGAGTCGCG
               GTTACCCCTT GGGACTAGAT ACGAACCGCC TTAACCATCC CCGAGTCGCG
               GTTACCCCTT GGGACTAGAT ACGAACCGCC TTAACCATCC CCGAGTCGCG
               GTTACCCCTT GGGACTAGAT ACGAACCGCC TTAACCATCC CCGAGTNGCG
               GTTACCCCTT GGGACTAGAT ACGAACCGCC TTAACCATCC CCGAGTCGCG
               GTTACCCCTT GGGACTAGAT ACGAACCGCC TTAACCATCC CCGAGTCGCG
               GTTACCCCTT GGGACTAGAT ACGAACCGCC TTAACCATCC CCGAGTCGCG
               GTTACCCCTT GGGACTAGAT ACGAACCGCC TTAACCATCC CNGAGTCGCG
               GTTACCCCTT GGGACTAGAT ACGNACCGCC TTAACCATCC NCGAGTCGCG
               GTTACCCCTT GGGACTAGAT ACGAACCGCC TTAACCATCC CCGAGTCGCG
               GTTACCCCTT GGGACTAGAT ACGAACCGCC TTAACCATCC CCGAGTCGCG
               GTTACCCCTT GGGACTAGAT ACGAACCGCC TTAACCATCC CCGAGTCGCG
               GTTACCCCTT GGGACTAGAT ACGAACCGCC TTAACCATCC CCGAGTCGCG
               GTTACCCCTT GGGACTAGAT ACGAACCGCC TTAACCATCC CCGAGTCGCG
               GTTACCCCTT GGGACTAGAT ACGAACCGCC TTAACCATCC CCGAGTCGCG
               GTTACCCCTT GGGACTAGAT ACGAACCGCC TTAACCATCC CCGAGTCGCG
               GTTACCCCTT GGGACTAGAT ACGAACCGCC TTAACCATCC CCGAGTCGCG
               GTTACCCCTT GGGACTAGAT ACGAACCGCC TTAACCATCC CCGAGTCGCG
               GTTACCCCTT GGGACTAGAT ACGNACCGCC TTAACCATCC CCGAGTCGCG
               GTTACCCCTT GGGACTAGAT ACGAACCGCC TTAACCATCC CCGAGTCGCG
               GTTACCCCTT GGGACTAGAT ACGAACCGCC TNNACCATCC CCGAGTCGCG
               GTTACCCCTT GGGACTAGAT ACGAACCGCC TTAACCATCC CCGAGTCGCG
               GTTACCCCTT GGGACTAGAT ACGAACCGCC TTAACCATCC CCGAGTCGCG
               GTTACCCCTT GGGACTAGAT ACGAACCGCC TTAACCATCC CCGAGTCGCG
               GTTACCCCTT GGGACTAGAT ACGAACCGCC TTAACCATCC CCGAGTCGCG
               GTTACCCCTT GGGACTAGAT ACGAACCGCC TTAACCATCC CCGAGTNGCG
               GTTACCCCTT GGGACTAGAT ACGAACCGCC TTAACCATCC CCGAGTCGCG
               GTTACCCCTT GGGACTAGAT ACGAACCGCC TTAACCATCC CCGAGTCGCG
               GTTACCCCTT GGGACTAGAT ACGAACCGCC TTAACCATCC CCGAGTCGCG
               GTTACCCCTT GGGACTAGAT ACGAACCGCC TTAACCATCC CCGAGTCGCG
               GTTACCCCTT GGGACTAGAT ACGAACCGCC TTANCCATCC CCGAGTCGCG
               GTTACCCCTT GGGACTAGAT ACGAACCGCC TTAACCATCC CCGAGTCGCG
               GTTACCCCTT GGGACTAGAT ACGAACCGCC TTAACCATCC CCGAGTCGCG
               GTTACCCCTT GGGACTAGAT ACGAACCGCC TTAACCATCC CNGAGTCGCG
               GTTACCCCTT GGGACTAGAT ACGAACCGCC TTAACCATCC CCGAGTCGCG
               NTTACCCCTT GGGACTAGAT ACGNACCGCC TTAACCATCC NCGAGTCGCG
               GTTACCCCTT GGGACTAGAT ACGAACCGCC TTAACCATCC CCGAGTCGCG
               GTTACCCCTT GGGACTAGAT ACGAACCGCC TTAACCATCC CCGAGTCGCG
               GTTACCCCTT GGGACTAGAT ACGAACCGCC TTAACCATCC CCGAGTCGCG
               GTTACCCCTT GGGACTAGAT ACGAACCGCC TTAACCATCC CCGAGTCGCG
               GTTACCCCTT GGGACTAGAT ACGAACCGCC TTAACCATCC CCGAGTCGCG
               GTTACCCCTT GGGACTAGAT ACGAACCGCC TTAACCATCC CCGAGTCGCG
               GTTACCCCTT GGGACTAGAT ACGAACCGCC TTAACCATCC CCGAGTCGCG
               GNNNCCCCTT GGGNNNNNAT ANGAACCGCC TTAACCATCC CNGAGTCGNG
               GTTACCCCTT GGGACTAGAT ACGAACCGCC TTAACCATCC CCGAGTCGCG
               GTTACCCCTT GGGACTAGAT ACGAACCGCC TTAACCATCC NCGAGTCGCG
               GTTACCCCTT GGGACTAGAT ACGAACCGCC TTAACCATCC CCGAGTCGCG
               GTTACCCCTT GGGACTAGAT ACGAACCGCC TTAACCATCC CCGAGTCGCG
               GTTACCCCTT GGGACTAGAT ACGAACCGCC TTAACCATCC CCGAGTCGCG
               GTTACCCCTT GGGACTAGAT ACGAACCGCC TTAACCATCC CCGAGTCGCG
               GTTACCCCTT GGGACTAGAT ACGAACCGCC TTAACCATCC CNGAGTCGCG
               GTTACCCCTT GGGACTAGAT ACGAACCGCC TTAACCATCC CCGAGTCGCG
               GTTACCCCTT GGGACTAGAT ACGAACCGCC TTAACCATCC CCGAGTCGCG
               GTTACCCCTT GGGACTAGAT ACGAACCGCC TTAACCATCC CCGAGTCGCG
               GTTACCCCTT GGGACTAGAT ACGAACCGCC TTAACCATCC CCGAGTCGCG
               GTTACCCCTT GGGACTAGAT ANGAACCGCC TTAACCATCC CCGAGTCGCG
               GTTACCCCTT GGGACTAGAT ACGAACCGCC TTAACCATCC CCGAGTCGCG
               GTTACCCCTT GGGACTAGAT ACGNACCGCC TTAACCATCC CCGAGTCGCG
               GTTACCCCTT GGGACTAGAT ACGAACCGCC TTAACCATCC CCGAGTCGCG
               GTTACCCCTT GGGACTAGAT ACGAACCGCC TTAACCATCC CCGAGTCGCG
               GTTACCCCTT GGGACTAGAT ACGAACCGCC TTAACCATCC CCGAGTCGCG
               GTTACCCCTT GGGACTAGAT ACGAACCGCC TTAACCATCC CCGAGTCGCG
               GTTACCCCTT GGGACTAGAT ACGAACCGCC TTAACCATCC CCGAGTCGCG
               GTTACCCCTT GGGACTAGAT ACGAACCGCC TTAACCATCC CCGAGTCGCG
               GTTACCCCTT GGGACTAGAT ACGAACCGCC TTAACCATCC CCGAGTCGCG
               GTTACCNNNT GGGACTAGNN ACGAACCGCN TNNACCNTCC CCGAGTCGCG
               GTTACCCCTT GGGACTAGAT ACGAACCGCC TTAACCATCC CCGAGTCGCG
               GTTACCCCTT GGGACTAGAT ACGAACCGCC TTAACCATCC CCGAGTCGCG
               GTTACCCCTT GGGACTAGAT ACGAACCGCC TTAACCATCC CCGAGTCGCG
               GTTACCCCTT GGGACTAGAT ACGAACCGCC TTAACCATCC CCGAGTCGCG
               GTTACCCCTT GGGACTAGAT ACGAACCGCC TTAACCATCC CCGAGTCGCG
               GTTACCCCTT GGGACTAGAT ACGAACCGCC TTAACCATCC CCGAGTCGCG
               GTTACCCCTT GGGACTAGAT ACGAACCGCC TTAACCATCC CCGAGTCGCG
               GTTACCCCTT GGGACTAGAT ACGAACCGCC TTAACCATCC CCGAGTCGCG
               AAAGTTGTCC AAAGTCGAGG GGGGTTTATT TTAACTGATN CTAGCCGGGG
               AAAGTTGTCC AAAGTCGANN GGGGTTTATT TTANCTGANC CTAGCCGGGG
               AAAGTTGTCC AAAGTCGAGG GGGGTTTATT TTAGCTGATC CTAGCCGGGG
               AAAGTTNNNC AAAGTCGAGG GGGGTTTATT TTAGCTGATC CTAGCCGGGG
               AAAGTTGTCC AAAGTCGAGG GGGGTTTATT TTAGCTGATC CTAGCCGGGG
               AAAGTTGTCC AAAGTCGAGG GGGGTTTATT TTAGCTGATC CTAGCCGGGG
               AAAGTTGTCC AAAGTCGAGG GGGGTTTATT TTAACTGATC CTAGCCGGGG
               AAAGTTGTCC AAAGTCGAGG GGGGTTTATT TTAGCTGATC CTAGCCGGGG
               AAAGTTGTCC AAAGTCGAGG GGGGTTTATT TTAGCTGATC CTAGCCGGGG
               AAAGTTGTCC AAAGTCGAGG GNGGTTTATT TTAGCTGATC CTAGCCGGGG
               AAAGTTGTCC AAAGTCGAGG GGGGTTTATT TTAGCTGATC CTAGCCGGGG
               AAAGTTGTCC AAAGTCGAGG GGGNTTTATT TTAGCTGATC CTAGCCGGGG
               AAAGTTGTCC AAAGTCGAGG GGGGTTTATT TTAACTGATC CTAGCCGGGG
               GTTACCCCTT GGGACTAGAT ACGGTTTGTT TTAACCATCG NCGAGTCGCG
               GTTACCCCTT GGGACTAGAT ACGGTTTGTT TTAACCATCG CCGAGTCGCG
               GTTACCCCTT GGGACTAGAT ACGGTTTGTT TTAACCATCG CCGAGTCGCG
               GTTACCCCTT GGGACTAGAT ACGGTTTGTT TTAACCATCG CCGAGTCGCG
               GTTACCCCTT GGGACTAGAT ACGGTTTGTT TTAACCATCG CCGAGTCGCG
               GTTACCCCTT GGGACTAGAT NCGGTTTGTT TTAACCATCG CCGAGTCGCG
               GTTACCCCTT GGGACTAGAT ACGGTTTGTT TTAACCATCG CCGAGTCGCG
               GTTACCCCTT GGGACTAGAT ACGGTTTGTT TTAACCATCG CCGAGTCGCG
               GTTACCCCTT GGGACTAGAT ACGGTTTGTT TTAACCATCN CCGAGTCGCG
               GTTACCCCTT GGGACTAGAT ACGGTTTGTT TTAACCATCG CCGAGTCGCG
               GTTACCCCTT GGGACTAGAT ACGGTTTGTT TTAACCATCG CCGAGTCGCG
               NNNNCCCCTT GGGACTAGAT ACGGTTTGTT TTAACCANCG CCGAGTCNCG
               NTTACCCCTT GGGACTAGAT ACGGNTTGNT TTAACCATCN CCGAGTCNCG
               GTTACCCCTT GGGACTAGAT ACGGTTTGTT TTAACCATCG CCGAGTCGCG
               AAAGTTGTCC AAAGTCGAGG GGGGTTTGTT CGCAGCGACC TCAGCCGACT
               AAAGTTGTCC AAAGTCGAGG GGGGTTTGTT CGCAGCGACC TCAGCCGACG
               AAAGTTGTCC AAAGTCGAGG GGGGTTTGTT CGCAGCGACC TCAGCCGACT
               AAAGTTGTCC AAAGTCGAGG GGGGTTTGTT CGCAGCGACC TCAGCCGACG
               AAAGTTGTCC AAAGTCGAGG GGGGTTTGTT CGCAGCGACC TCAGCCGACG
               AAAGTTGTCC AAAGTCGAGG GGGGNNNNTT CGCAGCGACN TCAGCCGACG
               AAAGTTGTCC AAAGTCGAGG GGGGTTTGTT CGCAGCGACC TCAGCCGACG
               AAAGTTGTCC AAAGTCGAGG GGGGTTTGTT CGCNGCGACC TCAGCCNACG
               NAAGTTGTCC AAAGTCGAGG GGGGTTTGTT CGCAGCGACC NCAGCCGACT
               AAAGTTGTCC AAAGTCGAGG GGGGTTTGTT CGCAGCGACC TCAGCCGACT
               AAAGTTGTCC AAAGTCGAGG GGGGTTTGTT CGCAGCGACC TCAGCCGACT
               AAAGTTNNNC AAAGTCGAGG NGGGTTTGTT CGCAGCGACC TCAGCCGACT
               AAAGTTGTCC AAAGTCGAGG GGGGTTTGTT CGCAGCGACC TCAGCCGACG
               AAAGTTGTCC AAAGTCGAGG GGNGTTTGTT CGCAGCGACC TCAGCCGACT
               AAAGTTGTCC AAAGTCGAGG GGGGTTTGTT CGCAGCGACC TCAGCCGACT
               AAAGTTGTCC AAAGTCGAGG GGTGTTTGTT CGCAGCGACC TCAGCCGACT
               AAAGTTGTCC AAAGTCGAGG GGTGTTTGTT CGCAGCGACC TCAGCCGACT
               ANNNTTNNNC AAAGTCGAGG GGNGTTTGTT CGCAGCNANC NCAGCCGNCT
               AAAGTTGTCC AAAGTCGAGG GGTGTTTGTT CGCAGCGACC TCAGCCGACT
               AAAGTTGTCC AAAGTCGAGG GGTGTTTGTT CGCAGCGACC TCAGCCGACT
               AAAGTTGTCC AAAGTCGAGG GNTGTTTGTT CGCAGCGACC TCAGCCGACT
               AAAGTTGTCC AAAGTCGAGG GGNGTTTGTT CGCAGCGACC TCAGCCGACT
               AAAGTTGTCC AAAGTCGAGG GGNGNNNNTT CGCAGCGACC TCAGCCNACT
               AAAGTTGTCC AAAGTCGAGG GGTGTTTGTT CGCAGCGACC TCAGCCGACT
               AAAGTTGTCC AAAGTCGAGG GGTGTTTGTT CGCAGCGACC TCAGCCGACT
               AAAGTTGTCC AAAGTCGAGG GGTGTTTGTT CGCAGCGACN TCAGCCNACT
               AAAGTTGTCC AAAGTCGAGG GGTGTTTGTT CGCAGCGACC TCAGCCGACT
               AAAGTTGTCC AAAGTCGAGG GGGGTTTATT TTAACTGATC CTAGCCGGGG
               AAAGTTGTCC AAAGTCGAGG GGGGTTTATT TTAACTGATC CTAGCCGGGG
               AAAGTTGTCC AAAGTCGAGG GGNGTTTATT TTAACTGATC CTAGCCGNGG
               AAAGTTGTCC AAAGTCGAGG GGGGTTTATT TTAACTGATC CTAGCCGGGG
               AAAGTTGTCC AAAGTCGAGG GGGGTTTATT TTAACTGATC CTAGCCGGGG
               AAAGTTGTCC AAAGTCGAGG GGGGTTTATT TTAACTGATC CTAGCCGGGG
               AAAGTTGTCC AAAGTCGAGG GGNGTTTATT TTAACTGATC CTAGCCGGGG
               AAAGTTGTCC AAAGTCGAGG GGNGTTTGTT CGCAGCGACC TCAGCCGACT
               AAAGTTGTCC AAAGTCGAGG GGGGTTTGTT CGCAGCGACC TCAGCCGACT

               CCATGCTCGT TCNGTACTGA CACGCAAGAG AGTAGTATGA AGNTCGGTGG
               CCATGCTCGT TCCGTACTGA CACGCAAGAG AGTAGTATGA AGTTCGGTGG
               CCATGCTCGT TCCGTACTGA CACGCAAGAG AGTAGTNTGA AGTTCGGTGG
               CCATGCTCGT TCCGTACTGA CACGCAAGAG AGTAGTATGA AGTTCGGTGG
               CCATGCTCGT TCCGTACTGA CACGCAAGAG AGTAGTATGA AGTTCGGTGG
               CCATGCTCGT TCCGTACTGA CACGCAAGAG AGTANTATGA AGTTCGGTGG
               CCATGCTCGT TCCGTACTGA CACGCAAGAG AGTAGTATGA AGTTCGGTGG
               CCATGCTCGT TCCGTACTGA CACGCAAGAG AGTAGTATGA AGTTCGGTGG
               CCATGCTCGT TCCGTACTGA CACGCAAGAG AGTAGTATGA AGTTCGGTGG
               CCATGCTCGT TCCGTACTGA CACGCAAGAG AGTAGTATGA AGTTCGGTGG
               CCATGCTCGT TCCGTACTGA CACGCAAGAG AGTAGTATGA AGTTCGGTGG
               CCATGCTCGT TCCGTACTGA CACGCAAGAG NGTAGTATGA AGTNCGGTGG
               CCATGCTCGT TCCGTACTGA CACGCAAGAG AGTAGTATGA NGTTCGGTGG
               CCATGCTCGT TCCGTACTGA CACGCAAGAG AGTAGTATGA AGTTCGGTGG
               CCATGCTCGT TCCGTACTGA CACGCAAGAG AGTAGTATGA NGTTCGGTGG
               CCATGCTCGT TCCGTACTGA CACGCAAGAG AGTAGTATGA AGTTCGGTGG
               CCATGCTCGT TCCGTACTGA CACGCAAGAG AGTAGTATGA AGTTCGGTGG
               CCATGCTCGT TCCGTACTGA CACGCAAGAG AGTAGTATGA AGTTCGGTGG
               CCATGCTCGT TCCGTACTGA CACGCAAGAG AGTAGTATGA AGTTCGGTGG
               CCATGCTCGT TCCGTACTGA CACGCAAGAG AGTAGTATGA AGTTCGGTGG
               CCATGCTCGT TCCGTACTGA CACGCAAGAG AGTAGTATGA AGTTCGGTGG
               CCATGCTCGT TCCGTACTGA CACGCAAGAG AGTAGTATGA AGTTCGGTGG
               CCATGCTCGT TCCGTACTGA CACGCAAGAG AGTAGTATGA AGTTCGGTGG
               CCATGCTCGT TCCGTACTGA CACGCAAGAG AGTAGTATGA AGTTCGGTGG
               CCATGCTCGT TCCGTACTGA CACGCAAGAG AGTANTATGA AGTTCGGTGG
               CCATGCTCGT TCCGNNNNNA CACGCAAGAG ANNNGTNTGA ANTTCGGTGG
               CCATGCTCGT TCCGTACTGA CACGCAAGAG AGTAGTATGA AGTTCGGTGG
               CCATGCTCGT TCCGTACTGA CACGCAAGAG AGTAGTATGA AGTTCGGTGG
               CCATGCTCGT TCCGNNNNGA CACGCAAGAG AGTAGTATGA AGTTCGGTGG
               CCATGCTCGT TCCGTACTGA CACGCAAGAG AGTANTATGA AGTTCGGTGG
               CCATGCTCGT TCCGTACTGA CACGCAAGAG AGTAGTATGA AGTTCGGTGG
               CCATGCTCGT TCCGTACTGA CACGCAAGAG AGTAGTATGA AGTTCGGTGG
               CCATGCTCGT TCCGTACTGA CACGCAAGAG AGTAGTATGA AGTTCGGTGG
               CCATGCTCGT TCCGTACTGA CACGCAAGAG AGTAGTATGA AGTTCGGTGG
               CCATGCTCGT TCCGTACTGA CACGCAAGAG AGTAGTATGA AGTTCGGTGG
               CCATGCTCGT TCCGTACTGA CACGCAAGAG AGTAGTATGA AGTTCGGTGG
               CCATGCTCGT TCCGTACTGA CACGCAAGAG AGTAGTATGA AGTTCGGTGG
               CCATGCTCGT TCCGTACTGA CACGCAAGAG AGTAGTATGA AGTTCGGTGG
               CCATGCTCGT TCCGTACTGA CACGCAAGAG AGTAGTATGA AGTTCGGTGG
               CCATGCTCGT TCCGTACTGA CACGCAAGAG AGTAGTATGA AGTTCGGTGG
               CCATGCTCGT TCCGTACTGA CACGCAAGAG AGTAGTATGA AGTTCGGTGG
               CCATGCTCGT TCCGTACTGA CACGCAAGAG AGTAGTATGA AGTTCGGTGG
               CCATGCTCGT TCCGTACTGA CACGCAAGAG AGTAGTATGA AGTTCGGTGG
               CCATGCTCGT TCCGTACTGA CACGCAAGAG AGTAGTATGA AGTTCGGTGG
               CCATGCTCGT TCCGTACTGA CACGCAAGAG AGTAGTATGA AGTTCGGTGG
               CCATGCTCGT TCCGTACTGA CACGCAAGAG AGTAGTATGA AGTTCGGTGG
               CCATGCTCGT TCCGTACTGA CACGCAAGAG AGTAGTATGA AGTTCGGTGG
               CCATGCTCGT TCCGTACTGA CACGCNAGAN AGTAGTATGA ANTTNGGNGG
               CCATGCTCGT TCCGTACTGA CACGCAAGAG AGTAGTATGA AGTTCGGTGG
               CCATGCTCGT TCCGTACTGA CACGCAAGAG AGTAGTATGA AGTTCGGTGG
               CCATGCTCGT TCCGTACTGA CACGCAAGAG AGTAGTATGA AGTTCGGTGG
               CCATGCTCGT TCCGTACTGA CACGCAAGAG AGTAGTATGA AGTTCGGTGG
               CCATGCTCGT TCCGTACTGA CACGCAAGAG AGTAGTATGA AGTTCGGTGG
               CCATGCTCGT TCCGTACTGA CACGCAAGAG AGTAGTATGA AGTTCGGTGG
               CCATGCTCGT TCCGTACTNA CACGCAAGAG AGTAGTATGA AGTTCGGTGG
               CCATGCTCGT TCCGTACTGA CACGCAAGAG AGTAGTNTGA AGTTCGGTGG
               CCATGCTCGT TCNGTACTGA CACGCAAGAG AGTAGTATGA AGTTCGNTGG
               CCATGCTCGT TCCGTACTGA CACGCAAGAG AGTAGTATGA AGTTCGGTGG
               CCATGCTCGT TCCGTACTGA CACGCAAGAG AGTAGTATGA AGTTCGGTGG
               CCATGCTCGT TCCGTACTGA CACGCAAGAG AGTAGTATGA AGTTCGGTGG
               CCATGCTCGT TCCGTACTGA CACGCAAGAG AGTAGTATGA AGTTCGGTGG
               CCATGCTCGT TCCGTACTGA CACGCAAGAG AGTAGTATGA AGTTCGGTGG
               CCATGCTCGT TCCGTACTGA CACGCAAGAG AGTAGTATGA AGTTCGGTGG
               CCATGCTCGT TCCGTACTGA CACGCAAGAG AGTAGTATGA AGTTCGGTGG
               CCATGCTCGT TCCGTACTGA CACGCAAGAG AGTAGTATGA AGTTCGGTGG
               CCATGCTCGT TCCGTACTGA CACGCAAGAG AGTAGTATGA AGTTCGGTGG
               CCATGCTCGT TCCGTACTGA CACGCAAGAG AGTAGTATGA AGTTCGGTGG
               CCATGCTCGT TCCGTACTGA CACGCAAGAG AGTAGTATGA AGTTCGGTGG
               CCATGCTCGT TCCGTACTGA CACGCAAGAG AGTAGTATGA AGTTCGGTGG
               CCATGCTCGT TCCNTACTGA CACGCAAGNG AGTAGTNTGA AGTTCGNTGG
               CCATGCTCGT TCCGNNNNGA CACGCAAGAG AGTAGTATGA AGTTCGGTGG
               CCATGCTCGT TCCGTACTGA CACGCAAGAG AGTAGTATGA AGTTCGGTGG
               CCATGCTCGT TCCGTACTGA CACGCAAGAG AGTAGTATGA AGTTCGGTGG
               CCATGCTCGT TCCGTACTGA CACGCAAGAG AGTAGTATGA AGTTCGGTGG
               CCATGCTCGT TCCGTACTGA CACGCAAGAG AGTAGTATGA AGTTCGGTGG
               CCATGCTCGT TCCGTACTNA CACGCAAGAG AGTAGTATGA AGTTCGGTGG
               CCATGCTCGT TCCGTACTGA CACGCAAGAG AGTAGTATGA AGTTCGGTGG
               CCATGCTCGT TCCGTACTGA CACGCAAGAG AGTAGTATGA AGTTCGGTGG
               GTGCATCTTA ATAACGTGGG TGTAAGACAA GCCGATGCAA TATTGGGCGG
               NNGCATCTTA ATAACGTGGG TGTAAGACAA GCCGATGCAA TATTGGGCGG
               GTGCATCTTA ATAACGTGGG TGTAAGACAA GCCGATGCAA TATTGGGCGG
               GTGCATCTTA ATAACGTGGG TGTAAGACAA GCCGATGCAA TATTGGGCGG
               GTGCATCTTA ATAACGTGGG TGTAAGACAA GCCGATGCAA TATTGGGCGG
               GTGCATCTTA ATAACGTGGG TGTAAGACAA GCCGATGCAA TATTGGGCGG
               GTGCATCTTA ATAACGTGGG TGTAAGACAA GCCGATGCAA TATTGGGCGG
               GTGCATCTTA ATAACGTGGG TGTAAGACAA GCCGATGCAA TATTGGGCGG
               GTGCATCTTA ATAACGTGGG TGTAAGACAA GCCGATNCAA TATTGGGCGG
               GTGCATCTTA ATNACGTGGG TGTAAGACAA GCCGATGCAA TATTGGGCGG
               GTGCATCTTA ATAACGTGGG TGTAAGACAA GCCGATGCAA TATTGGGCGG
               GTGCATCTTA ATAACGTGGG TGTAAGACAA GCCGATGCAA TATTGGNCGG
               GTGCATCTTA ATAACGTGGG TGTAAGACAA GCCGATGCAA TATTGGGCGG
               CCATGCTCGT TCCGTACTGA CACGCAAGAG AGTANGATGA AGTTCGGTGG
               CCATGCTCGT TCCGTACTGA CACGCAAGAG AGTAGGATGA AGTTCGGTGG
               CCATGCTCGT TCCGTACTGA CACGCAAGAG AGTAGGATGA AGTTCGGTGG
               CCATGCTCGT TCNGTACTGA CACGCAAGAG AGTAGGANGA AGTTCGGTGG
               CCATGCTCGT TCCGTACTGA CACGCAAGAG AGTAGGATGA AGTTCGGTGG
               CCATGCTCGT TCCGTACTGA CACGCAAGAG AGTAGGATGA AGTTCGGTGG
               CCATGCTCGT TCCGTACTGA CACGCAAGAG AGTANGATGA AGTTCGGTGG
               CCATGCTCGT TCCGTACTGA CACGCAAGAG AGTAGGATGA AGTTCGGTGG
               CCATGCTCGT TCCGTACTGA CACGCAAGAG AGTAGGATGA AGTTCGGTGG
               CCATGCTCGT TCCGTACTGA CACGCAAGAG AGTAGGATGA AGTTCGGTGG
               CCATGCTCGT TCCGTACTGA CACGCAAGAG AGTAGGATGA AGTTCGGTGG
               CCATGCTCGT TCCGTACTGA CACGCAAGAN AGTAGGNTNA NGTTCGGTGN
               CCATGCTCGT TCCGTACTNA CACGCAAGAG AGTAGGATGA NGNTCGGTGG
               CCATGCTCGT TCCGTACTGA CACGCAAGAG AGTAGGATGA AGTTCGGTGG
               GCATACCCTA ATAGTACTGA CGTAAGGCCA GGTGATACAG TACTCAGCGA
               GCATACCCTA ATAGTACTGA CGTAAGGCCA GGTGATACAG TACTCAGCGA
               GCATACCCTA ATAGTACTGA CGTAAGGCCA GGTGATACAG TACTCAGCGA
               GCATACCCTA ATAGTACTGA CGTAAGGCCA GGTGATACAG TACTCAGCGA
               GCATACCCTA ATAGTACTGA CGTAAGGCCA GGTGATACAG TACTCAGCGA
               GCATACCCTA ATAGTACTGA CGTAAGGCCA GGTGATACAG TACTCAGCGA
               GCATACCCTA ATAGTACTGA CGTAAGGCCA GGTGATACAG TANTCAGCGA
               GCATACCCTA ATAGTACTGA CGTAAGGCCA GNNNATNCAG TACTCAGCGA
               GCATACCCTA ATAGTACTGA CGTAAGGCCA GGTGATACAG TACTCAGCGA
               GCATACCCTA ATAGTACTGA CGTAAGGCCA GGTGATACAG TACTCAGCGA
               GCATACCCTA ATAGTACTGA CGTAAGGCCA GGTGATACAG TACTCAGCGA
               GCATACCCTA ATAGTACTGA CGTAAGGCCA GGTGATACAG NNCNCAGCGA
               GCATACCCTA ATAGTACTGA CGTAAGGCCA GGTGATACAG TACTCAGCGA
               GCATACCCTA ATAGTACTCA CGTAAGGCCA GGTGATACAG TACTCAGCGA
               GCATACCCTA ATAGTACTCA CGTAAGGCCA GGTGATACAG TACTCAGCGA
               GCATACCCTA ATAGTACTGA CGTAAGACAA GGTAGTACAA TATCCGACTG
               GCATACCCTA ATAGTACTGA CGTAAGACAA GGTAGTACAA TATCCGACTG
               GCATACCCTA ATAGNNNNGA CGTAAGACAA GNNNGTNCAA TATNCGANNG
               GCATACCCTA ATAGTACTGA CGTAAGACAA GGTAGTACAA TATCCGACTG
               GCATACCCTA ATAGTACTGA CGTAAGACAA GGTAGTACAA TATCCGACTG
               GCATACCCTA ATAGTACTGA CGTAAGACAA GGTAGTACAA TATCCGACTG
               GCATACCCTA ATAGTACTGA CGTAAGACAA GGTAGTACAA TATCCGACTG
               GCATACCCTA ATAGTACTGA CGTAAGACAA GGTAGTACAA TNTCCGACTG
               GCATACCCTA ATAGTACTGA CGTAAGACAA GGTAGTACAA TATCCGACTG
               GCATACCCTA ATAGTACTGA CGTAAGACAA GGTAGTACAA TATCCGACTG
               GCATACCCTA ATAGTACTGA CGTAAGACAA GGTAGTACAA TATCCGACTG
               GCATACCCTA ATAGTACTGA CGTAAGACAA GGTAGTACAA TATCCGACTG
               GTGCATCTTA ATAACGTGGG TGTAAGACAA GCCGATGCAA TATTGGGCGG
               GTGCATCTTA ATAACGTGGG TGTAAGACAA GCCGATGCAA TATTGGGCGG
               GTGCATCTTA ATAACGTGGG TGTAAGACAA GCCGATNCAA TATTGGGCGG
               GTGCATCTTA ATAANNNNGG TGTAAGACAA GCCGATGCAA TATTGGGCGG
               GTGCATCTTA ATAACGTGGG TGTAAGACAA GCCGATGCAA TATTGGGCGG
               GTGCATCTTA ATAACGTGGG TGTAAGACAA GCCGATGCAA TATTGGGCGG
               GTGCATCTTA ATAACGTGGG TGTAAGACAA GCCGATGCAA TATTGGGCGG
               GCATACCCTA ATAGTACTGA CGTAAGGCCA GGTGATACAG TACTCAGCGA
               GCATACCCTA ATAGTACTGA CGTAAGGCCA GGTGATNCAG TACTCAGCGA

               GACCTTGGGT NTGGGTTGCC GCTCTTAGTA GAGNCAAACA GTATACGGCC
               GACCTTGGGT CTGGGTTGCC GCTCTTAGTA GAGACAAACA GTATACGGCC
               GACCTTGGGT CTGGGTTGCC GCTCTTAGTA GAGACAAACA GTATACGGCC
               GACCTTGGGT CTGGGTNGCC GCTCTTAGTA GAGACAAACA GTATACGGCC
               GACCTTGGGT CTGGGTTGCC GCTCTTAGTA GAGACAAACA GTATACGGCC
               GACCTTGGGT CTGGGTTGCC GCTCTTAGTA GAGACAAACA GTATACGGCC
               GACCTTGGGT CTGGGTTGCC GCTCTTAGTA GAGACAAACA GTATACGGCC
               GACCTTGGGT CTGGGTTGCC GCTCTTAGTA GAGACAAACA GTATACGGCC
               NACCTTGGGT CTGGGTTGCC GCTCTTAGTA GAGACAAACA GTATACGGCC
               GACCTTGGGT CTGGGTTGCC GCTCTTAGTA GAGACAAACA GTATACGGCC
               GACCTTGGGT CTGGGTTGCC GCTCTTAGTA GAGACAAACA GTATACGGCC
               GACCTTGGGT CTGGGTTGCC GCTCTTAGTA GAGACAAACA GTATACGGCC
               GACCTTGGGT CTGGGTTGCC GCTCTTAGTA GAGACAAACA GTATACGGCC
               GACCTTGGGT CTGGGTTGCC GCTCTTAGTA GAGACAAACA GTATACGGCC
               GACCTTGGGT CTGGGTTGCC GCTCTTAGTA GAGACAAACA GTATACGGCC
               GACCTTGGGT CTGGGTTGCC GCTCTTAGTA GAGACAAACA GTATACGGCC
               GACCTTGGGT CTGGGTTGCC GCTCTTAGTA GAGACAAACA GTATACGGCC
               GACCTTGGGT CTGGGTTGCC GCTCTTAGTA GAGACAAACA GTATACGGCC
               GACCTTGGGT CTGGGTTGCC GCTCTTAGTA GAGACAAACA GTATACGGCC
               GACCTTGGGT CTGGGTTGCC GCTCTTAGTA GAGACAAACA GTATACGGCC
               GACCTTGGGT CTGGGTTGCC GCTCTTAGTA GAGACAAACA GTATACGGCC
               GACCTTGGGT CTGGGTTGCC GCTCTTAGTA GAGACAAACA GTATACGGCC
               GACCTTGGGT CTGGGTTGCC GCTCTTAGTA GAGACAAACA GTATACGGCC
               GACCTTGGGT CTGGGTTGCC GCTCTTAGTA GAGACAAACA GTATACGGCC
               GACCTTGGGT CTGGGTNGCC GCTCTTAGTA GAGANAAACA GTATACGGCC
               GACCTTGGGT CTGGGTTGCC GCTCTTAGTA GAGACAAACA GTATACGGCC
               GACCTTGGGT CTGGGTTGCC GCTCTTAGTA GAGACAAACA GTATACGGCC
               GACCTTGGGT CTGGGTTGCC GCTCTTAGTA GAGACAAACA GTATACGGCC
               GACCTNNNGT CTGGGTTGCC GCTCTTAGTA GAGACAAACA GTATACGGCC
               GACCNTGGGT CTGGGTTGCC GCTCTTAGTA GAGACAAACA GTATACGGCC
               GACCTTGGGT CTGGGTTGCC GCTCTTAGTA GAGACAAACA GTATACGGCC
               GACCTTGGGT CTGGGTTGCC GCTCTTAGTA GAGACAAACA GTATACGGCC
               GACCTTGGGT CTGGGTTGCC GCTCTTAGTA GAGACAAACA GTATACGGCC
               GACCTTGGGT CTGGGTTGCC GCTCTTAGTA GAGACAAACA GTATACGGCC
               GACCTTGGGT CTGGGTTGCC GCTCTTAGTA GAGACAAACA GTATACGGCC
               GACCTTGGGT CTGGGTTGCC GCTCTTAGTA GAGACAAACA GTATACGGCC
               GACCTTGGGT CTGGGTTGCC GCTCTTAGTA GAGACAAACA GTATACGGCC
               GACCTTGGGT CTGGGTTGCC GCTCTTAGTA GAGACAAACA GTATACGGCC
               GACCTTGGGT CTGGGTTGCC GCTCTTAGTA GAGACAAACA GTATACGGCC
               GACCTTGGGT CTGGGTTGCC GCTCTTAGTA GAGACAAACA GTATACGGCC
               GACCTTGGGT CTGGGTTGCC GCTCTTAGTA GAGACAAACA GTATACGGCC
               GACCTTGGGT CTGGGTTGCC GCTCTTAGTA GAGACAAACA GTATACGGCC
               GACCTTGGGT CTGGGTTGCC GCTCTTAGTA GAGACAAACA GTATACGGCC
               GACCTTGGGT CTGGGTTGCC GCTCTTAGTA GAGACAAACA GTATACGGCC
               GACCTTGGGT CTGGGTTGCC GCTCTTAGTA GAGACAAACA NNATACGGCC
               GACCTTGGGT CTGGGTTGCC GCTCTTAGTA GAGACAAACA GTATACGGCC
               GACCTTGGGT CTGGGTTGCC GCTCTTAGTA GAGACAAACA GTATACGGCC
               GACCTTGGNT CTNNGTTGCC GCTCNTANTA GAGNCAAACA GTATACGGCC
               GACCTTGGGT CTGGGTTGCC GCTCTTAGTA GAGACAAACA GTATACGGCC
               GACCTTGGGT CTGGGTTGCC GCTCTTAGTA GAGACAAACA GTATACGGCC
               GACCTTGGGT CTGGGTTGCC GCTCTTAGTA GAGACAAACA GTATACGGCC
               GACCTTGGGT CTGGGTTGCC GCTCTTAGTA GAGACAAACA GTATACGGCC
               GACCNTGGGT CTGGGTTGCC GCTCTTAGTA GAGACAAACA GTATACGGCC
               GACCTTGGGT CTGGGTTGCC GCTCTTAGTA GAGACAAACA GTATACGGCC
               NACCNTGGGT CTGGGTTGCC GCTCTTAGTA GAGANAAACA GTATACGGCC
               GACCTTGGGT CTGGGTTGCC GCTCTTAGTA GAGACAAACA GTATACGGCC
               GACCTTGGGT CTGGGTNGCC GCTCTTAGTA GAGACAAACA GTATACGGCC
               GACCTTGGGT CTGGGTTGCC GCTCTTAGTA GAGACAAACA GTATACGGCC
               GACCTTGGGT CTGGGTTGCC GCTCTTAGTA GAGACAAACA GTATACGGCC
               GACCTTGGGT CTGGGTTGCC GCTCTTAGTA GAGACAAACA GTATACGGCC
               GACCTTGGGT CTGGGTTGCC GCTCTTAGTA GAGACAAACA GTATACGGCC
               GACCTTGGGT CTGGGTTGCC GCTCTTAGTA GAGACAAACA GTATACGGCC
               GACCTTGGGT CTGGGTTGCC GCTCTTAGTA GAGACAAACA GTATACGGCC
               GACCTTGGGT CTGGGTTGCC GCTCTTAGTA GAGACNAACA GTATACGGCC
               GACCTTGGGT CTGGGTTGCC GCTCTTAGTA GAGACAAACA GTATACGGCC
               GACCTTGGGT CTGGGTTGCC GCTCTTAGTA GAGACAAACA GTATACGGCC
               GACCTTGGGT CTNNGTTGCC GCTCTTAGTA GAGACAAACA GTATACGGCC
               GACCTTGGGT CTGGGTTGCC GCTCTTAGTA GAGACAAACA GTATACGGCC
               GACCTTGGGT CTGGGTTGCC GCTCTTAGTA GAGACAAACA GTATACGGCC
               GACCTNNNGT CTGGGTTNCC GCTCTTAGTN GAGACAAACA GTATANGGCC
               GACCTTGGGT CTGNGTTGCC GCTCTTAGTA GAGACAAACA GTATACGGCC
               GACCTTGGGT CTGGGTTGCC GCTCTTAGTA GAGACAAACA GTATACGGCC
               GACCTTGGGT CTGGGTTGCC GCTCTTAGTA GAGACAAACA GTATACGGCC
               GACCTTGGGT CTGGGTTGCC GCTCTTAGTA GAGACAAACA GTATACGGCC
               GACCTTGGGT CTGNGTTGCC GCTCTTAGTA GAGACAAACA GTATACGGCC
               GACCTTGGGT CTGGGTTGCC GCTCTTAGTA GAGACAAACA GTATACGGCC
               GACCTTGGGT CTGGGTTGCC GCTCTTAGTA GAGACAAACA GTATACGGCC
               GACCTTGGGT CTGGGTTGCC GCTCTTAGTA GAGACAAACA GTATACGGCC
               GACTCCGTAC GCGTGTTATT GATCCCAGTA GTGGCGGGCG GTATATAGCC
               GACTCCGTAC NCATGTNGCT CATCCTGCCN AACGCAGGTA ATACGCGGCC
               GACTCCGTAC CCATGTTGCT CATCCTGCCC AACGCAGGTA ATACGCGGCC
               GACTCCGTAC CCATGTTGCT CATCCTGCCC AACGCAGGTA ATACGCGGCC
               GACTCCGTAC CCATGTTGCT CATCCTGCCC AACGCAGGTA ATACGCGGCC
               GACTCCGTAC CCATGTTGCT CATCCTGCCC AACGCAGGTA ATACGCGGCC
               GACTCCGTAC GCGTGTTATT GATCCCAGTA GTGGCGGGCG GTATATAGCC
               GACTCCGTAC CCATGTTGCT CATCCTGCCC AACGCAGGTA ATACGCGGCC
               GACTCCGTAC CCATGTTGCT CATCCTGCCC AACGCAGGTA ATACGCGGCC
               GACTCCGTAC CCATGTTGCT CATCCTGCCC AACGCAGGTA ATACGCGGCC
               GACTCCGTAC CCATGTTGCT CATCCTGCCC AACGCAGGTA ATACGCGGCC
               GACTCCGTAC CCATGTTGCT CATCCTGCCC AACGCAGGTA ATACGCGGCC
               GACTCCGTAC GCGTGTTATT GATCCCAGTA GTGGCGGGCG GTATATAGCC
               GACCTTGGGT CTGGGTTGCC GCTCTTAGTA GAGACAAACA GTATACGGCC
               GACCTTGGGT CTGGGTTGCC GCTCTTAGTA GAGACAAACA GTATACGGCC
               GACCTTGGGT CTGGGTTGCC GCTCTTAGTA GAGACAAACA GTATACGGCC
               GACCTTGGGT CTGGGTTGCC GCTCTTAGTA GAGACNAACA GTATACGGCC
               GACCTTGGGT CTGGGTTGCC GCTCTTAGTA GAGACAAACA GTATACGGCC
               GACCTTGGGT CTGGGTTGCC GCTCTTAGTA GAGACAAACA GTATACGGCC
               GACCTTGGGT CTGGGTTGCC GCTCTTAGTA GAGACAAACA GTATACGGCC
               GACCTTGGGT CTGGGTTGCC GCTCTTAGTA GAGACAAACA GTATACGGCC
               GACCTTGGGT CTGGGTTGCC GCTCTTAGTA GAGACAAACA GTATACGGCC
               GACCTTGGGT CTGGGTTGCC GCTCTTAGTA GAGACAAACA GTATACGGCC
               GACCTTGGGT CTGGGTTGCC GCTCTTAGTA GAGACAAACA GTATACGGCC
               GACCNTGGGT CTGGGTNGCC GCTCTTAGTA GAGACNAACA GTNTACGGCC
               GACCTNNNGT CTGGGTTGCC GCTCTTAGTA GAGACNAACA GTATANGGCC
               GACCTTGGGT CTGGGTTGCC GCTCTTAGTA GAGACAAACA GTATACGGCC
               GTGCCCTGAT GCATACCACT GATCCTGGCC GAGGGAGGCA GCACGCGGCG
               GTGCCCTGAT GCATACCACT GAGTCTGGCC GAGGGAGGCA GCACGCGGCG
               GTGCCCTGAT GCATACCACT GATCCTGGCC GAGGGAGGCA GCACGCGGCG
               GTGCCCTGAT GCATACCACT GAGTCTGGCC GAGGGAGGCA GCACGCGGCG
               GTGCCCTGAT GCATACCACT GAGTCTGGCC GAGGGAGGCA GCACGCGGCG
               GTGCCCTGAT GCATACCACT GAGTCTGGCC GAGGGAGGCA GCACGCGGCG
               GTGCCCTGAT GCATACNACT GAGTCTGGCC GAGGNAGGCA GCACGCGGCG
               GTGCCCTGAT NCATACNACT GAGTCTGGCC GAGGGAGGCA GCACGCGGCG
               GTGCCCTGAT GCATACCACT GATCCTGGCC GAGGGAGGCA GCACGCGGCG
               GTGCCCTGAT GCATACCACT GATCCTGGCC GAGGGAGGCA GCACGCGGCG
               GTGCCCTGAT GCATACCACT GATCCTGGCC GAGGGAGGCA GCACGCGGCG
               GNNCCCTGAT GCATACCACT GATCCTGGCC GAGGGAGGCA GCACGCGGCG
               GTGCCCTGAT GCATACCACT GAGTCTGGCC GAGGGAGGCA GCACGCGGCG
               GTGCCCTGAT GCATACCACT GATCCTGGCC GAGGGAGGNN GCACGCGGCG
               GTGCCCTGAT GCATACCACT GATCCTGGCC GAGGGAGGNN GCACGCGGCG
               AACCCCTGAT GCATACCACT GATCCTAGTC GAGGCAGGCA GCGCGCGGAC
               AACCCCTGAT GCATACCACT GATCCTAGTC GAGGCAGGCA GCGCGCGGAC
               AACCCCTGAT GCATACNNCT GATCCNAGTC GAGGCAGGCA GCGCGNGGAC
               AACCCCTGAT GCATACCACT GATCCTAGTC GAGGCAGGCA GCGCGCGGAC
               AACCCCTGAT GCATACCACT GATCCTAGTC GAGGCAGGCA GCGCGCGGAC
               AACCCCTGAT GCATACCACT GATCCTAGTC GAGGCAGGCA GCGCGCGGAC
               AACCCCTGAT GCATACCACT GATCCTAGTC GAGGCAGGCA GCGCGCGGAC
               AACCCCTGAT NCATACNACT GATCCTAGTC GAGGCAGGCA GCGCGCGGAC
               AACCCCTGAT GCATACCACT GATCCTAGTC GAGGCAGGCA GCGCGCGGAC
               AACCCCTGAT GCATACCACT GATCCTAGTC GAGGCAGGCA GCGCGCGGAC
               AACCCCTGAT GCATACCACT GATCCTAGTC GAGGCAGGCA GCGCGCGGAC
               AACCCCTGAT GCATACCACT GATCCTAGTC GAGGCAGGCA GCGCGCGGAC
               GACTCCGTAC GCGTGTTATT GATCCCAGTA GTGGCGGGCG GTATATAGCC
               GACTCCGTAC GCGTGTTATT GATCCCAGTA GTGGCGGGCG GTATATAGCC
               GACTCCGTAC GCGTGTTATT GATCCCAGTA GTGGCGGGCG GTATATAGCC
               GACTCCGTAC GCGTGTTATT GATCCCAGTA GTGGCGGGCG GTATATAGCC
               GACTCCGTAC GCGTGTTATT GATCCCAGTA GTGGCGGGCG GTATATAGCC
               GACTCCGTAC GCGTGTTATT GATCCCAGTA GTGGCGGGCG GTATATAGCC
               GACTCCGTAC GCGTGTTATT GATCCCAGTA GTGGCGGGCG GTATATAGCC
               GTGCCCTGAT GCATACCACT GATCCTGGCC GAGGGAGGCA GCACGCGACG
               GTGCCCTGAT GCATACCACT GATCCTGGCC GAGGGAGGCA GCACGCGACG

               CTGGCTCTCC CGACGGATTC GTTAGCCTTG TCAACTCGGT AATTTCAAAA
               CTGGNTCTCC CGACGGATTC GTTAGCCTTG TCAACTCGGT AATTTCANNA
               CTGGCTCTCC NGACGGATTC GTTAGCCTNN TCAACTCGGT AATTTCAAAA
               CTGGCTCTCC CGACGGATTC GTTAGCCTTG TCAACTCGGT AATTTCAAAA
               CTGGCTCTCC CGACGGATTC GTTAGCCTTG TCAACTCGGT AATTTCAAAA
               CTGGCTCTCC CGACGGATTC GTTAGCCTTG TCAACTCGGT AATTTCAAAA
               CTGGCTCTCC CGACGGATTC GTTAGCCTTG TCAACTCGGT AATTTCAAAA
               CTGGCTCTCC CGACGGATTC GTTAGCCTTG TCAACTCGGT AATTTCAAAA
               CTGGCTCTCC CGACGGATTC GTTAGCCTTG TCAACTCGGT AATTTCAAAA
               CTGGCTCTCC CGACGGATTC GTTAGCCTTG TCAACTCGGT AATTTCAAAA
               CTGGCTCTCC CGACGGATTC GTTAGCCTTG TCAACTCGGT AATTTCAAAA
               CTGGCTCTCC CGACGGATTN NTTAGCCTTG TCAACTCGGT AATTTCAAAA
               CTGGCTCTCC CGACGGATTC GTTAGCCNTG TCAACTCGGT AATTTCAAAN
               CTGGCTCTCC CGACGGATTC GTTAGCCTTG TCAACTCGGT AATTTCAAAA
               CTGGCTCTCC CGACGGATTC GTTAGCCTTG TCAACTCGGT AATTTCAAAA
               CTGGCTCTCC CGACGGATTC GTTAGCCTTG TCAACTCGGT AATTTCAAAA
               CTGGCTCTCC CGACGGATTC GTTAGCCTTG TCAACTCGGT AATTTCAAAA
               CTGGCTCTCC CGACGGATTC GTTAGCCTTG TCAACTCGGT AATTTCAAAA
               CTGGCTCTCC CGACGGATTC GTTAGCCTTG TCAACTCGGT AATTTCAAAA
               CTGGCTCTCC NGACGGATTC GTTAGCCTTG TCAACTCGGT AATTTCAAAA
               CTGGCTCTCC CGACGGATTN NTTAGCCTTG TCAACTCGGT AATTTCAAAA
               CTGGCTCTCC CGACGGATTC GTTAGCCTTG TCAACTCGGT AATTTCAAAA
               CTGGCTCTCC CGACGGATTC GTTAGCCTTG TCAACTCGGT AATTTCAAAA
               CTGGCTCTCC CGACGGATTC GTTAGCCTTG TCAACTCGGT AATTTCAAAA
               CTGGCTCTCC CGACGGATTC GTTAGCCTTG TCAACTCGGT AATTTCANNN
               CTGGCTCTCC NGNCGGATTC GTTAGCCTTG TCAACTCGGT AATTTCAAAA
               CTGGCTCTCC CGACGGATTC GTTAGCCTTG TCAACTCGGT AATTTCAAAA
               CTGGCTCTCC CGACGGATTC GTTAGCCTTG TCAACTCGGT AATTTCAAAA
               CTGGCTCTCC CNACGGATTC GTTAGCCTTG TCAACTCGGN AATTTCANNA
               CTGGCTCTCC CGACGGATTN NTTAGCCTTG TCAACTCGGT AATTTCAAAA
               CTGGCTCTCC CGACGGATTC GTTAGCCTTG TCAACTCGGT AATTTCAAAA
               CTGGCTCTCC CGACGGATTC GTTAGCCTTG TCAACTCGGT AATTTCAAAA
               CTGGCTCTCC CGACGGATTC GTTAGCCTTG TCAACTCGGT AATTTCAAAA
               CTGGCTCTCC CGACGGATTC GTTAGCCTTG TCAACTCGGT AATTTCAAAA
               CTGGCTCTCC CGACGGATTC GTTAGCCTTG TCAACTCGGT AATTTCAAAA
               CTGGCTCTCC CGACGGATTC GTTAGCCTTG TCAACTCGGT AATTTCAAAA
               CTGGCTCTCC CGACGGATTC GTTAGCCTTG TCAACTCGGT AATTTCAAAA
               CTGGCTCTCC CGACGGATTC GTTAGCCTTG TCAACTCGGT AATTTCAAAA
               CTGGCTCTCC CGACGGATTC GTTAGCCTTG TCAACTCGGT AATTTCAAAA
               CTGGCTCTCC NGACGGATTC GTTAGCCTTG TCAACTCGGT AATTTCAAAA
               CTGGCTCTCC CGACGGATTC GTTAGCCTTG TCAACTCGGT AATTTCAAAA
               CTGGCTCTCC CGACGGATTC GTTAGCCTTG TCAACTCGGT AATTTCAAAA
               CTGGCTCTCC CGACGGATTC GTTAGCCTTG TCAACTCGGT AATTTCAAAA
               CTGGCTCTCC CGACGGATTN NTTAGCCTTG TCAACTCGGT AATTTCAAAA
               CTGGCTCTCC CGACGGATTC GTTAGCCTTG TCAACTCGGT AATTTCAAAA
               CTGGCTCTCC CGACGGATTC GTTAGCCTTG TCAACTCGGT AATTTCAAAA
               CTGGCTCTCC CGACGGATTC GTTAGCCTTG TCAACTCGGT AATTTCAAAA
               CTGGNTCTCC CGANGGATTC GTTAGCNTTG NCAACTCGGT AATTTCAAAA
               CTGGCTCTCC CGACGGATTC GTTAGCCTTG TCAACTCGGT AATTTCAAAA
               CTGGCTCTCC CGACGGATTC GTTAGCCTTG TCAACTCGGT AATTTCAAAA
               CTGGCTCTCC CGACGGATTC GTTAGCCTTG TCAACTCGGT AATTTCAAAA
               CTGGCTCTCC CGACGGATTC GTTAGCCTTG TCAACTCGGT AATTTCAAAA
               CTGGCTCTCC CGACGGATTC GTTAGCCTTG TCAACTCGGT AATTTCAAAA
               CTGGCTCTCC CGACGGATTC GTTAGCCTTG TCAACTCGGT AATTTCAAAA
               CTGGCTCTCC CGACGGATTC GTTAGCCTTG TCAACTCGGT AATTTCANNA
               CTGGCTCTCC CGACGGATTC GTTAGCCTTG TCAACTCGGT AATTTCAAAA
               CTGGCTCTCC CGACGGATTC GTTAGCCTTG TCAACTCGGT AATTTCAAAA
               CTGGCTCTCC CGACGGATTC GTTAGCCTTG TCAACTCGGT AATTTCAAAA
               CTGGCTCTCC CGACGGATTC GTTAGCCTTG TCAACTCGGT AATTTCAAAA
               CTGGCTCTCC CGACGGATTC GTTAGCCTTG TCAACTCGGT AATTTCAAAA
               CTGGCTCTCC CGACGGATTC GTTAGCCTTG TCAACTCGGT AATTTCAAAA
               CTGGCTCTCC CGACGGATTC GTTAGCCTTG TCAACTCGGT AATTTCAAAA
               CTGGCTCTCC CGACGGATTC GTTAGCCTTG TCAACTCGGT AATTTCAAAN
               CTGGCTCTCC CGACGGATTC GTTAGCCTTG TCAACTCGGT AATTTCAAAA
               CTGGCTCTCC CGACGGATTC GTTAGCCTTG TCAACTCGGT AATTTCAAAA
               CTGGCTCTCC CGACGGATTC GTTAGCCTTG TCAACTCGGT AATTTCAAAA
               CTGGCTCTCC CGACGGATTC GTTAGCCTTG TCAACTCGGT AATTTCAAAA
               CTGGCTCTCC CGACGGATTN NTTAGCCTTG TCAACTCGGT AATTTCAAAA
               CTGGCTCTCC CGACGGATTC GTTAGCCTTG TCAACTCGGT AATTTCAAAA
               CTGNCTCTCC NNACGGATTC GTTAGCCTTG TCAACTCGGN AATTTCNNNA
               CTGGCTCTCC CGACGGATTC GTTAGCCTTG TCAACTCGGT AATTTCAAAA
               CTGGCTCTCC CGACGGATTC GTTAGCCTTG TCAACTCGGT AATTTCAAAA
               CTGGCTCTCC CGACGGATTC GTTAGCCTTG TCAACTCGGT AATTTCAAAA
               CTGGCTCTCC CGACGGATTC GTTAGCCTTG TCAACTCGGT AATTTCAAAA
               CTGGCTCTCC CGACGGATTC GTTAGCCTTG TCAACTCGGT AATTTCAAAA
               CTGGCTCTCC CGACGGATTC GTTAGCCTTG TCAACTCGGT AATTTCAAAA
               CTGGCTCNCC CGACGGATTC GTTAGCCTTG TCAACTCGGT AATTTCAAAA
               CTGGCTCTCC CGACGGATTC GTTAGCCTTG TCAACTCGGT AATTTCAAAA
               CGAGCTCCCC GGANAGGACG CAAGGCCTTG TCAGCTCGGT AATTTCAAAG
               CTGGGTCCCC GGATGGGACG CAAGGCGGTG CCAACTCGGT AATTTCAAAG
               CTGGGTCCCC GGATGGGACG CAAGGCGGTG CCAACTCGGT AATTTCAAAG
               CTGGGTCCCC GGATGGGACG CAAGGCGGTG CCAACTCGGT AATTTCAAAG
               CTGGGTCCCC GGATGGGACG CAAGGCGGTG CCAACTCGGT AATTTCAAAG
               CTGGGTCCCC GGATGGGACG CAAGGCGGTG CCAACTCGGT AATTTCAAAG
               CGAGCTCCCC GGANAGGACG CAAGGCCTTG TCAGCTCGGT AATTTCAAAG
               CTGGGTCCCC GGATGGGACG CAAGGCGGTG CCAACTCGGT AATTTCAAAG
               CTGGGTCCCC GGATGGGACG CAAGGCGGTG CCAACTCGGT AATTTCAAAG
               CTGGGTCCCC GGATGGGACG CAAGGCGGTG CCAACTCGGT AATTTCAAAG
               CTGGGTCCCC GGATGGGACG CAAGGCGGTG CCAACTCGGT AATTTCAAAG
               CTGGGTCNNC NGATGGGACG CAAGGCGGTG CCAACTCGNT AATTTCAAAG
               CGAGCTCCCC GGANAGGACG CAAGGCCTTG TCAGCTCGGT AATTTCNAAG
               GTGGCTCTCC CGACAGATTC GAAGGCCTTG TCAGCTCGGT AATTTCAAAA
               GTGGCTCTCC CGACAGATTC GAAGGCCTTG TCAGCTCGGT AATTTCAAAA
               GTGGCTCTCC CGACAGATTC GAAGGCCTTG TCAGCTCGGT AATTTCAAAA
               GTGGCTCTCC CGACAGATTC GAAGGCCTTG TCANCTCGGT AATTTCNAAA
               GTGGCTCTCC CGACAGATTC GAAGGCCTTG TCAGCTCGGT AATTTCAAAA
               GTGGCTCTCC NGACAGATTC GAAGGCCTTG TCAGCTCGGT AATTTCNAAA
               GTGGCTCTCC CGACAGATTC GAAGGCCTTG TCAGCTCGGT AATTTCAAAN
               GTGGCTCTCC CGACAGATTC GAAGGCCTTG TCAGCTCGGT AATTTCAAAA
               GTGGNTCTCC CGACAGATTC GAAGGCCTTG TCAGCTCGGT AATTTCAAAA
               GTGGCTCTCC CGACAGATTC GAAGGCCTTG TCAGCTCGGT AATTTCAAAA
               GTGGCTCTCC CGACAGATTC GAAGGCCTTG TCAGCTCGGT AATTTCAAAA
               GTNNCTCTCC NGNCAGATTC GAAGGCCTTG TCAGCTCGNT AATTTCAAAA
               GTNGCTCTCC CGACAGATTC GAAGGCCTTG TCAGCTCGGT AATTTCAAAA
               GTGGCTCTCC CGACAGATTC GAAGGCCTTG TCAGCTCGGT AATTTCAAAA
               CGAGCCTCTA CAGCGGATTC GAAGCCCGCC CGGACCCGAT AACTTCAAAG
               CGAACCTCTA CAGCGGATTC GAAGCCCGCC CGGACCCGAT AACTTCAAAG
               CGAGCCTCTA CAGCGGATTC GAAGCCCGCC CGGACCCGAT AACTTCAAAG
               CGAACCTCTA CAGCGGATTC GAAGCCCGCC CGGACCCGAT AACTTCAAAG
               CGAACCTCTA CAGCGGATTC GAAGCCCGCC CGGACCCGAT AACTTCAAAG
               CGAACCTCTA CAGCGGATTC GAAGCCCGCC CGGACCCGAT AACTTCAAAG
               CGAACCTCTA CAGCGGATTC GAAGCCCGCC CGGACCNGAT AACTTCANNG
               CGAACCTCTA NAGCGGATTC GAAGCCCGCC CGGNCCCGAT AACTTCAAAG
               CGAGCCTCTA CAGCGGATTC GAAGCCCNCC CGGACCCGAT AACTTCAAAG
               CGAGCCTCTA CAGCGGATTC GAAGCCCGCC CGGACCCGAT AACTTCAAAG
               CGAGCCTCTA CAGCGGATTC GAAGCCCGCC CGGACCCGAT AACTTCAAAG
               CGAGCCTCTA CAGCGGATTC GAAGCCCGCC CGGACCCGAT AACTTCAAAG
               CGAACCTCTA CAGCGGATTC GAAGCCCGCC CGGACCCGAT AACTTCAAAG
               CGAGCCTCTA CAGCGGATTC GAAGCCCGCC CGGACCCGAT AACTTCAAAG
               CGAGCCTCTA CAGCGGATTC GAAGCCCGCC CGGACCCGAT AACTTCAAAG
               CTAGCTCCCC GGGCGAATTC GAAAGTCTTG TCAGGCTTGC GCCCCAGGGG
               CTAGCTCCCC GGNCGAATTC GAAAGTCTTG TCAGGCTTGC GCCCCAGGGG
               CNAGCTCNCC GGGCNNNTTC GAAAGTCTTG TCAGGCTNGC GCNCCAGGGG
               CTAGCTCCCC GGGCGAATTC GAAAGTCTTG TCAGGCTTGC GCCCCAGGGG
               CTAGCTCCCC GGGCGAATTC GAAAGTCTTG TCAGGCTTGC GCCCCAGGGG
               CTAGCTCCCC GGGCGAATTC GAAAGTCTTG TCAGGCTTGC GCCCCAGGGG
               CTAGCTCCCC GNGCGAATTC GAAAGTCTTG TCAGGCTTGC GCCCCAGGGG
               CTAGNTCCCC GGNCGAATTC GAAAGTCTTG TCAGGCTTGC GCCCCAGGGG
               CTAGCTCCCC GGGCGAATTC GAAAGTCTTG TCAGGCTTGC GCCCCAGGGG
               CTAGCTCCCC GGGCGAATTC GAAAGTCTTG TCAGGCTTGC GCCCCAGGGG
               CTAGCTCCCC GGGCGAATTC GAAAGTCTTG TCAGGCTTGC GCCCCAGGGG
               CTAGCTCCCC GGGCGAATTC GAAAGTCTTG TCAGGCTTGC GCCCCAGGGG
               CGAGNTCCCC GGANAGGACG CAAGGCCTTG TCAGCTCGGT AATTTCAAAG
               CGAGCTCCCC GGANAGGACG CAAGGCCTTG TCAGCTCGGT AATTTCAAAG
               CGAGCTCCCC GGANAGGACN NAAGGCCTTG TCAGCTCGGT AATTTCAAAG
               CGAGCTCCCC GGANAGGACG CAAGNCCTTG TCAGCTCGGT AATTTCAAAG
               CGAGCTCCCC GNACAGGACG CAAGGCCTTG TCAGCTCGGT AATTTCAAAG
               CGAGCTCCCC GGANAGGACG CAAGGCCTTG TCAGCTCGGT AATTTCAAAG
               CGAGCTCCCC GGANAGGACG CAAGGCCTTG TCAGCTCGGT AATTTCAAAG
               CGAGCCTCTA CAGCGGATTC GAAGCCCGCC CGGACCCGAT AACTTCAAAG
               CGAGCCTCNA CANCGGATTC GAAGCCCGCC CGGACCCGAT AACTTCANNG

               GTACGNTAAA TCCGTAGCTA AGTATCGCGG TTNAGAGNCC TGCAGGGANN
               GTACGATAAA TCCNTAGCTA AGTATCGCGG TTGAGAGACC TGCAGGGAGT
               GTACGATAAA TCCGTAGCTA AGTATCGCGG TTGAGAGACC TGCAGGGAGT
               GTACGATAAA TCCGTAGCTA ANTATCGCGG TTGAGAGACC TGCAGGGAGT
               GTACGATAAA TCCGTAGCTA AGTATCGCGG TTGAGAGACC TGCAGGGAGT
               GTACGATAAA TCCGNAGCTA AGTATCGCGG TTGAGAGACC TGCAGGGAGT
               GTACGATAAA TCCGTAGCTA AGTATCGCGG TTGAGAGACC TGCAGGGAGT
               GTACGATAAA TCCGTAGCTA AGTATCGCGG TTGAGAGACC TGCAGGGAGT
               GTACGATAAA TCCGTAGCTA AGTATCGCGG TTGAGAGACC TGCAGGGAGT
               GTACGATAAA TCCGTAGCTA AGTATCGCGG TTGAGAGACC TGCAGGGAGT
               GTACGATAAA TCCGTAGCTA AGTATCGCGG TTGAGAGACC TGCAGGGAGT
               GTACGATAAA TCCGTAGCTA AGTATCGCGG TTGAGAGACC TGCAGGGAGT
               NTACGATAAA TCCGTAGCTA AGTATCGCGG TTGAGAGACC TGCAGNNAGT
               GTACGATAAA TCCGTAGCTA AGTATCGCGG TTGAGAGACC TGCAGGGAGT
               GTACGATAAA TCCGTAGCTA AGTATCGCGG TTGAGAGACC TGCAGGGAGT
               GTACGATAAA TCCGTAGCTA AGTATCGCGG TTGAGAGACC TGCAGGGAGT
               GTACGATAAA TCCGTAGCTA AGTATCGCGG TTGAGAGACC TGCAGGGAGT
               GTACGATAAA TCCGTAGCTA AGTATCGCGG TTGAGAGACC TGCAGGGAGT
               GTACGATAAA TCCGTAGCTA AGTATCGCGG TTGAGAGACC TGCAGGGAGT
               GTACGATAAA TCCGTAGCTA AGTATCGCGG TTGAGAGACC TGCAGGGAGT
               GTACGATAAA TCCGTAGCTA AGTATCGCGG TTGAGAGACC TGCAGGGAGT
               GTACGATAAA TCCGTAGCTA AGTATCGCGG TTGAGAGACC TGCAGGGAGT
               GTACGATAAA TCCGTAGCTA AGTATCGCGG TTGAGAGACC TGCAGGGAGT
               GTACGATAAA TCCGTAGCTA AGTATCGCGG TTGAGAGACC TGCAGGGAGT
               NTACGATAAA TCCGTAGCTA AGTATCGCGG TTGAGAGACC TGCAGGGAGT
               GTACGATAAA TCCGTAGCTA AGTATCGCGG TTGAGAGACC TGCAGGGAGT
               GTACGATAAA TCCGTAGCTA AGTATCGCGG TTGAGAGACC TGCAGGGAGT
               GTACGATAAA TCCGTAGCTA AGTATCGCGG TTGAGAGACC TGCAGGGAGT
               GNNCGATAAA TCCGTAGCTA AGNNTCGCGG TTGAGAGACC TGCAGGGAGT
               GTACGATAAA TCCGTAGCNA AGTATCGCGG TTGAGNGACC TGCAGGGAGT
               GTACGATAAA TCCGTAGCTA AGTATCGCGG TTGAGAGACC TGCAGGGAGT
               GTACGATAAA TCCGTAGCTA AGTATCGCGG TTGAGAGACC TGCAGGGAGT
               GTACGATAAA TCCGTAGCTA AGTATCGCGG TTGAGAGACC TGCAGGGAGT
               GTACGATAAA TCCGTAGCTA AGTATCGCGG TTGAGAGACC TGCAGGGAGT
               GTACGATAAA TCCGTAGCTA AGTATCGCGG TTGAGAGACC TGCAGGGAGT
               GTACGATAAA TCCGTAGCTA AGTATCGCGG TTGAGAGACC TGCAGGGAGT
               GTACGATAAA TCCGTAGCTA AGTATCGCGG TTGAGAGACC TGCAGGGAGT
               GTACGATAAA TCCGTAGCTA AGTATCGCGG TTGAGAGACC TGCAGGGAGT
               GTACGATAAA TCCGTAGCTA AGTATCGCGG TTGAGAGACC TGCAGGGAGT
               GTACGATAAA TCCGTAGCTA AGTATCGCGG TTGAGAGACC TGCAGGGAGT
               GTACGATAAA TCCGAGGCTA AGTATCGCGG TTGAGAGACC TGCAGGGAAG
               GTACGATAAA TCCGTAGCTA AGTATCGCGG TTGAGAGACC TGCAGGGAGT
               GTACGATAAA TCCGTAGCTA AGTATCGCGG TTGAGAGACC TGCAGGGAGT
               GTACGATAAA TCCGTAGCTA AGTATCGCGG TTGAGAGACC TGCAGGGAGT
               GTACGATAAA TCCGTAGCTA AGTATCGCGG TTGAGAGACC TGCAGGGAGT
               GTACGATAAA TCCGTAGCTA AGTATCGCGG TTGAGAGACC TGCAGGGAGT
               GTACGATAAA TCCGTAGCTA AGTATCGCGG TTGAGAGACC TGCAGGGAGT
               GTACNNTAAA TCCGTAGCTA AGTATCGCGG TTGAGAGACC TGNNGGGANN
               GTACGATAAA TCCGTAGCTA AGTATCGCGG TTGAGAGACC TGCAGGGAGT
               GTACGATAAA TCCGTAGCTA AGTATCGCGG TTGAGAGACC TGCAGGGAGT
               GTACGATAAA TCCGTAGCTA AGTATCGCGG TTGAGAGACC TGCAGGGAGT
               GTANGATAAA TCCGTAGCTA AGTATCGCGG TTGAGAGACC TGCAGGGAGT
               GTACGATAAA TCCGTAGCTA AGTATCGCGG TTGAGAGACC TGCAGGGAGT
               GTACGATAAA TCCGTAGCTA AGTATCGCGG TTGAGAGACC TGCAGGGAGT
               GTACGATAAA TCCGTAGCTA AGTATCGCGG TTGAGAGACC TGCAGGGAGT
               GTACGATAAA TCCGTAGCTA AGTATCGCGG TTGAGAGACC TGCAGGGAGT
               GTACGATAAA TCCGTAGCTA AGTATCGCGG TTGAGAGACC TGCAGGGAGT
               GTACGATAAA TCCGTAGCTA AGTATCGCGG TTGAGAGACC TGCAGGGAGT
               GTACGATAAA TCCGTAGCTA AGTATCGCGG TTGAGAGACC TGCAGGGAGT
               GTACGATAAA TCCGTAGCTA AGTATCGCGG TTGAGAGACC TGCAGGGAGT
               GTACGATAAA TCCGTAGCTA AGTATCGCGG TTGAGAGACC TGCAGGGAGT
               GTACGATAAA TCCGTAGCTA AGTATCGCGG TTGAGAGACC TGCAGGGAGT
               NTACGATAAA TCCGTAGCTA AGTATCGCGG TTGAGAGACC TGCAGGGAGT
               GTACGATAAA TCCGTAGCTA AGTATCGCGG TTGAGAGACC TGCAGGGAGT
               GTACGATAAA TCCGTAGCTA AGTATCGCGG TTGAGAGACC TGCAGGGAGT
               GTACGATAAA TCCGTAGCTA AGTATCGCGG TTGAGAGACC TGCAGGGAGT
               GTACGATAAA TCCGTAGCTA AGTATCGCGG TTGAGAGACC TGCAGGGAGT
               GTACGATAAA TCCGTAGCTA AGTATCGCGG TTGAGAGACC TGCAGGGAGT
               GTACGATAAA TCCGTAGCTA AGTATCGCGG TTGAGAGACC TGCAGGGAGT
               GTACGATAAA TCCGNAGCTA AGTATCGNGG TTGAGNGACC TGCAGNNAGT
               GTACGATAAA TCCGTAGCTA AGTATCGCGG TTGAGAGACC TGCAGGGAGT
               GTACGATAAA TCCGTAGCTA AGTATCGCGG TTGAGAGACC TGCAGGGAGT
               GTACGATAAA TCCGTAGCTA AGTATCGCGG TTGAGAGACC TGCAGGGAGT
               GTACGATAAA TCCGTAGCTA AGTATCGCGG TTGAGAGACC TGCAGGGAGT
               GTACGATAAA TCCGTAGCTA AGTATCGCGG TTGAGAGACC TGCAGGGAGT
               GTACGATAAA TCCGTAGCTA AGTATCGCGG TTGAGAGACC TGCAGGGAGT
               GTACGATAAA TCCGTAGCTA AGTATCGCGG TTGAGAGACC TGCAGGGAGT
               GTACGATAAA TCCGTAGCTA NGTATCGCGG TTGAGAGACC TGCAGGGAGT
               ACGTAGCGAA CGCATGATCA TGCTTCACGG TTGAAAAATC TGGCGGGAAG
               ACGTAGCGAG CGCATGACCA TGCTTCNCGG TTGAAAAATC TGGCGGGANN
               ACGTAGCGAG CGCATGACCA TGCTTCACGG TTGAAAAATC TGGCGGGAAG
               ACGTAGCGAG CGCATGACNA TGCTTCACGG TTGAAAAATC TGGCGGGAAG
               ACGTAGCGAG CGCATGACCA TGCTTCACGG TTGAAAAATC TGGCGGGAAG
               ACGTAGCGAG CGCATGACCA TGCTTCACGG TTGAAAAATC TGGCGGGAAG
               ACGTAGCGAA CGCATGATCA TGCTTCACGG TTGAAAAATC TGGCGGGAAG
               ACGTAGCGAG CGCATGACCA TGCTTCACGG TTGAAAAATC TGGCGGGAAG
               ACGTAGCGAG CGCATGACCA TGCTTCACGG TTGAAAAATC TGGCGGGAAG
               ACGTAGCGAG CGCATGACCA TGCTTCACGG TTGAAAAATC TGGCGGGAAG
               ACGTAGCGAG CGCATGACCA TGCTTCACGG TTGAAAAATC TGGCGGGAAG
               ACGTAGCGAG CGCATGACCA TGCTTCACGG TTGAAAAATC TGGCGGGAAG
               ACGTAGCGAA CGCATGATCA TGCTTCACGG TTGAAAAATC TGGCGGGAAG
               GTACGATAAA TCCGAGGCTA AGTATCGCGG TTAAGAGACC TGCAGGGAAG
               GTACGATAAA TCCGAGGCTA AGTATCGCGG TTAAGAGACC TGCAGGGAAG
               GTACGATAAA TCCGAGGCTA AGTATCGCGG TTAAGAGACC TGCAGGGAAG
               GTACGATAAA TCCGAGGCTA AGTATCGCGG TTAAGAGACC TGCAGGGAAG
               GTACGATAAA TCCGAGGCTA AGTATCGCGG TTAAGAGACC TGCAGGGAAG
               GTACGATAAA TCCGNGGCTA AGTATCGCGG TTAAGAGACC TGCAGGGAAG
               NTACGATAAA TCCGAGGCTA ANTATCGCGG TTAAGAGACC NGCAGGGAAG
               GTACGATAAA TCCGAGGCTA AGTATCGCGG TTAAGAGACC TGCAGGGAAG
               GTACGATAAA TCCGAGGCTA AGTATCGCGG TTAAGAGACC TGCAGGGAAG
               GTACGATAAA TCCGAGGCTA AGTATCGCGG TTAAGAGACC TGCAGGGAAG
               GTACGATAAA TCCGAGGCTA AGTATCGCGG TTAAGAGACC TGCAGGGAAG
               GTACGANNNA TCCGNGGCTA AGTATCGCGG TTNAGAGACC TGCAGGGAAG
               GTACGATAAN NNNGAGGCTA AGTATCGCNG TTAAGAGACC TGCAGGGAAG
               GTACGATAAA TCCGAGGCTA AGTATCGCNG TTAAGAGACC TGCAGGGAAG
               ACGTAGCAGA CGTATGGCCG TGCTCTGTGA CAGTGAGATC TGGCGTAGAG
               ACGTAGCAGA CGTATGGCCG TGCTCTGTGA CAGTGAGATC TGGCGTAGAG
               ACGTAGCAGA CGTATGGCCG TGCTCTGTGA CAGTGAGATC TGGCCTANAG
               ACGTAGCAGA CGTATGGCCG TGCTCTGTGA CAGTGAGATC TGGCGTAGAG
               ACGTAGCAGA CGTATGGCCG TGCTCTGTGA CAGTGAGATC TGGCGTAGAG
               ACGTAGCAGA CGTATGGCCG TGCTCTGTGA CAGTGAGATC TGGCGTAGAG
               ANNTNGCAGA CGTANGGCCG TGCTCTGTGA CAGTGAGATC TGGCGTAGAG
               ACGTAGCAGN NNTATGGCCG TGCTCTGTGA CAGTGAGATC TGGCGTAGAG
               ACGTAGCAGA CGTATGGCCG TGCTCTGTGA CAGTGAGATC TGGCGTAGAG
               ACGTAGCAGA CGTATGGCCG TGCTCTGTGA CAGTGAGATC TGGCCTANAG
               ACGTAGCAGA CGTATGGCCG TGCTCTGTGA CAGTGAGATC TGGCCTANAG
               ACGTAGCAGA CGTATGGCCG TNCTCTGTGA CAGTGAGATC TGGCCTANAG
               ACGTAGCAGA CGTATGGCCG TGCTCTGTGA CAGTGAGATC TGGCGTAGAG
               ACGTAGCAGA CGTATGGCCG TGCTCTGTGA CAGTGAGATC TGGCGTAGAG
               ACGTAGCAGA CGTATGGCCG TGCTCTGTGA CAGTGAGATC TGGCGTAGAG
               ACGTGACAAA TCCGTGACCG TACTTCGCAG TTGAAGGCTA CACCGGGAAG
               ACGTGACAAA TCCGTGACCG TACTTCGCAG TTGAAGGCTA CACCGGGAAG
               ACGTGACAAA TCCGTGACCN TNCTTCGCAG TTGAAGGNTA CNNCGGGAAG
               ACGTGACAAA TCCGTGACCG TACTTCGCAG TTGAAGGCTA CACCGGGAAG
               ACGTGACAAA TCCGTGACCG TACTTCGCAG TTGAAGGCTA CACCGGGAAG
               ACGTGACAAA TCCGTGACCG TACTTCGCAG TTGAAGGCTA CACCGGGAAG
               ACGTGACAAA TCCGTGACCG TACTTCGCAG TTGAAGGCTA CACCGGGAAG
               ANNTGACAAA TCNGTGACCG TACTTCGCAG TTGAAGGCTA CACCGNNAAG
               ACGTGACAAA TCCGTGACCG TACTTCGCAG TTGAAGGCTA CACCGGGAAG
               ACGTGACAAA TCCGTGACNG TACTTCGCAG TTGAAGGCTA CACCGGGAAG
               ACGTGACAAA TCCGTGACCG TACTTCGCAG TTGAAGGCTA CACCGGGAAG
               ACGTGACAAA TCCGTGACCG TACTTCGCAG TTGAAGGCTA CACCGGGAAG
               ACGTAGCGAA CGCATGACCA TGCTTCACGG TTGAAAAATC TGGCGGGAAG
               ACGTAGCGAA CGCATGACCA TGCTTCACGG TTGAAAAATC TGGCGGGAAG
               ACGTAGCGAA CGCATGACCA TGCTTCACGG TTGAAAAATC TGGCGGGAAG
               ACGTAGCGAA CGCATGACCA TGCTTCACGG TTGAAAAATC TGGCGGGAAG
               ACGTAGCGAA CGCATGACCA TGCTTCACGG TTGAAAAATC TGGCGGGAAG
               ACGTAGCGAA CGCATGACCA TGCTTCACGG TTNAAAAATC TGGCGGGAAG
               ACGTAGCGAA CGCATGACCA TGCTTCACGG TTGAAAAATC TGGCGGGAAG
               ACGTAGCAGA CGTATGGCCG TGCTCTGTGA CAGTGAGATC TGGCGTAGAG
               ACGTAGCAGA CGTATGGCCG TGCTCTGTGA CAGTGAGATC TGGCGTAGAG

               NCTCAACATG TTAGGCTAGC GTNNNCGGTC ACATNNNGAC ANGTCGTGNA
               GCTCAACATG TTAGGCTAGC GTCGGCGGTC ACATCGGGAC AAGTCGTGTA
               GCTCAANATG TTAGGCTAGC GTCGGCGGTC ACATCGGGAC AAGTCGTGTA
               GCTCAACATG TTAGGCTAGC GTCGGCGGTC ACATCGGGAC AAGTCGTGTA
               GCTCAACATG TTAGGCTAGC GTCGGCGGTC ACATCGGGAC AAGTCGTGTA
               GCTCAACATG TTAGGCTAGC GTCGGCGGTC ACATCGGGAC AAGTCGTGTA
               GCTCAACATG TTAGGCTAGC GTCGGCGGTC ACATCGGGAC AAGTCGTGTA
               GCTCAACATG TTAGGCTAGC GTCGGCGGTC ACATCGGGAC AAGTCGTGTA
               GCTCAACATG TTAGGCTAGC GNCGGCGGTC ACATCGGGAC AAGTCGTGNA
               GCTCAACATG TTAGGCTAGC GTCGGCGGTC ACATCGGGAC AAGTCGTGTA
               GCTCAACATG TTAGGCTAGC GTCGGCGGTC ACATCGGGAC AAGTCGTGTA
               GCTCAACATG TTAGGCTAGC GTCGGCGGTC ACATCGGGAC AAGTCGTGTA
               GCTCAACATG TTAGGCTAGC GTCGGCGGTC ACATCGGGAC AAGTCGTGTA
               GCTCAACATG TTAGGCTAGC GTCGGCGGTC ACATCGGGAC AAGTCGTGTA
               GCTCAACATG TTAGGCTAGC GTCGGCGGTC ACATCGGGAC AAGTCGTGTA
               GCTCAACATG TTAGGCTAGC GTCGGCGGTC ACATCGGGAC AAGTCGTGTA
               GCTCAACATG TTAGGCTAGC GTCGGCGGTC ACATCGGGAC AAGTCGTGTA
               GCTCAACATG TTAGGCTAGC GTCGGCGGTC ACATCGGGAC AAGTCGTGTA
               GCTCAACATG TTAGGCTAGC GTCGGCGGTC ACATCGGGAC AAGTCGTGTA
               GCTCAACATG TTAGGCTAGC GTCGGCGGTC ACATCGGGAC AAGTCGTGTA
               GCTCAACATG TTAGGCTAGC GTCGGCGGTC ACATCGGGAC AAGTCGTGTA
               GCTCAACATG TTAGGCTAGC GTCGGCGGTC ACATCGGGAC AAGTCGTGTA
               GCTCAACATG TTAGGCTAGC GTCGGCGGTC ACATCGGGAC AAGTCGTGTA
               GCTCAACATG TTAGGCTAGC GTCGGCGGTC ACATCGGGAC AAGTCGTGTA
               GCTCAACATG TTAGGCTAGC GTCGGCGGTC ACATCGGGAC AAGTCGTGTA
               GCTCAACATG TTAGGCTAGC GTCGGCGGTC ACATCGGGAC AAGTCGTGTA
               GCTCAACATG TTAGGCTAGC GTCGGCGGTC ACATCGGGAC AAGTCGTGTA
               GCTCAACATG TTAGGCTAGC GTCGGCGGTC ACATCGGGAC AAGTCGTGTA
               GCTCAACATG TTAGGCTAGC GTCGGCGGTC ACATCGGGAC AAGTCGTGTA
               GCTCAACATG TTAGGCTAGC GTCGGCGGTC ACATCGGGAC AAGTCGTGTA
               GCTCAACATG TTAGGCTAGC GTCGGCGGTC ACATCGGGAC AAGTCGTGTA
               GCTCAACATG TTAGGCTAGC GTCGGCGGTC ACATCGGGAC AAGTCGTGTA
               GCTCAACATG TTAGGCTAGC GNCGGCGGTC ACATCGGGAC AAGTCGTGNA
               GCTCAACATG TTAGGCTAGC GTCGGCGGTC ACATCGGGAC AAGTCGTGTA
               GCTCAACATG TTAGGCTAGC GTCGGCGGTC ACATCGGGAC AAGTCGTGTA
               GCTCAACATG TTAGGCTAGC GTCGGCGGTC ACATCGGGAC AAGTCGTGTA
               GCTCAACATG TTAGGCTAGC GTCGGCGGTC ACATCGGGAC AAGTCGTGTA
               GCTCAACATG TTAGGCTAGC GTCGGCGGTC ACATCGGGAC AAGTCGTGTA
               GCTCAACATG TTAGGCTAGC GTCGGCGGTC ACATCGGGAC AAGTCGTGTA
               GCTCAACATG TTAGGCTAGC GTCGGCGGTC ACATCGGGAC AAGTCGTGTA
               TACTAACATG TTGGGCCAGC GCCGGCGGTC ACATCGGGAC AAGATGTGTA
               GCTCAACATG TTAGGCTAGC GTCGGCGGTC ACATCGGGAC AAGTCGTGTA
               GCTCAACATG TTAGGCTAGC GTCGGCGGTC ACATCGGGAC AAGTCGTGTA
               GCTCAACATG TTAGGCTAGC GTCGGCGGTC ACATCGGGAC AAGTCGTGTA
               GCTCAACATG TTAGGCTAGC GTCGGCGGTC ACATCGGGAC AAGTCGTGTA
               GCTCAACATG TTAGGCTAGC GTCGGCGGTC ACATCGGGAC AAGTCGTGTA
               GCTCAACATG TTAGGCTAGC GTCGGCGGTC ACATCGGGAC AAGTCGTGTA
               GCNCAACATG TTNGGCTAGC GTCNNCGGTC NCATCGGGAC AAGNNGTGNA
               GCTCAACATG TTAGGCTAGC GTCGGCGGTC ACATCGGGAC AAGTCGTGTA
               GCTCAANATG TTAGGCTAGC GTCGGCGGTC ACATCGGGAC AAGTCGTGTA
               GCTCAACATG TTAGGCTAGC GTCGGCGGTC ACATCGGGAC AAGTCGTGTA
               GCTCAACATG TTAGGCTAGC GTNGGCGGTC ACATCGGGAC AAGTCGTGNA
               GCTCAACATG TTAGGCTAGC GTCGGCGGTC ACATCGGGAC AAGTCGTGTA
               GCTCAACATG TTAGGCTAGC GTCGGCGGTC ACATCGGGAC AAGTCGTGTA
               GCTCAACATG TTAGGCTAGC GTCGGCGGTC ACATCGGGAC AAGTCGTGTA
               GCTCAACATG TTAGGCTAGC GTCGGCGGTC ACATCGGGAC AAGTCGTGTA
               GCTCAACATG TTAGGCTAGC NTCGGCGGTC ACATCGGGAC AAGTCGTGTA
               GCTCAACATG TTAGGCTAGC GTCGGCGGTC ACATCGGGAC AAGTCGTGTA
               GCTCAACATG TNAGGCTAGC GTCGGCGGTC ACATCGGGAC AAGTCGTGTA
               GCTCAACATG TTAGGCTAGC GTCGGCGGTC ACATCGGGAC AAGTCGTGTA
               GCTCAACATG TTAGGCTAGC GTCGGCGGTC ACATCGGGAC AAGTCGTGTA
               GCTCAACATG TTAGGCTAGC GTCGGCGGTC ACATCGGGAC AAGTCGTGTA
               GCTCAACATG TTAGGCTAGC GTCGGCGGTC ACATCGGGAC AAGTCGTGTA
               GCTCAACATG TTAGGCTAGC GTCGGCGGTC ACATCGGGAC AAGTCGTGTA
               GCTCAACATG TTAGGCTAGC GTCGGCGGTC ACATCGGGAC AAGTCGTGTA
               GCTCAACATG TTAGGCTAGC GTCGGCGGTC ACATCGGGAC AAGTCGTGTA
               GCTCAACATG TTAGGCTAGC GTCGGCGGTC ACATCGGGAC AAGTCGTGTA
               GCTCAACATG TTAGGCTAGC GTCGGCGGTC ACATCGGGAC AAGTCGTGTA
               GCTCAACATG TTAGGCTAGC GTCGGCGGTC ACATCGGGAC AAGTCGTGTA
               GCTCAACATG TTANGCTAGC GTCGGNGGTC ACATCGGGAC AAGTCGTGTA
               GCTCAACATG TTAGGCTAGC GTCGGCGGTC ACATCGGGAC AAGTCGTGTA
               GCTCAACATG TTAGGCTAGC GTCGGCGGTC ACATCGGGAC AAGTCGTGTA
               GCTCAACATG TTAGGCTAGC GTCGGCGGTC ACATCGGGAC AAGTCGTGTA
               GCTCAACAGG TTAGGCTAGC GTCGGCGGTC ACATCGGGAC AAGTCGTGTA
               GCTCAACAGG TTAGGCTAGC GTCGGCGGTC ACATCGGGAC AAGTCGTGTA
               GCTCAACAGG TTAGGCTAGC GTCGGCGGTC ACATCGGGAC AAGTCGTGTA
               GCTCAACAGG TTAGGCTAGC NTCGGCGGTC ACATCGGGAC AAGTCGTGTA
               GCTCAACAGG TTAGGCTAGC GTCGGCGGTC ACATCGGGAC AAGTCGTGTA
               TACCAACGTG TTGGGCCGGC ACTAACGGTT TAGCCGGGAT AAGATGCGGG
               TACCAACGTG TTGGGCCGGC ACTNNCGGNT TAGCCGGGAT AAGATGCGGG
               TACCAACGTG TTGGGCCGGC ACTAACGGTT TAGCCGGGAT AAGATGCGGG
               TACCAACGTG TTGGGCCGGC ACTNNCGGTT TAGCCGGGAT AAGATGCGGG
               TACCAACGTG TTGGGCCGGC ACTAACGGTT TAGCCGGGAT AAGATGCGGG
               TACCAACGTG TTGGGCCGGC ACTAACGGTT TAGCCGGGAT AAGATGCGGG
               TACCAACGTG TTGGGCCGGC ACTAACGGTT TAGCCGGGAT AAGATGCGGG
               TACCAACGTG TTGGGCCGGC ACTAACGGTT TAGCCGGGAT AAGATGCGGG
               TACCAACGTG TTGGGCCGGC ACTAACGGTT TAGCCGGGAT AAGATGCGGG
               TACCAACGTG TTGGGCCGGC ACTAACGGTT TAGCCGGGAT AAGATGCGGG
               TACCAACGTG TTGGGCCGGC ACTAACGGTT TAGCCGGGAT AAGATGCGGG
               TACCAANGTG TTGGGCCGGC ACTAACGGNT TAGCCGGGAT AAGATGCGGG
               TACCAACGTG TTGGGCCGGC ACTAACGGTT TAGCCGGGAT AAGATGCGGG
               TACTAACATG TTGGGCCAGC GCCGGCGGTC ACATCGGGAC AAGATGTCTA
               TACTAACATG TTGGGCCAGC GCCGGCGGTC ACATCGGGAC AAGATGTCTA
               TACTAACATG TTGGGCCAGC GCCGGCGGTC ACATCGGGAC AAGATGTCTA
               TACTAACATG TTGGGCCAGC NCCGGCGGTC ACATCGGGAC AAGATGTCNA
               TACTAACATG TTGGGCCAGC GCCGGCGGTC ACATCGGGAC AAGATGTCTA
               TACTAACATG TTGGNCCAGC GCCGGCGGTC ACATCGGGAC AAGATGTCTA
               TACTAACATG TTGGGCCAGC GCCGGCGGTC ACATCGGGAC AAGATGTCNA
               TACTAACATG TTGGGCCAGC GCCGGCGGTC ACATCGGGAC AAGATGTCTA
               TACTAACATG TTNGGCCAGC GCCGGCGGTC ACATCGGGAC AAGATGTCTA
               TACTAACATG TTGGGCCAGC GCCGGCGGTC ACATCGGGAC AAGATGTCTA
               TACTAACATG TTGGGCCAGC GCCGGCGGTC ACATCGGGAC AAGATGTCTA
               TACTNACATG TTGGGCCAGC GCCGGCNNNC ANNTCGGGAC AAGATGTCTA
               TACNAANATG TTGNGCCAGC NCCGGCGGTC ACATCGGGAC AAGATGTCTG
               TACTAACATG TTGGGCCAGC GCCGGCGGTC ACATCGGGAC AAGATGTCTA
               TACCAGCGTA CCGAATCAGC GCTAACGGTC AAGCCGGGAC AATATTCGTA
               TACCAGCGTA CCGAATCAGC NCTAACGGTC AAGCCGGGAC AATATTCGTA
               TACCAGCGTA CCGNATCAGC GCTAACGGTC AAGCCGGGAC AATATTCGTA
               TACCAGCGTA CCGAATCAGC GCTAACGGTC AAGCCGGGAC AATATTCGTA
               TACCAGCGTA CCGAATCAGC GCTAACGGTC AAGCCGGGAC AATATTCGTA
               TACCAGCGTA CCGAATCAGC GCTAACGGTC AAGCCGGGAC AATATTCGTA
               TACCAGCGTA CCGAATCAGC GCTAACGGTC AAGCCGGGAC AATATTCGTA
               TACCAGNGTA CCGAATCAGC GCTAACGGTC AAGCCGGGAC AATATTCGTA
               TACCAGCGTA CCGAATCAGC GCTAACGGTC AAGCCGGGAC AATATTCGTA
               TACCAGCGTA CCGAATCAGC GCTAACGGTC AAGCCGGGAC AATATTCGTA
               TACCAGCGTA CCGAATCAGC GCTAACGGTC AAGCCGGGAC AATATTCGTA
               TACCAGCGTA CCGAATCAGC NCTAACGGTC AAGCCGGGAC ANTATTCGTA
               TACCAGCGTA CCGAATCAGC GCTAACGGTC AAGCCGGGAC AATATTCGTA
               TACCAGCGTA CCGAATCAGC GCTAACGGTC AAGCCGGGAC AATATTCGTA
               TACCAGCGTA CCGAATCAGC GCTAACGGTC AAGCCGGGAC AATATTCGTA
               TACCGATGTG TTGGGCCAAC GCTAAGATAT ANNTCAGAGC ATTATTCGTA
               TACCGATGTG TTGGGCCANC GCTAAGATAT AAGTCAGAGC ATTATTCGTA
               TACCGATGTG TTGGGCCNAC GCTAAGATAT ANNTCAGAGN NTTATNCGTA
               TACCGATGTG TTGGGCCAAC GCTAAGATAT ANNTCAGAGC ATTATTCGTA
               TACCGATGTG TTGGGCCAAC GCTAAGATAT ANNTCAGAGC ATTATTCGTA
               TACCGATGTG TTGGGCCAAC GCTAAGATAT ANNTCAGAGC ATTATTCGNA
               TACCGATGTG TTGGGCCAAC GCTAAGATAT ANNTCAGAGC ATTATTCGTA
               TACCGATGTG TTGGGCCAAC GCTAAGATAT ANNTCAGAGC ATTATTCGTA
               TACCGATGTG TTGGGCCAAC GCTAAGATAT ANNTCAGAGC ATTATTCGTA
               TACCGATGTG TTGGGCCAAC GCTAAGATAT ANNTCAGAGC ATTATTCGTA
               TACCGATGTG TTGGGCCAAC GCTAAGATAT ANNTCAGAGC ATTATTCGTA
               TACCGANGTG TTGGGCCAAC GCTAAGATAT ANNTCAGAGC ATTATTCGTA
               TACCAACGTG TTGGGCCGGC ACTAACGGTT TAGCCGGGAT AAGATGCGGG
               TACCAACGTG TTGGGCCGGC ANTAACGGTT TAGCCGGGAT AAGATGCGGG
               TACCAACGTG TTGGGCCGGC ACTAACGGTT TAGCCGGGAT AAGATGCGGG
               TACCAACGTG TTGGGCCGGC ACTAACGGTT TAGCCGGGAN NAGATGCGGG
               TACCAACGTG TTGGGCCGGC ACTNNCGGTT TAGCCGGGAT AAGATGCGGG
               TACCAACGTG TTGGGCCGGC ACTAACGGTT TAGCCGGGAT AAGATGCGGG
               TACCAACGTG TTGGGCCGGC ACTAACGGTT TAGCCGGGAN NAGATGCGGG
               TACNAGCGTG TTGGGCCGGA NCNAACGGTT TAGCTGAAAT GAGATGCGGG
               TACCAGCGTG TTGGGCCGGA ACTAACGGTT TAGCTGAAAT GAGATGCGGG

               TACGCNCNCG GTCGAGAGCC ATGTAGTGAC GACNNGTGAG CANGGACAAC
               TACCGTCGCG GTCGAGAGCC ATGTAGTGAC GACATGTGAG CATGGACAAC
               TACCGTCGCG GTCGAGAGCC ATGTAGTGAC GACATGTGAG CATGGACAAC
               TACCGTCGCG GTCGAGAGCC ATGTAGTGAC GACATGTGAG CATGGACAAC
               TACCGTCGCG GTCGAGAGCC ATGTAGTGAC GACATGTGAG CATGGACAAC
               TACCGTCGCG GTCGAGAGCC ATGTAGTGAC GACATGTGAG CATGGACAAC
               TACCGTCGCG GTCGAGAGCC ATGTAGTGAC GACATGTGAG CATGGACAAC
               TACCGTCGCG GTCGAGAGCC ATGTAGTGAC GACATGTGAG CATGGACAAC
               TACCGTCGCG GTCGAGAGCC ATGTAGTGAC GACATGTGAG CATGGACAAC
               TACCGTCGCG GTCGAGAGCC ATGTAGTGAC GACATGTGAG CATGGACAAC
               TACCGTCGCG GTCGAGAGCC ATGTAGTGAC GACATGTGAG CATGGACAAC
               TACCGTCGCG GTCGAGAGCC ATGTAGTGAC GACATGTGAG NATGGACAAC
               TACCGTCGCG GTCGAGAGCC ATGTAGTGAC GACATGTGAG CATGGACAAC
               TACCGTCGCG GTCGAGAGCC ATGTAGTGAC GACATGTGAG CATGGACAAC
               TACCGTCGCG GTCGAGAGCC ATGTAGTGAC GACATGTGAG CATGGACAAC
               TACCGTCGCG GTCGAGAGCC ATGTAGTGAC GACATGTGAG CATGGACAAC
               TACCGTCGCG GTCGAGAGCC ATGTAGTGAC GACATGTGAG CATGGACAAC
               TACCGTCGCG GTCGAGAGCC ATGTAGTGAC GACATGTGAG CATGGACAAC
               TACCGTCGCG GTCGAGAGCC ATGTAGTGAC GACATGTGAG CATGGACAAC
               TACCGTCGCG GTCGAGAGCC ATGTAGTGAC GACATGTGAG CATGGACAAC
               TACCGTCGCG GTCGAGAGCC ATGTAGTGAC GACATGTGAG CATGGACAAC
               TACCGTCGCG GTCGAGAGCC ATGTAGTGAC GACATGTGAG CATGGACAAC
               TACCGTCGCG GTCGAGAGCC ATGTAGTGAC GACATGTGAG CATGGACAAC
               TACCGTCGCG GTCGAGAGCC ATGTAGTGAC GACATGTGAG CATGGACAAC
               TACCGTCGCG GTCGAGAGCC ATGTAGTGAC GACATGTGAG CATGGACAAC
               TACCGTCGCG GTCGAGAGCC ATGTAGTGAC GACATGTGAG CATGGACAAC
               TACCGTCGCG GTCGAGAGCC ATGTAGTGAC GACATGTGAG CATGGACAAC
               TACCGTCGCG GTCGAGAGCC ATGTAGTGAC GACATGTGAG CATGGACAAC
               TACCGTCGCG GTCGAGAGCC ATGTAGTGAC GACATGTGAG CATGGACAAC
               TACCGTCGCG GTCGAGAGCC ATGTAGTGAC GACATGTGAG CATGGACAAC
               TACCGTCGCG GTCGAGAGCC ATGTAGTGAC GACATGTGAG CATGGACAAC
               TACCGTCGCG GTCGAGAGCC ATGTAGTGAC GACATGTGAG CATGGACAAC
               TACCGTCGCG GTCGAGAGCC ATGTAGTGAC GACATGTGAG CATGGACAAC
               TACCGTCGCG GTCGAGAGCC ATGTAGTGAC GACATGTGAG CATGGACAAC
               TACCGTCGCG GTCGAGAGCC ATGTAGTGAC GACATGTGAG CATGGACAAC
               TACCGTCGCG GTCGAGAGCC ATGTAGTGAC GACATGTGAG CATGGACAAC
               TACCGTCGCG GTCGAGAGCC ATGTAGTGAC GACATGTGAG CATGGACAAC
               TACCGTCGCG GTCGAGAGCC ATGTAGTGAC GACATGTGAG CATGGACAAC
               TACCGTCGCG GTCGAGAGCC ATGTAGTGAC GACATGTGAG CATGGACAAC
               TACCGTCGCG GTCGAGAGCC ATGTAGTGAC GACATGNNNG NANNGACAAC
               TACCGTCGCG GTCGAGAGCC ATGTAGTGAC GACATGTGAG CAGGGACAAC
               TACCGTCGCG GTCGAGAGCC ATGTAGTGAC GACATGTGAG CATGGACAAC
               TACCGTCGCG GTCGAGAGCC ATGTAGTGAC GACATGTGAG CATGGACAAC
               TACCGTCGCG GTCGAGAGCC ATGTAGTGAC GACATGTGAG CATGGACAAC
               TACCGTCGCG GTCGAGAGCC ATGTAGTGAC GACATGTGAG CATGGACAAC
               TACCGTCGCG GTCGAGAGCC ATGTAGTGAC GACATGTGAG CATGGACAAC
               TACCGTCGCG GTCGAGAGCC ATGTAGTGAC GACATGTGAG CATGGACAAC
               NACCGTCNNG GTCNAGAGNC ANNTAGTGAN GACNTNTGAG CNTGNACAAC
               TACCGTCGCG GTCGAGAGCC ATGTAGTGAC GACATGTGAG CATGGACAAC
               TACCGTCGCG GTCGAGAGCC ATGTNGTGAC GACATGTGAG CATGGACAAC
               TACCGTCGCG GTCGAGAGCC ATGTAGTGAC GACATGTGAG CATGGACAAC
               TACCGTCGCG GTCGAGAGCC ATGTAGTGAC GACATGTGAG CATGGACAAC
               TACCGTCGCG GTCGAGAGCC ATGTAGTGAC GACATGTGAG CATGGACAAC
               TACCGTCGCG GTCGAGAGCC ATGTAGTGAC GACATGTGAG CATGGACAAC
               TACCGTCGCG GTCGAGAGCC ATGTAGTGAC GACATGTGAG CATGGACAAC
               TACCGTCGCG GTCGAGAGCC ATGTAGTGAC GACATGTGAG CATGGACAAC
               TACCGTCGCG GTCGAGAGCC ATGTNGTGAC GACATGTGAG NATGGACAAC
               TACCGTCGCG GTCGAGAGCC ATGTAGTGAC GACATGTGAG CATGGACAAC
               TACCGTCGCG GTCGAGAGCC ATGTAGTGAC GACATGTGAG CATGGACAAC
               TACCGTCGCG GTCGAGAGCC ATGTAGTGAC GACATGTGAG CATGGACAAC
               TACCGTCGCG GTCGAGAGCC ATGTAGTGAC GACATGTGAG CATGGACAAC
               TACCGTCGCG GTCGAGAGCC ATGTAGTGAC GACATGTGAG CATGGACAAC
               TACCGTCGCG GTCGAGAGCC ATGTAGTGAC GACATGTGAG CATGGACAAC
               TACCGTCGCG GTCGAGAGCC ATGTAGTGAC GACATGTGAG CATGGACAAC
               TACCGTCGCG GTCGAGAGCC ATGTAGTGAC GACATGTGAG CATGGACAAC
               TACCGTCGCG GTCGAGAGCC ATGTAGTGAC GACATGTGAG CATGGACAAC
               TACCGTCGCG GTCGAGAGCC ATGTAGTGAC GACATGTGAG CATGGACAAC
               TACCGTCGCG GTNGAGAGCC ATGTAGTGAC GACATGTGAG CATGGACAAC
               TACCGTCGCG GTCGAGAGCC ATGTAGTGAC GACATGTGAG CATGGACAAC
               TACCGTNGCG NNCGAGAGCC ATGTAGTGAC GACATGTGAG NATGGACAAC
               TACCGTCGCG GTCGAGAGCC ATGTAGTGAC GACATGTGAG CATGGACAAC
               TACCGTCGCG GTCGAGAGCC ATGTAGTGAC GACATGTGAG CATGGACAAC
               TACCGTCGCG GTCGAGAGCC ATGTAGTGAC GACATGTGAG CATGGACAAC
               TACCGTCGCG GTCGAGAGCC ATGTAGTGAC GACATGTGAG CNTGGACAAC
               TACCGTCGCG GTCGAGAGCC ATGTAGTGAC GACATGTGAG CATGGACAAC
               TACCGTCGCG GTCGAGAGCC ATGTAGTGAC GACATGTGAG CATGGACAAC
               TACCGTCGCG GTCGAGAGCC ATGTAGTGAC GACATGTGAG CATGGACAAC
               TACCGTCGCG GTCGAGAGCC ATGTAGTGAC GACATGTGAG CATGGACAAC
               CACCGCCNTA TTCCAGCTTC NCATAACAAT AACGTAGAGG CCGGAAGAAT
               CACCGCCCTA TTCCAGCTTC GNNTAACAAT AACGTAGAGG CCGGAAGAAT
               CACCGCCCTA TTCCAGCTTC GCATAACAAT AACGTAGAGG CCGGAAGAAT
               CACCGCCCTA TTCCAGCTTC GCATAACAAT AACGTAGAGG CCGGAAGAAT
               CACCGCCCTA TTCCAGCTTC GCATAACAAT AACGTAGAGG CCGGAAGAAT
               CACCGCCCTA TTCCAGCTTC GCATAACAAT AACGTAGAGG CCGGAAGAAT
               CACCGCCCTA TTCCAGCTTC GCATAACAAT AACGTAGAGG CCGGAAGAAT
               CACCGCCCTA TTCCAGCTTC GCATAACAAT AACGTAGAGG CCGGAAGAAT
               CACCGCCCTA TTCCAGCTTC GCATAACAAT AACGTAGAGG CCGGAAGAAT
               CACCGCCCTA TTCCAGCTTC GCATAACAAT AACGTAGAGG CCGGAAGAAT
               CACCGCCCTA TTCCAGCTTC GCATAACAAT AACGTAGAGG CCGGAAGAAT
               CACCGCCCTA TTCCAGCTTC GCATANCAAT AACGTAGAGG CCGGAAGAAT
               CACCGCCCTA TTCCAGCTTC GCATAACAAT AACGTAGAGG CCGGAAGAAT
               TTCCGTCGCG GTCGAAAGCA ATGCAGTGAC GACATGTGAG CAGGGACAAC
               TTCCGTCGCG GTCGAAAGCA ATGCAGTGAC GACATGTGAG CAGGGACAAC
               TTCCGTCGCG GTCGAAAGCA ATGCAGTGAC GACATGTGAG CAGGGACAAC
               TTCCGTCGCG GTCGAAAGCA ATGCAGTGAC GACATGTGAG CAGGGACAAC
               TTCCGTCGCG GTCGAAAGCA ATGCAGTGAC GACATGTGAG CAGGGACAAC
               TTCCGTCGCG GTCGAAAGCA ATGCAGTGAC GACATGTGAG CAGGGACAAC
               TTCCGTCGCG GTCGAAAGCA ATGCAGTGAC GACATGTGAG CAGGGACAAC
               TTCCGTCGCG GTCGAAAGCA ATGCAGTGAC GACATGTGAG CAGGGACAAC
               TTCCGTCGCG GTCGAAAGCA ATGCAGTGAC GACATGTGAG CAGGGACAAC
               TTCCGTCGCG GTCGAAAGCA ATGCAGTGAC GACATGTGAG CAGGGACAAC
               TTCCGTCGCG GTCGAAAGCA ATGCAGTGAC GACATGTGAG CAGGGACAAC
               TTCCGTCGCG GTCGAAAGCA ATGCAGTGAC GACATGNNNG CAGGGACAAC
               TTCCGTCGCG GTCGAAAGCA ATGCNGTGAC GACATGTGAG NAGGGACAAC
               TTCCGTCGCG GTCGAAAGCA ATGCAGTGAC GACATGTGAG CAGGGACAAC
               TACCGCCCCG GTTGGGCTTC GCATAACAAC GACGCGTGAG CAGGGACAGT
               TACCGCCCCG GTTGGGCTTC GCATAACAAC GACGCGTGAG CAGGGACAGT
               TACCGCCCCG GTTGGGCTTC GCATAACAAC GACGCGTGAG CAGGGACAGT
               TACCGCCCCG GTTGGGCTTC GCATAACAAC GACGCGTGAG CAGGGACAGT
               TACCGCCCCG GTTGGGCTTC GCATAACAAC GACGCGTGAG CAGGGACAGT
               TACCGCCCCG GTTGGGCTTC GCATAACAAC GACNNGTGAG CAGGGACAGT
               TACCGCCCCG GTTGGGCTTC GCATAACAAC GACGCGTGAG CAGGGACAGT
               TACCGCCCCG GTTGGGCTTC GCATAACAAC GACGCGTGAG CANNGACAGT
               TACCGCCCCG GTTGGGCTTC GCATAACAAC GACGCGTGAG CAGGGACAGT
               TANCGCCCCG GTTGGGCTTC GCATAACAAC GACGCGTGAG CAGGGACAGT
               TACCGCCCCG GTTGGGCTTC GCATAACAAC GACGCGTGAG CAGGGACAGT
               TACCGCCCCG GTTGGGCTTC GCATAACAAC GACGCGTGAG CAGGGACAGT
               TACCGCCCCG GTTGGGCTTC GCATAACAAC GACGCGTGAG CAGGGACAGT
               TACCGCCCCG GTTGGGCTTC GCATAACAAC GACGCGTGAG CAGGGACAGT
               TACCGCCCCG GTTGGGCTTC GCATAACAAC GACGCGTGAG CAGGGACAGT
               TACCGCTGCA GCCGGGCTTC GCATAACAAC GTTGTGGGGA TCGTGGGTGC
               TACCGCTGCA GCNGGGCTTC GCATAACAAC GTTGTGGGGA TCGTGGGTGC
               TACNNCNNNA NNCGGGCTTC GCATNACANC GTTGTGGGGA TCGTGGGTNC
               TACCGCTGCA GCCGGGCTTC GCATAACAAC GTTGTGGGGA TCGTGGGTGC
               TACCGCTGCA GCCGGGCTTC GCATAACAAC GTTGTGGGGA TCGTGGGTGC
               TACCGCTGCA GCCGGGCTTC GCATAACAAC GTTGTGGGGA TCGTGGGTGC
               TACCGCTGCA GCCGGGCTTC GCATAACAAC GTTGTGGGGA TCGTGGGTGC
               TACCGCTGCA GCCGGGCTTC GCATAACAAC GTTGTGGGGA TCGTGGGTGC
               TACCGCTGCA GCCGGGCTTC GCATAACAAC GTTGTGGGGA TCGTGGGTGC
               TACCGCTGCA GCCGGGCTTC GCATAACAAC GTTGTGGGGA TCGTGGGTGC
               TACCGCTGCA GCCGGGCTTC GCATAACAAC GTTGTGGGGA TCGTGGGTGC
               TACCGCTGCA GCCGGGCTTC GCATAACAAC GTTGTGGGGA TCGTGGGTGC
               CACCGCCCTA TTCCAGCTTC GCATGACATT AACGTAGAGG CCGGAAGAAT
               CAACGCCCTA TTCCAGCTTC GCATGACATT AACGTAGAGG CCGGAAGAAT
               CAACGCCCTA TTCCAGCTTC GCATGACATT AACGTAGAGG CCGGAAGAAT
               CACCGCCCTA TTCCAGCTTC GCATGACATT AACGTAGAGG CCGGAAGAAT
               CACCGCCCTA TTCCAGCTTC GCATGACATT AACGTAGAGG CCGGAAGAAT
               CACCGCCCTA TTCCAGCTTC GCATGACATT AACGTAGAGG CCGGAAGAAT
               CACCGCCCTA TTCCAGCTTC GCATGACATT AACGTAGAGG CCGGAAGAAT
               CACCGCCCTA TTCCAGCTTC GCATAACAAT AACGTAGAGG CCGGAAGAAT
               CACCGCCCTA TTCCAGCTTC GCATAACAAT AACGTAGAGG CCGGAAGAAT

               TTCGTGNCGT GCCGTCGGTT CTCTCAANNG ACAGGGGCTT AACCCTTACC
               TTCGTGGCGT GCCGTCGGTT CTCTCAAGGG ACAGGNGCTT AACCCTTACC
               TTCGTGNCGT GCCGTCGGTT CTCTCAAGGG ACAGGGGCTT AACCCTTACC
               TTCGTGGCGT GCCGTCGGTT CTCTCAAGGG ACAGGGGCTT AACCCTTACC
               TTCGTGGCGT GCCGTCGGTT CTCTCAAGGG ACAGGGGCTT AACCCTTACC
               TTCGTGGCGT GCCGTCGGTT CTCTCAAGGG ACAGGGGCTT AACCCTTACC
               TTCGTGGCGT GCCGTCGGTT CTCTCAAGGG ACAGGGGCTT AACCCTTACC
               TTCGTGGCGT GCCGTCGGTT CTCTCAAGGG ACAGGGGCTT AACCCTTACC
               TTCGTGGCGT GCCGTCGGTT CTCTCAAGGG ACAGGGGCTT AACCCTTACC
               TTCGTGGCGT GCCGTCGGTT CTCTCAAGGG ACAGGGGCTT AACCCTTACC
               TTCGTGGCGT GCCGTCGGTT CTCTCAAGGG ACAGGGGCTT AACCCTTACC
               TTCGTGGCGT GCCGTCGGTT CTCTCAAGGG ACAGGGGCTT AANCCTTNCC
               TTCGTGGCGT GCCGTCGGTT CTCTCAAGGG ACAGGGGCTT AACCCTTANC
               TTCGTGGCGT GCCGTCGGTT CTCTCAAGGG ACAGGGGCTT AACCCTTACC
               TTCGTGGCGT GCCGTCGGTT CTCTCAAGGG ACAGGGGCTT AACCCTTACC
               TTCGTGGCGT GCCGTCGGTT CTCTCAAGGG ACAGGGGCTT AACCCTTACC
               TTCGTGGCGT GCCGTCGGTT CTCTCAAGGG ACAGGGGCTT AACCCTTACC
               TTCGTGGCGT GCCGTCGGTT CTCTCAAGGG ACAGGGGCTT AACCCTTACC
               TTCGTGGCGT GCCGTCGGTT CTCTCAAGGG ACAGGGGCTT AACCCTTACC
               TTCGTGGCGT GCCGTCGGTT CTCTCAAGGG ACAGGGGCTT AACCCTTACC
               TTCGTGGCGT GCCGTCGGTT CTCTCAAGGG ACAGGGGCTT AACCCTTACC
               TTCGTGGCGT GCCGTCGGTT CTCTCAAGGG ACAGGGGCTT AACCCTTACC
               TTCGTGGCGT GCCGTCGGTT CTCTCAAGGG ACAGGGGCTT AACCCTTACC
               TTCGTGGCGT GCCGTCGGTT CTCTCAAGGG ACAGGGGCTT AACCCTTACC
               TTCGTNGCGT GCCGTCGGTT CTCTCAAGGG ACAGGGGCTT AACCCTTACC
               TTCGTGGCGT GCCGTCGGTT CTCTCAAGGG ACAGGGGCTT AACCCTTACC
               TTCGTGGCGT GCCGTCGGTT CTCTCAAGGG ACAGGGGCTT AACCCTTACC
               TTCGTGGCGT GCCGTCGGTT CTCTCAAGGG ACAGGGGCTT AACCCTTACC
               TTCGTGGCGT GCCGTCGGTT CTCTCAAGGG ACAGGGGCTT AACCCTTACC
               TTCGTGGCGT GCCGTCGGTT CTCTCAAGGG ACAGGGGCTT AACCCTTACC
               TTCGTGGCGT GCCGTCGGTT CTCTCAAGGG ACAGGGGCTT AACCCTTACC
               TTCGTGGCGT GCCGTCGGTT CTCTCAAGGG ACAGGGGCTT AACCCTTACC
               TTCGTGGCGT GCCGTCGGTT CTCTCAAGGG ACAGGGGCTT AACCCTTACC
               TTCGTGGCGT GCCGTCGGTT CTCTCAAGGG ACAGGGGCTT AACCCTTACC
               TTCGTGGCGT GCCGTCGGTT CTCTCAAGGG ACAGGGGCTT AACCCTTACC
               TTCGTGGCGT GCCGTCGGTT CTCTCAAGGG ACAGGGGCTT AACCCTTACC
               TTCGTGGCGT GCCGTCGGTT CTCTCAAGGG ACAGGGGCTT AACCCTTACC
               TTCGTGGCGT GCCGTCGGTT CTCTCAAGGG ACAGGGGCTT AACCCTTACC
               TTCGTGGCGT GCCGTCGGTT CTCTCAAGGG ACAGGGGCTT AACCCTTACC
               TTCGTGGCGT GCCGTCGGTT CTCTCAAGGG ACAGGGGCTT AACCCTTACC
               TTCGTGGCGT GCCGTCGGTT CTCTCCAGGG ACAGAGGCTT AACCCTTACC
               TTCGTGGCGT GCCGTCGGTT CTCTCAAGGG ACAGGNGCTT AACCCTTACC
               TTCGTGGCGT GCCGTCGGTT CTCTCAAGGG ACAGGGGCTT AACCCTTACC
               TTCGTGGCGT GCCGTCGGTT CTCTCAAGGG ACAGGGGCTT AACCCTTACC
               TTCGTGGCGT GCCGTCGGTT CTCTCAAGGG ACAGGGGCTT AACCCTTACC
               TTCGTGGCGT GCCGTCGGTT CTCTCAAGGG ACAGGGGCTT AACCCTTACC
               TTCGTGGCGT GCCGTCGGTT CTCTCAAGGG ACAGGGGCTT AACCCTTACC
               TTCGTGGCNT GCCGTCGNNN NTCNCAAGGN ACAGGGGCTT AACCNTTNCC
               TTCGTGGCGT GCCGTCGGTT CTCTCAAGGG ACAGGGGCTT AACCCTTACC
               TTCGTGGCGT GCCGTCGGTT CTCTCAAGGG ACAGGGGCTT AACCCTTACC
               TTCGTGGCGT GCCGTCGGTT CTCTCAAGGG ACAGGGGCTT AACCCTTACC
               TTCGTGGCGT GCCGTCGGTT CTCTCAAGGG ACAGGGGCTT AACCCTTACC
               TTCGTGGCGT GCCGTCGGTT CTCTCAAGGG ACAGGGGCTT AACCCTTACC
               TTCGTGGCGT GCCGTCGGTT CTCTCAAGGG ACAGGGGCTT AACCCTTACC
               TTCGTGGCGT GCCGTCGGTT CTNNCAAGGG ACAGGGGCTT AANCCTTACC
               TTCGTGGCGT GCCGTCGGTT CTCTCAAGGG ACAGGGGCTT AACCCTTACC
               TTCGTGGCGT GCNGTCGGTT CTCTCAAGGG ACAGGGGCTT AACCCTTACC
               TTCGTGGCGT GCCGTCGGTT CTCTCAAGGG ACAGGGGCTT AACCCTTACC
               TTCGTGGCGT GCCGTCGGTT CTCTCAAGGG ACAGGGGCTT AACCCTTACC
               TTCGTGGCGT GCCGTCGGTT CTCTCAAGGG ACAGGGGCTT AACCCTTACC
               TTCGTGGCGT GCCGTCGGTT CTCTCAAGGG ACAGGGGCTT AACCCTTACC
               TTCGTGGCGT GCCGTCGGTT CTCTCAAGGG ACAGGGGCTT AACCCTTACC
               TTCGTGGCGT GCCGTCGGTT CTCTCAAGGG ACAGGGGCTT AACCCTTACC
               TTCGTGGCGT GCCGTCGGTT CTCTCAAGGG ACAGGGGCTT AACCCTTACC
               TTCGTGGCGT GCCGTCGGTT CTCTCAAGGG ACAGGGGCTT AACCCTTACC
               TTCGTGGCGT GCCGTCGGTT CTCTCAAGGG ACAGGGGCTT AACCCTTACC
               TTCGTGGCGT GCCGTCGGTT CTCTCAAGGG ACAGGGGCTT AACCCTTACC
               TTCGTGGCGT GCCGTCGGTT CTCTCAAGGG ACAGGGGCTT AACCCTTACC
               TTCGTGGCGT GCCGTCGGTT CTCTCAAGGG ACAGGGGCTT AACCCTTACC
               TTCGTGGCGT GCCGTCGGTT CTNNCANGGN ACAGNGGCTT AACNCTTACC
               TTCGTGGCGT GCCGTCGGTT CTCTCAAGGG ACAGGGGCTT AACCCTTACC
               TTCGTGGCGT GCCGTCGGTT CTCTCAAGGG ACAGGGGCTT AACCCTTACC
               TTCGTGGCGT GCCGTCGGTT CTCTCAAGGG ACAGGGGCTT AACCCTTACC
               TTCGTGGCGT GCCGTCGGTT CTCTCAAGGG ACAGGGGCTT AACCCTTACC
               TTCGTGGCGT GCCGTCGGTT CTCTCAAGGG ACAGGGGCTT AACCCTTACC
               TTCGTGGCGT GCCGTCGGTT CTCTCAAGGG ACAGGGGCTT AACCCTTACC
               TTCGTGGCGT GCCGTCGGTT CTCTCAAGGG ACAGGGGCTT AACCCTTACC
               TTCGTGGCGT GCCGTCGGTT CTCTCANGGG ACAGGGGCTT AACCCTTACC
               CCCCTGGATT GTCGTTCAAG ACCCCCGTAG GCAGAGGTCT GCCCCCGACG
               CCCNTGGATT GTCGTTCAAG ATCCCCAGGT GCAGGGGTTT GCGCTCTNNG
               CCCCTGGATT GTCGTTCAAG ATCCCCAGGT GCAGGGGTTT GCGCTCTGCG
               CCCNTGGATT GTCGTTCAAG ATCCCCAGGT GCAGGGGTTT GCGCTCTGCG
               CCCCTGGATT GTCGTTCAAG ATCCCCAGGT GCAGGGGTTT GCGCTCTGCG
               CCCCTGGATT GTCGTTCAAG ATCCCCAGGT GCAGGGGTTT GCGCTCTGCG
               CCCCTGGATT GTCGTTCAAG ACCCCCGTAG GCAGAGGTCT GCCCCCGACG
               CCCCTGGATT GTCGTTCAAG ATCCCCAGGT GCAGGGGTTT GCGCTCTGCG
               CCCCTGGATT GTCGTTCAAG ATCCCCAGGT GCAGGGGTTT GCGCTCTGCG
               CCCCTGGATT GTCGTTCAAG ATCCCCAGGT GCAGGGGTTT GCGCTCTGCG
               CCCCTGGATT GTCGTTCAAG ATCCCCAGGT GCAGGGGTTT GCGCTCTGCG
               CCCCTGGATT GTCGTTCAAG ATCCCCAGGT GCAGNGGTTT GCGCTCTGCG
               CCCCTGGATT GTCGTTCAAG ACCCCCGTAG GCAGANGTCT GCCCCCGACG
               TTCGTGGCGT GCCGTCGGTT CTCTCCAGGG ACAGAGGCTT AACTCTTACC
               TTCGTGGCGT GCCGTCGGTT CTCTCCAGGG ACAGAGGCTT AACTCTTACC
               TTCGTGGCGT GCCGTCGGTT CTCTCCAGGG ACAGAGGCTT AACTCTTACC
               TTCGTGGCGT GCCGTCGGTT CTCTCCAGGG ACAGAGGCTT AACTCTTACC
               TTCGTGGCGT GCCGTCGGTT CTCTCCAGGG ACAGAGGCTT AACTCTTACC
               TTCGTGNCGT GCCGTCGGTT CTCTCCAGGG ACAGAGGCTT AACTCTTACC
               TTNGTGGCGT GCCGTCGGTT CTCTCCAGGG ACAGAGGCTT AANTCTTANC
               TTCGTGGCGT GCCGTCGGTT CTCTCCAGGG ACAAAGGCTT AACTCTTACC
               TTCGTGGCNN GCNGTCGGTT CTCTCCAGGG ACAGAGGCTT AACTCTTACC
               TTCGTGGCGT GCCGTCGGTT CTCTCCAGGG ACAGAGGCTT AACTCTTACC
               TTCGTGGCGT GCCGTCGGTT CTCTCCAGGG ACAAAGGCTT AACTCTTACC
               TTCGTGGCGT GCCGTCGGTT CTNNCCAGGN ACAGAGGCTT AANTCTTACC
               TTCGTGGCGT GCCGTCGGTT CTCTCCAGGG NCAGANGCTT AACTCTTACC
               TTCGTGGCGT GCCGTCGGTT CTCTCCAGGG ACAGAGGCTT AACTCTTACC
               CNCGTAACTC ATAGCTCAAG ATTCTCGGGT GCAGGAGCTC GCGCCTTGCC
               CNCGTAACTC ATAGCTCAAG ATTCTCGGGT GCAGGAGCTC GCGCCTTGCC
               CCCGTAACTC ATAGCTCAAG ATTCTCGGGT GCAGGAGCTC GCGCCTTGCC
               CNCGTAACTC ATAGCTCAAG ATTCTCGGGT GCAGGAGCTC GCGCCTTGCC
               CNCGTAACTC ATAGCTCAAG ATTCTCGGGT GCAGGAGCTC GCGCCTTGCC
               CNCGTAACTC ATAGCTCAAG ATTCTCGGGT GCAGGAGCTC GCGCCTTGCC
               CNCGTAACTC ATAGCTCAAG ATTCTCGGGT GCAGGAGCTC GCGCCTTGCC
               CNCGTAACTC ATAGCTCAAG ATTCTCGGGT GCANNAGCTC GCGCCTTGCC
               CNCGTAACTC ATAGCTCAAG ATTCTCGGGT GCAGGAGCTC GCGCCTTGCC
               CNCGTAACTC ATAGCTCAAG ATTCTCGGGT GCAGGAGCTC GCGCCTTGCC
               CCCGTAACTC ATAGCTCAAG ATTCTCGGGT GCAGGAGCTC GCGCCTTGCC
               CNCGTANCTC ATAGCTCAAG ATTCTCGGGT GCAGGAGCTC GCGCCTTGCC
               CNCGTAACTC ATAGCTCAAG ATTCTCGGGT GCAGGNGCTC GCNCCTTGCC
               CNCGTAACTC ATAGCTCAAG ATTCTCGGGT GCAGGAGCTC GCGCCTTGCC
               CCCGTAACTC ATAGCTCAAG ATTCTCGGGT GCAGGAGCTC GCGCCTTGCC
               CCTGAGGCTT GTCTTTCAAG ATTCTCAGGT GAGGGAGTTT GCGCCCTATC
               CCTGAGGCTT GTCTTTCAAG ATTCTCAGGT GNGGGAGTTT GCNCCCTATC
               CCCCAGGCTT GTCTTTCAAG ATTCTCAGGT NANGGNGTTT NNGNCCTANC
               CCTGAGGCTT GTCTTTCAAG ATTCTCAGGT GAGGGAGTTT GCGCCCTATC
               CCTGAGGCTT GTCTTTCAAG ATTCTCAGGT GAGGGAGTTT GCGCCCTATC
               CCTGAGGCTT GTCTTTCAAG ATTCTCAGGT GAGGGAGTTT GCGCCCTATC
               CCTGAGGCTT GTCTNNNAAG ATTCTCAGGT GAGGGAGTTT GCGCCCTATC
               CCTGAGGCTT GTCTTTCAAG ATTCTCAGGT GAGGNNGTTT GCGCCCTANC
               CCTGAGGCTT GTCTTTCAAG ATTCTCAGGT GAGGGAGTTT GCGCCCTATC
               CCTGAGGCTT GTCTTTCAAG ATTCTCAGGT GAGGGAGTTT GCGCCCTATC
               CCTGAGGCTT GTCTTTCAAG ATTCTCAGGT GAGGGAGTTT GCGCCCTATC
               CCTGAGGCTT GTCTTTCAAG ATTCTCAGGT GAGGGAGTTT GCGCCCTATC
               CCCCTGGATT GTNGTTCAAG ACCCCCGTAG GCAGGGACTT AACCCCTGCC
               CCCCTGGATT GTCGTTCAAG ACCCCCGTAG GCAGGGACTT AACCCCTGCC
               CCCCTGGATT GTCGTTCAAG ACCCCCGTAG GCAGGGACTT AACCCCTGCC
               CCCCTGGATT GTCGTTCAAG ACCCCCGTAG GCAGGGACTT AACCCCTGCC
               CCCCTGGATT GTCGTTCAAG ACCCCCGTAG GCAGGGACTT AACCCCTGCC
               CCCCTGGATT GTCGTTCAAG ACCCCCGTAG GCAGGGACTT AACCCCTGCC
               CCCCTGGATT GTCGTTCAAG ACCCCCGTAG GCAGNGACTT AACCCCTGCC
               CCCCTGGATT GTCGTTCAAG ATCCCCAGGT GCANGGGTTT GCGCTCTGCG
               CCCCTGGATT GTCGTTCAAG ATCCCCAGGT GNAGGGGTTT GCGCTCTGCG

               GGAGGTCTCT GCCCGAGNNN GCATACACCG AGTCTTCATG GTGGCAAAAA
               GGAGGTCTCT GCCCGAGCGG GCATACACCG AGTCTTCATG GTGGCAAAAA
               GGAGGTCTCT GCCCGAGCGG GCATACACCG AGTCTTCATG GTGGCAAAAA
               GGAGGTCTCT GCCCGAGCGG GCATACACCG AGTCTTCATG GTGGCAAAAA
               GGAGGTCTCT GCCCGAGCGG GCATACACCG AGTCTTCATG GTGGCAAAAA
               GGAGGTCTCT GCCCGAGCGG GCATACACCG AGTCTTCATG GTGGCAAAAA
               GGAGGTCTCT GCCCGAGCGG GCATACACCG AGTCTTCATG GTGGCAAAAA
               GGAGGTCTCT GCCCGAGCGG GCATACACCG AGTCTTCATG GTGGCAAAAA
               GGAGGTCTCT GCCCGAGCGG GCATACACCG AGTCTTCATG GTGGCAAAAA
               GGAGGTCTCT GCCCGAGCGG GCATACACCG AGTCTNCATG GTGGCAAAAA
               GGAGGTCTCT GCCCGAGCGG GCATACACCG AGTCTTCATG GTGGCAAAAA
               GGAGGTCTCT GCCCGAGCGG GCATACACCG AGTCTTCATG GTGGCAAAAA
               GGAGGTCTCT GCCCGAGCGG GCATACACCG AGTCTTCATG GNNGCAAAAA
               GGAGGTCTCT GCCCGAGCGG GCATACACCG AGTCTTCATG GTGGCAAAAA
               GGAGGTCTCT GCCCGAGCGG GCATACACCG AGTCTTCATG NTGGCAAAAA
               GGAGGTCTCT GCCCGAGCGG GCATACACCG AGTCTTCATG GTGGCAAAAA
               GGAGGTCTCT GCCCGAGCGG GCATACACCG AGTCTTCATG GTGGCAAAAA
               GGAGGTCTCT GCCCGAGCGG GCATACACCG AGTCTTCATG GTGGCAAAAA
               GGAGGTCTCT GCCCGAGCGG GCATACACCG AGTCTTCATG GTGGCAAAAA
               GGAGGTCTCT GCCCGAGCGG GCATACACCG AGTCTTCATG GTGGCAAAAA
               GGAGGTCTCT GCCCGAGCGG GCATACACCG AGTCTTCATG GTGGCAAAAA
               GGAGGTCTCT GCCCGAGCGG GCATACACCG AGTCTTCATG GTGGCAAAAA
               GGAGGTCTCT GCCCGAGCGG GCATACACCG AGTCTTCATG GTGGCAAAAA
               GGAGGTCTCT GCCCGAGCGG GCATACACCG AGTCTTCATG GTNGCAAAAA
               GGAGGTCTCT GCCCGAGCGG GCATACACCG AGTCTTCATG GTGGCAAAAA
               GGAGGTCTCT GCCCGAGCGG GCATACACCG AGTCTTCATG GNGGCAAAAA
               GGAGGTCTCT GCCCGAGCGG GCATACACCG AGTCTTCATG GTGGCAAAAA
               GGAGGTCTCT GCCCGAGCGG GCATACACCG AGTCTTCATG GTGGCAAAAA
               GGAGGTCTCT GCCCGAGCGG GCATACACCG AGTCTTCATG NTGGCAAAAA
               GGAGGTCTCT GCCCGAGCGG GCATACACCG AGTCTTCATG NTGGCAAAAA
               GGAGGTCTCT GCCCGAGCGG GCATACACCG AGTCTTCATG GTGGCAAAAA
               GNAGGTCTCT GCCCGAGCGG GCATACACCG AGTCTTCATG GTGGCAAAAA
               GGAGGTCTCT GCCCGAGCGG GCATACACCG AGTCTTCATG GTGGCAAAAA
               GGAGGTCTCT GCCCGAGCGG GCATACACCG AGTCTTCATG GTGGCAAAAA
               GGAGGTCTCT GCCCGAGCGG GCATACACCG AGTCTTCATG NTGGCAAAAA
               GGAGGTCTCT GCCCGAGCGG GCATACACCG AGTCTTCATG GTGGCAAAAA
               GGAGGTCTCT GCCCGAGCGG GCATACACCG AGTCTTCATG GTGGCAAAAA
               GGAGGTCTCT GCCCGAGCGG GCATACACCG AGTCTTCATG GNGGCAAAAA
               GGAGGTCTCT GCCCGAGCGG GCATACACCG AGTCTTCATG GTGGCAAAAA
               GGNGGTCTCT GCCCGAGCGG GCATACACCG AGTCTTCATG GTGGNAAAAA
               GAAGGGCTCT GCCCGAGCGG GCATACACCG AGTCTTCATG GTGGCAAAAA
               GGAGGTCTCT GCCCGAGCGG GCATACACCG AGTCTTCATG GTGGCAAAAA
               GGAGGTCTCT GCCCGAGCGG GCATACACCG AGTCTTCATG GTGGCAAAAA
               GGAGGTCTCT GCCCGAGCGG GCATACACCG AGTCTTCATG GTGGCAAAAA
               GGAGGTCTCT GCCCGAGCGG GCATACACCG AGTCTTCATG GTGGCAAAAA
               GGAGGTCTCT GCCCGAGCGG GCATACACCG AGTCTTCATG GTGGCAAAAA
               GGAGGTCTCT GCCCGAGCGG GCATACACCG AGTCTTCATG GTGGCAAAAA
               NGAGGTCNCT GCCCGAGCNN GNATACACNG AGTNNNNATG GTGNCAAAAA
               GGAGGTCTCT GCCCGAGCGG GCATACACCG AGTCTTCATG GTGGCAAAAA
               GGNGGTCTCT GCCCGAGCGG GCATACACCG AGTCTTCATG GTGGCAAAAA
               GGAGGTCTCT GCCCGAGCGG GCATACACCG AGTCTTCATG GTGGCAAAAA
               GGAGGTCTCT GCCCGAGCGG GCATACACCG AGTCTTCATG GTGGCAAAAA
               GGAGGTCTCT GCCCGAGCGG GCATACACCG AGTCTTCATG GTGGCAAAAA
               GGAGGTCTCT GCCCGAGCGG GCATACACCG AGTCTTCATG GTGGCAAAAA
               GGAGGTCTCT GCCCGAGCGG GCATACACCG AGTCTTCATG GTGGCAAAAA
               GGAGGTCTCT GCCCGAGCGG GCATACACCG AGTCTTCATG GTGGCAAAAA
               GGAGGTCTCT GCCCGAGCGG GCATACACCG AGTCTTCATG GTGGCAAAAA
               GGAGGTCTCT GCCCGAGCGG GCATACACCG AGTCTTCATG GTGGCAAAAA
               GGAGGTCTCT GCCCGAGCGG GCATACACCG AGTCTTCATG GTGGCAAAAA
               GGAGGTCTCT GCCCGAGCGG GCATACACCG AGTCTTCATG GTGGCAAAAA
               GGAGGTCTCT GCCCGAGCGG GCATACACCG AGTCTTCATG GTGGCAAAAA
               GGAGGTCTCT GCCCGAGCGG GCATACACCG AGTCTTCATG GTGGCAAAAA
               GGAGGTCTCT GCCCGAGCGG GCATACACCG AGTCTTCATG GTGGCAAAAA
               GGAGGTCTCT GCCCGAGCGG GCATACACCG AGTCTTCATG GNGGCAAAAA
               GGAGGTCTCT GCCCGAGCGG GCATACACCG AGTCTTCATG GTGGCAAAAA
               GGAGGTCTCT GCCCGAGCGG GCATACACCG AGTCTTCATG GTGGCAAAAA
               GGAGGTCTCT GCCCGAGCGG GCATACACCG AGTCTTCATG GTGGCAAAAA
               GGAGGTCTCT GCCCGAGCGG GCATACACCG AGTCNTCATG GTGGCAAAAA
               GGAGGTCTCT GCCCGAGCGG GCATACACCG AGTCTTCATG GTGGCAAAAA
               GGAGGTCTCT GCCCGAGCGG GCATACACCG AGTCTNCATG GNGGNNAAAA
               GGAGGTCTCT GCCCGAGCGG GCATACACCG AGTCTTCATG GTGGCAAAAA
               GGAGGTCTCT GCCCGAGCGG GCATACACCG AGTCTTCATG GTGGCAAAAA
               GGAGGTCTCT GCCCGAGCGG GCATACACCG AGTCTTCATG GTGGCAAAAA
               GGAGGTCTCT GCCCGAGCGG GCATACACCG AGTCTTCATG GTGGCAAAAA
               GGNGGTCTCT GCCCGAGCGG GCATACACCG AGTCTTCATG GTGGCAAAAA
               GGAGGTCTCT GCCCGAGCGG GCATACACCG AGTCTTCATG GTGGCAAAAA
               GGAGGTCTCT GCCCGAGCGG GCATACACCG AGTCTTCATG GTGGCAAAAA
               GNAGGTCTCT GCCCGAGCGG GCATACACCG AGTCTTCATG GTGGCAAAAA
               AGGTANCTCT GTTCGCATGG CTCCCCACCA CGTTCCATCC CCGACAGGGG
               AGATATCCNN NCTAAAGCCA NTATATGTTG NGTTCCAACC GCGACAGGGG
               AGATATCCTC TCTAAAGCCA CTATATGTTG CGTTCCAACC GCGACAGGGG
               AGATATCCTC TCTAAAGCCA CTATATGTTG CGTTCCAACC GCGACAGGGG
               AGATATCCTC TCTAAAGCCA CTATATGTTG CGTTCCAACC GCGACAGGGG
               AGATATCCTC TCTAAAGCCA CTATATGTTG CGTTCCAACC GCGACAGGGG
               AGGTATCTCT GTTNGCATGG CTCCCCACCA CGTTCCATCC CCGACAGGGG
               AGATATCCTC TCTAAAGCCA CTATATGTTG CGTTCCAACC GCGACAGGGG
               AGATATCCTC TCTAAAGCCA CTATATGTTG CGTTCCAACC GCGACAGGGG
               AGATATCCTC TCTAAAGCCA CTATATGTTG CGTTCCAACC GCGACAGGGG
               AGATATCCTC TCTAAAGCCA CTATATGTTG CGTTCCAACC GCGACAGGGG
               AGATATCCTC TCTAANNCCA CTATATGTTG CGTTCCAACC GCGACAGGGG
               AGGTATCTCT GTTCGCATGG CTCCCCACCA CGTTCCATCC CCGACAGGGG
               GAAGGGCTCT GCCCGAGCGG GCATACACCG AGTCTTCATG GTGGCAAAAA
               GAAGGGCTCT GCCCGAGCGG GCATACACCG AGTCTTCATG GTGGCAAAAA
               GAAGGGCTCT GCCCGAGCGG GCATACACCG AGTCTTCATG GTGGCAAAAA
               GAAGGGCTCT GCCCGAGCGG GCATACACCG AGTCTTCATG GTGGCAAAAA
               GAAGGGCTCT GCCCGAGCGG GCATACACCG AGTCTTCATG GTGGCAAAAA
               GAAGGGCTCT GCCCGAGCGG GCATACACCG AGTCTTCATG GTGGCAAAAA
               GAAGGGCTCT GCCCGAGCGG GCATACACCG AGTCNTCATG GTGGCAAAAA
               GAAGGGCTCT GCCCGAGCGG GCATACACCG AGTCTTCATG GTGGCAAAAA
               GAAGGGCTCT GCCCGAGCGG GCATACACCG AGTCTTCATG GTGGCAAAAA
               GAAGGGCTCT GCCCGAGCGG GCATACACCG AGTCTTCATG GTGGCAAAAA
               GAAGGGCTCT GCCCGAGCGG GCATACACCG AGTCTTCATG GTGGCAAAAA
               GAAGNGCTCT GCCCGAGCGG GCATACACCG AGTCTTCATG NTGGCAAAAA
               GANGGGCTCT GCCCGAGNNN GNNNNCACCG AGTCTTCATG GTGGNAAAAA
               GAAGGGCTCT GCCCGAGCGG GCATACACCG AGTCTTCATG GTGGCAAAAA
               GGGTATCCTC TCTAAAGCCA CTATACGTTG CGTTCCCACC GTAGTGGGGG
               GGGTATCCTC TCTAAAGCCA CTATACGTTG CGTTCCCACC GTAGTGGNGN
               GGGTATCCTC TCTAAAGCCA CTATACGTTG CGTTCCCACC GTAGTGGGGG
               GGGTATCCTC TCTAAAGCCA CTATACGTTG CGTTCCCACC GTAGTGNNNN
               GGGTATCCTC TCTAAAGCCA CTATACGTTG CGTTCCCACC GTAGTGGNGN
               GGGTATCCTC TCTAAAGCCA CTATACGTTG CGTTCCCACC GTAGTGGNGN
               GGGTATCCTC TCTAAAGCCA CTATACGTTG CGTTCCCACC GTAGTGNNNN
               GNGTATCCTC TCTAAAGCCA CTATACGTTG CGTTCCCNCC GTAGTGNNNN
               GGGTATCCTC TCTNAAGCCA CTATACGTTG CGTTCCCACC GTAGTGGGGG
               GGGTATCCTC TCTAAAGCCA CTATACGTTG CGTTCCCACC GTAGTGGGGG
               GGGTATCCTC TCTAAAGCCA CTATACGTTG CGTTCCCACC GTAGTGGGGG
               GGGTATCCTC TCTAAAGCCA CTATACGTTG CGTTCCCACC GTAGTGGGGG
               GGGTATCCTC TCTAAAGCCA CTATACGTTG CGTTCCCACC GTAGTGNNNN
               GGGTATCCTC TCTAAAGCCA CTATACGTTG CGTTCCCACC GTAGTGNNNN
               GGGTATCCTC TCTAAAGCCA CTATACGTTG CGTTCCCACC GTAGTGGNGN
               AGATATCCTC TCTAAAGCCA CTATATGTTG CCTTCCAACC GCGACAGGGG
               AGATATCCTC TCTAAAGCCA CTATATGTTG CCTTCCAACC GCGACAGGGG
               ANATATCNNN NCTAAAGCCA CTNNNTNNTG CNTTCCAACC GCGACNGGGG
               AGATATCCTC TCTAAAGCCA CTATATGTTG CCTTCCAACC GCGACAGGGG
               AGATATCCTC TCTAAAGCCA CTATATGTTG CCCTCCAACC GCGACAGGGG
               AGATATCCTC TCTAAAGCCA CTATATGTTG CCTTCCAACC GCGACAGGGG
               AGATATCCTC TCTAAAGCCA CTATATGTTG CCTTCCAACC GCGACAGGGG
               AGATATCCTC TCTAAAGCCA CTATATGTTG CCTTCCANCC GCGACNGGGG
               AGATATCCTC TCTAAAGCCA CTATATGTTG CCCTCCAACC GCGACAGGGG
               AGATATCCTC TCTAAAGCCA CTATATGTTG CCCTCCAACC GCGACAGGGG
               AGATATCCTC TCTAAAGCCA CTATATGTTG CCCTCCAACC GCGACAGGGG
               AGATATCCTC TCTAAAGCCA CTATATGTTG CCTTCCAACC GCGACAGGGG
               AGATATTTCT GCTCGCATGG CTCCCCACCA CGTTCCATCC CCGACAGGGG
               AGATATTTCT GCTCGCATGG CTCCCCACCA CGTTCCATCC CCGACAGGGG
               AGATATTTCT GCTCGCATGG CTCCCCACCA CGTTCCATCC CCGACAGGGG
               AGATATTTCT GCTCGCATGG CTCCCCACCA CGTTCCATCC CCNACAGGGG
               AGATATTTCT GCTCGCATGG CTCCCCACCA CGTTCCATCC CCGACAGGGG
               AGATATTTCT GCTCGCATGG CTCCCCACCA CGTTCCATCC CCGACAGGGG
               AGATATTTCT GCTCGCATGG CTCCCCACCA CGTTCCATCC CCGACAGGGG
               AGATATCCTC TCTAAAGCCA CTATATGTTG CGTTCCAACC GCGACAGGGG
               AGATATCCTC TCTAAAGCCA CTATATGTTG CGTTCCAACC GCGACAGGGG

               CCCTTGTATT CAGCAGCAAT TTTCTAAGNN TGGCAGCGGA AGCCAGTGAG
               CCCTTGTATT CAGCAGCAAT TTTCTAAGCT TGGCAGCGGA AGCCAGTGAG
               CCCTTGTATT CAGCAGCAAT TTTCTAAGCT TGGCAGCGGA AGCCAGTGAG
               CCCTTGTATT CAGCAGCAAT TTTCTAAGCT TGGCAGCGGA AGCCAGTGAG
               CCCTTGTATT CAGCAGCAAT TTTCTAAGCT TGGCAGCGGA AGCCAGTGAG
               CCCTTGTATT CAGCAGCAAT TTTCTAAGCT TGGCAGCGGA AGCCAGTGAG
               CCCTTGTATT CAGCAGCAAT TTTCTAAGCT TGGCAGCGGA AGCCAGTGAG
               CCCTTGTATT CAGCAGCAAT TTTCTAAGCT TGGCAGCGGA AGCCAGTGAG
               CCCTTGTATT CAGCAGCAAT TTTCTAAGCT TGGCAGCGGA AGCCAGTGAG
               CCCTTGTATT CAGCAGCAAT TTTCTAAGCT TGGCAGCGGA AGCCAGTGAG
               CCCTTGTATT CAGCAGCAAT TTTCTAAGCT TGGCAGCGGA AGCCAGTGAG
               CCCTTGTATT CAGCAGCAAT TTTCTAAGCT TGGCAGCGGA AGCCAGTGAG
               CCCTTGTATT CAGCAGCAAT TTTCTAAGCT TGGCAGCGGA AGCCAGTGAG
               CCCTTGTATT CAGCAGCAAT TTTCTAAGCT TGGCAGCGGA AGCCAGTGAG
               CCCTTGTATT CAGCAGCAAT TTTCTAAGCT TGGCAGCGGA AGCCAGTGAG
               CCCTTGTATT CAGCAGCAAT TTTCTAAGCT TGGCAGCGGA AGCCAGTGAG
               CCCTTGTATT CAGCAGCAAT TTTCTAAGCT TGGCAGCGGA AGCCAGTGAG
               CCCTTGTATT CAGCAGCAAT TTTCTAAGCT TGGCAGCGGA AGCCAGTGAG
               CCCTTGTATT CAGCAGCAAT TTTCTAAGCT TGGCAGCGGA AGCCAGTGAG
               CCCTTGTATT CAGCAGCAAT TTTCTAAGCT TGGCAGCGGA AGCCAGTGAG
               CCCTTGTATT CAGCAGCAAT TTTCTAAGCT TGGCAGCGGA AGCCAGTGAG
               CCCTTGTATT CAGCAGCAAT TTTCTAAGCT TGGCAGCGGA AGCCAGTGAG
               CCCTTGTATT CAGCAGCAAT TTTCTAAGCT TGGCAGCGGA AGCCAGTGAG
               CCCTTGTATT CAGCAGCAAT TTTCTAAGCT TGGCAGCGGA AGCCAGTGAG
               CCCTTGTATT CAGCAGCAAT TTTCTAAGCT TGGCAGCGGA AGCCAGTGAG
               CCCTTGTATT CNGCAGNAAT TTTCTAAGCT TGGCAGCGGA AGCCAGTGAG
               CCCTTGTATT CAGCAGCAAT TTTCTAAGCT TGGCAGCGGA AGCCAGTGAG
               CCCTTGTATT CAGCAGCAAT TTTCTAAGCT TGGCAGCGGA AGCCAGTGAG
               CCCTTGTATT CAGCAGCAAT TTTCTAAGCT TGGCAGCGGA AGCCAGTGAG
               CCCTTGTATT CAGCAGCAAT TTTCTAAGCT TGGCAGCGGA AGCCAGTGAG
               CCCTTGTATT CAGCAGCAAT TTTCTAAGCT TGGCAGCGGA AGCCAGTGAG
               CCCTTGTATT CAGCAGCAAT TTTCTAAGCT TGGCAGCGGA AGCCAGTGAG
               CCCTTGTATT CAGCAGCAAT TTTCTAAGCT TGGCAGCGGA AGCCAGTGAG
               CCCTTGTATT CAGCAGCAAT TTTCTAAGCT TGGCAGCGGA AGCCAGTGAG
               CCCTTGTATT CAGCAGCAAT TTTCTAAGCT TGGCAGCGGA AGCCAGTGAG
               CCCTTGTATT CAGCAGCAAT TTTCTAAGCT TGGCAGCGGA AGCCAGTGAG
               CCCTTGTATT CAGCAGCAAT TTTCTAAGCT TGGCAGCGGA AGCCAGTGAG
               CCCTTGTATT CAGCANCAAT TTTCTAAGCT TGGCAGCGGA AGCCAGTGAG
               CCCTTGTATT CAGCAGCAAT TTTCTAAGCT TNGCAGCGGA AGCCAGTGAG
               CCCTTGTATT CAGCAGCAAT TTTNTAAGCT TGGCAGCGGA AGCCAGTGAG
               GCCTTGTATT CGGCAGCAAT TTTCTAAGCT TGGCAGCGGA AGCCAGTGAG
               CCCTTGTATT CAGCAGCAAT TTTCTAAGCT TGGCAGCGGA AGCCAGTGAG
               CCCTTGTATT CAGCAGCAAT TTTCTAAGCT TGGCAGCGGA AGCCAGTGAG
               CCCTTGTATT CAGCAGCAAT TTTCTAAGCT TGGCAGCGGA AGCCAGTGAG
               CCCTTGTATT CAGCAGCAAT TTTCTAAGCT TGGCAGCGGA AGCCAGNGAG
               CCCTTGTATT CAGCAGCAAT TTTCTAAGCT TGGCAGCGGA AGCCAGTGAG
               CCCTTGTATT CAGCAGCAAT TTTCTAAGCT TGGCAGCGGA AGCCAGTGAG
               NNNTTGTANT CAGCAGCAAT TNNCTAANCT TNGNNGCGGA ANNCANNNAG
               CCCTTGTATT CAGCAGCAAT TTTCTAAGCT TGGCAGCGGA AGCCAGTGAG
               CCCTTGTATT CAGCAGCAAT TTTCTAAGCT TGGCAGCGGA AGCCAGTGAG
               CCCTTGTATT CAGCAGCAAT TTTCTAAGCT TGGCAGCGGA AGCCAGTGAG
               CCCTTGTATT CAGCAGCAAT TTTCTAAGCT TGGCAGCGGA AGCCAGTGAG
               CCCTTGTATT CAGCAGCAAT TTTCTAAGCT TGGCAGCGGA AGCCAGTGAG
               CCCTTGTATT CAGCAGCAAT TTTCTAAGCT TGGCAGCGGA AGCCAGTGAG
               CCCTTGTATT CAGCAGCAAT TTTCTAAGCT TGGCAGCGGA AGCCAGTGAG
               CCCTTGTATT CAGCAGCAAT TTTCTAAGCT TGGCAGCGGA AGCCAGTGAG
               CCCTTGTATT CAGCAGCAAT TTTCTAAGCT TGGCAGCGGA AGCCAGTGAG
               CCCTTGTATT CAGCAGCAAT TTTCTAAGCT TGGCAGCGGA AGCCAGTGAG
               CCCTTGTATT CAGCAGCAAT TTTCTAAGCT TGGCAGCGGA AGCCAGTGAG
               CCCTTGTATT CAGCAGCAAT TTTCTAAGCT TGGCAGCGGA AGCCAGTGAG
               CCCTTGTATT CAGCAGCAAT TTTCTAAGCT TGGCAGCGGA AGCCAGTGAG
               CCCTTGTATT CAGCAGCAAT TTTCTAAGCT TGGCAGCGGA AGCCAGTGAG
               CCCTTGTATT CAGCAGCAAT TTTCTAAGCT TGGCAGCGGA AGCCAGTGAG
               CCCTTGTATT CAGCAGCAAT TTTCTAAGCT TGGCAGCGGA AGCCAGTGAG
               CCCTTGTATT CAGCAGCAAT TTTCTAAGCT TGGCAGCGGA AGCCAGTGAG
               CCCTTGTATT CAGCAGCAAT TTTCTAAGCT TGGCAGCGGA AGCCAGTGAG
               CCCTTGTATT CAGCAGCAAT TTTCTAAGCT TGGCAGCGGA AGCCAGTGAG
               CCCTTGTATT CAGCAGCAAT TTTNTAAGCT TGGCAGCGGA AGCCAGTGAN
               CCCTTGTATT CAGCAGCAAT TTTCTAAGCT TGGCAGCGGA AGCCAGTGAG
               CCCTTGTATT CAGCAGCAAT TTTCTAAGCT NGGNNGCGGA AGCCAGTGAN
               CCCTTGTATT CAGCAGCAAT TTTCTAAGCT TGGCAGCGGA AGCCAGTGAG
               CCCTTGTATT CAGCAGCAAT TTTCTAAGCT TGGCAGCGGA AGCCAGTGAG
               CCCTTGTATT CAGCAGCAAT TTTCTAAGCT TGGCAGCGGA AGCCAGTGAG
               CCCTTGTATT CAGCAGCAAT TTTCTAAGCT TGGCAGCGGA AGCCAGTGAG
               CCCTTGTATT CAGCAGCAAT TTTCTAAGCT TGGCAGCGGA AGCCAGTGAG
               CCCTTGTATT CAGCAGCAAT TTTCTAAGCT TGGCAGCGGA AGCCAGTGAG
               CCCTTGTATT CAGCAGCAAT TTTCTAAGCT TGGCAGCGGA AGCCAGTGAG
               CCCTTGTATT CAGCAGCAAT TTTCTAAGCT TGGCAGCGGA AGCCAGTGAG
               GTATTGTCGC CGGCCATCGA CCATCGGAAG GAATCACAAC ATCTGAACCC
               GTATTGTCGC CGACCATCGA CCATCGGNAG GAATCACAAC ATNTGAACCC
               GTATTGTCGC CGACCATCGA CCATCGGAAG GAATCACAAC ATTTGAACCC
               GTATTGTCGC CGACCATCGA CCATCGGAAG GAATCACAAC ATTTGAACCC
               GTATTGTCGC CGACCATCGA CCATCGGAAG GAATCACAAC ATTTGAACCC
               GTATTGTCGC CGACCATCGA CCATCGGAAG GAATCACAAC ATTTGAACCC
               GTATTGTCGC CGGCCATCGA CCATCGGAAG GAATCACAAC ATCTGAACCC
               GTATTGTCGC CGACCATCGA CCATCGGAAG GAATCACAAC ATTTGAACCC
               GTATTGTCGC CGACCATCGA CCATCGGAAG GAATCACAAC ATTTGAACCC
               GTATTGTCGC CGACCATCGA CCATCGGAAG GAATCACAAC ATTTGAACCC
               GTATTGTCGC CGACCATCGA CCATCGGAAG GAATCACAAC ATTTGAACCC
               GTATTGTCGC CGACCATCGA CCATCGGAAG GAATCACAAC ATTTGAACCC
               GTATTGTCGC CGGCCATCGA CCATCGGAAG GAATCACAAC ATCTGAACCC
               GCCTTGTATT TGGCAGCAAA TTTCTAAGCG TGGCAGTGGA AGCCAGTCCG
               GCCTTGTATT TGGCAGCAAA TTTCTAAGCG TGGCAGTGGA AGCCAGTCCG
               GCCTTGTATT TGGCAGCAAA TTTCTAAGCG TGGCAGTGGA AGCCAGTCCG
               NCCTTGTATT TNGCAGCAAA TTTCTAAGCG TGGCAGTGGA AGCCAGTCCG
               GCCTTGTATT TGGCAGCAAA TTTCTAAGCG TGGCAGTGGA AGCCAGTCCG
               GCCTTGTATT TGGCAGCAAA TTTCTAAGCG TGGCAGTGGA AGCCAGTCCG
               GCCTTGTATT NGGCAGCAAA TTTCTAAGCG TGGCAGTGGA AGCCAGTCCG
               GCCTTGTATT TGGCAGCAAA TTTCTAAGCG TGGCAGTGGA AGCCAGTCCG
               GCCTTGTATT TGGCAGCAAA TTTCTAAGCG TGGCAGTGGA AGCCAGTCCG
               GCCTTGTATT TGGCAGCAAA TTTCTAAGCG TGGCAGTGGA AGCCAGTCCG
               GCCTTGTATT TGGCAGCAAA TTTCTANGCG TGGCAGTGGA AGCCAGTCCG
               GCCTTGTATT TGGCAGCAAA TTTNTAANCG TGGNNGTGGA AGCCAGTCCG
               GCCTTGTATT TGGCAGCAAA TTTCTAAGCN TGGCAGTGGA AGCCAGTCCN
               GCCTTGTATT TGGCAGCAAA TTTCTAAGCG TGGCAGTGGA AGCCAGTCCG
               GTCCCCCCGC CGGTCATCGA CCATCGGAAG GAATCACAAC GTCTGGTCCG
               GTCCCCCCGC CGGTCATCGA CCATCGGAAG GAATCACAAC GTCTGGTCCG
               GTCCCCCCGC CGGTCATCGA CCATCGGAAG GAATCACAAC GTCTGGTCCG
               GTCCCCCCGC CGGTCATCGA CCATCGGAAG GAATCACAAC GTCTGGTCCG
               GTCCCCCCGC CGGTCATCGA CCATCGGAAG GAATCACAAC GTCTGGTCCG
               GTCCCCCCGC CGGTCATCGA CCATCGNAAG GAATCACAAC GTCTGGTCCG
               GTCCCCCCGC CGGTCATCGA CCATCGGAAG GAATCACAAC GTCTGGTCCG
               GTCCCCCNGC CGGTCATCGA CCATNNGAAG GAATCACAAC GTCTGGTCCG
               GTCCCCCCGC CGGTCATCGA CCATCGGAAG NAATCACAAC GTCTGGTCCG
               GTCCCCCCGC CGGTCATCGA CCATCGGAAG GAATCACAAC GTCTGGTCCG
               GTCCCCCCGC CGGTCATCGA CCATCGGAAG GAATCACAAC GTCTGGTCCG
               GTCCCCCCGC CGGTCATCGA CCATCGGAAG GAANNACAAC GTCTGGTCCG
               GTCCCCCCGC CGGTCATCGA CCATCGGAAG GAATCACAAC GTCTGGTCCG
               GTCCCCCCGC CGGTCATCGA CCATCGGAAG GAATCACAAC GTCTGGTCCG
               GTCCCCCCGC CGGTCATCGA CCATCGGAAG GAATCACAAC GTCTGGTCCG
               GTATTGTCGC CGGCCATCGA CCATCGGAAG GAATCACAAC ATCTGAACCC
               GTATTGTCGC CGGCNATCGA CCATCGGAAG GAATCACAAC ATCTGAACCC
               GTATTGTCGC CGGCNATCGA CCATCGGAAG NAATCACAAC ATCTGAANCC
               GTATTGTCGC CGGCCATCGA CCATCGGAAG GAATCACAAC ATCTGAACCC
               GTATTGTCGC CGGCCATCGA CCATCGGAAG GAATCACAAC ATCTGAACCC
               GTATTGTCGC CGGCCATCGA CCATCGGAAG GAATCACAAC ATCTGAACCN
               GTATTGTCGC CGGCCATCGA CCATCGGAAG GAATCACAAC ATCTGAACCC
               GTATTGTNGC CNGCCATNNA CCATCGGAAG NAATCACAAC NTCTGAANCC
               GTATTGTCGC CGGCCATCGA CCATCGGAAG GAATCACAAC ATCTGAACCC
               GTATTGTCGC CGGCCATCGA CCATCGGAAG GAATCACAAC ATCTGAACCC
               GTATTGTCGC CGGCCATCGA CCATCGGAAG GAATCACAAC ATCTGAACCC
               GTATTGTCGC CGGCCATCGA CCATCGGAAG GAATCACAAC ATCTGAACCC
               GTATTGTCGC CGGCCATCGA CCATCGGAAG GAATCACAAC ATCTGAACCC
               GTATTGTCGC CGGCCATCGA CCATCGGAAG GAATCACAAC ATCTGAACCC
               GTATTGTCGC CGGCCATCGA CCATCGGAAG GAATCACAAC ATCTGAACCC
               GTATTGTCGC CGGCCATCGA CCATCGGAAG GAATCACAAC ATCTGAACCC
               GTATTGTCGC CGGCCATCGA CCATCGGAAG GAATCACAAC ATCTGAACCC
               GTATTGTCGC CGGCCATCGA CCATCGGAAG GAATCACAAC ATCTGAACCC
               GTATTGTCGC CGGCCATCGA CCATCGGAAG GAATCACAAC ATCTGAACCC
               GTATTGTCGC CNGCCATCGA CCATCGGAAG NAATCACAAC ATCTGAACCC
               GTATTGTCGC CGGCCATCGA CCATCGGAAG GAATCACAAC ATCTGAACCC

               ACTANTAACG CGTCTGNTGG TACCGTAAAT AACCCTCGNG GGCCGNTTGG
               ACTATTAACG CGTCTGCTGG TACCGTAAAT AACCCTCGAG GGCCGGTTGG
               ACTATTAACG CGTCTGCTGG TACCGTAAAT AACCCTCGAG GGCCGGTTGG
               ACTATTAACG CGTCTGCTGG TACCGTAAAT AACCCTCGAG GGCCGGTTGG
               ACTATTAACG CGTCTGCTGG TACCGTAAAT AACCCTCGAG GGCCGGTTGG
               ACTATTAACG CGTCTGCTGG TACCGTAAAT AACCCTCGAG GGCCGGTTGG
               ACTATTAACG CGTCTGCTGG TACCGTAAAT AACCCTCGAG GNCCGGTTGG
               ACTATTAACG CGTCTGCTGG TACCGTAAAT AACCCTCGAG GGCCGGTTGG
               ACTATTAACG CGTCTGCTGG TACCGTAAAT AACCCTCGAG GGTCGGTTGG
               ACTATTAACG CGTCTGCTGG TACCGTAAAT AACCCTCGAG GGCCGGTTGG
               ACTATTAACG CGTCTGCTGG TACCGTAAAT AACCCTCGAG GGCCGGTTGG
               ACTATTAACG CGTCTGCTGG TACCGTAAAT AACCCTCGAG GGTCGGTTGG
               NNNATTAACG CGTCTGCTGG TACCGTAAAT AACNCTCGAG GGTCGNTTGG
               ACTATTAACG CGTCTGCTGG TACCGTAAAT AACCCTCGAG GGTCGGTTGG
               ACTATTAACG CGTCTGCTGG TACCGTAAAT AACNCTCGAG GGCCGGTTGG
               ACTATTAACG CGTCTGCTGG TACCGTAAAT AACCCTCGAG GGTCGGTTGG
               ACTATTAACG CGTCTGCTGG TACCGTAAAT AACCCTCGAG GGCCGGTTGG
               ACTATTAACG CGTCTGCTGG TACCGTAAAT AACCCTCGAG GGCCGGTTGG
               ACTATTAACG CGTCTGCTGG TACCGTAAAT AACCCTCGAG GGCCGGTTGG
               ACTATTAACG CGTCTGCTGG TACCGTAAAT AACCCTCGAG GGCCGGTTGG
               ACTATTAACG CGTCTGCTGG TACCGTAAAT AACCCTCGAG GGCCGGTTGG
               ACTATTAACG CGTCTGCTGG TACCGTAAAT AACCCTCGAG GGTCGGTTGG
               ACTATTAACG CGTCTGCTGG TACCGTAAAT AACCCTCGAG GGCCGGTTGG
               ACTATTAACG CGTCTGCTGG TACCGTANAT AACCCTCGAG GGCCGGTTGG
               ACTATTAACG CGTCTGCTGG TACCGTAAAT AACCCTCGAG GGCCGNTTGG
               ACTATTAACG CGTCTGCTGG TACCGTAAAT AACCCTCGAG GGCCGGTTGG
               ACTATTAACG CGTCTGCTGG TACCGTAAAT AACCCTCGAG GGCCGGTTGG
               ACTATTAACG CGTCTGCTGG TACCGTAAAT AACCCTCGAG GGCCGGTTGG
               ACTATTAACG CGTCTGCTGG TACCGTAAAT NACCCTCGAG GGCCGGTTGG
               ACTATTAACG CGTCTGCTGG TACCGTAAAT AACCCTCGAG GGCCGGTTGG
               ACTATTAACG CGTCTGCTGG TACCGTAAAT AACCCTCGAG GGCCGGTTGG
               ACTATTAACG CGTCTGCTGG TACCGTAAAT AACCCTCGAG GGCCGGTTGG
               ACTATTAACG CGTCTGCTGG TACCGTAAAT AACCCTCGAG GGCCGGTTGG
               ACTATTAACG CGTCTGCTGG TACCGTAAAT AACCCTCGAG GGCCGNTTGG
               ACTATTAACG CGTCTGCTGG TACCGTAAAT AACCCTCGAG GGCCGGTTGG
               ACTATTAACG CGTCTGCTGG TACCGTAAAT AACCCTCGAG GGCCGGTTGG
               ACTATTAACG CGTCTGCTGG TACCGTAAAT AACCCTCGAG GGCCGGTTGG
               ACTATTAACG CGTCTGCTGG TACCGTAAAT AACCCTCGAG GGCNGGTTGG
               ACTATTAACG CGTCTGCTGG TACCGTAAAT AACCCTCGAG GGCCGGTTGG
               NNNATTAACG CGTCTGCTGG TACCGTAAAT AACCCTCGAG GGCCGGTTGG
               ACTATTAACG CGTCTGCTGG TACCGTAAAT AACCCTCGAG GGCCGGTTGG
               ACTATTAACG CGTCTGCTGG TACCGTAAAT AACCCTCGAG GGCCGGTTGG
               ACTATTAACG CGTCTGCTGG TACCGTAAAT AACCCTCGAG GGCCGGTTGG
               ACTATTAACG CGTCTGCTGG TACCGTAAAT AACCCTCGAG GGCCGGTTGG
               ACTATTAACG CGTCTGCTGG TACCGTAAAT AACCCTCGAG GGCCGGTTGG
               ACTATTAACG CGTCTGCTGG TACCGTAAAT AACCCTCGAG GGTCGGTTGG
               ACTATTAACG CGTCTGCTGG TACCGTAAAT AACCCTCGAG GGCCGGTTGG
               ACTANTAACG CGNNNGNNNG TACCGTAAAT AANCCTCGAN GGCCGGTTGG
               ACTATTAACG CGTCTGCTGG TACCGTAAAT AACCCTCGAG GGCCGGTTGG
               ACTATTAACG NNTCTGCTGG TACCGTAAAT AACCCTCGAG GGCCGGTTGG
               ACTATTAACG CGTCTGCTGG TACCGTAAAT AACCCTCGAG GGCCGGTTGG
               ACTATTAACG CGTCTGCTGG TACCGTAAAT AACCCTCGAG GGCCGGTTGG
               ACTATTAACG CGTCTGCTGG TACCGTAAAT AACCCTCGAG GGTCGGTTGG
               ACTATTAACG CGTCTGCTGG TACCGTAAAT AACCCTCGAG GGCCGGTTGG
               ACTATTAACG CGTCTGCTGG TACCGTAAAT AACCCTCGAG GGCCGGTTGG
               ACTATTAACG CGTCTGCTGG TACCGTAAAT AACCCTCGAG GGCCGGTTGG
               ACTATTAACG CGTCTGCTGG TACCGTAAAT AACCCTCGAG GGCCGGTTGG
               ACTATTAACG CGTCTGCTGG TACCGTAAAT AACCCTCGAG GGCCGGTTGG
               ACTATTAACG CGTCTGCTGG TACCGTAAAT AACCCTCGAG GGCCGGTTGG
               ACTATTAACG CGTCTGCTGG TACCGTAAAT AACCCTCGAG GGCCGGTTGG
               ACTATTAACG CGTCTGCTGG TACCGTAAAT AACCCTCGAG GGCCGGTTGG
               ACTATTAACG CGTCTGCTGG TACCGTAAAT AACCCTCGAG GGCCGGTTGG
               ACTATTAACG CGTCTGCTGG TACCGTAAAT AACCCTCGAG GGCCGGTTGG
               ACTATTAACG CGTCTGCTGG TACCGTAAAT AACCCTCGAG GGCCGGTTGG
               ACTATTAACG CGTCTGCTGG TACCGTAAAT AACCCTCGAG GGCCGGTTGG
               ACTATTAACG CGTCTGCTGG TACCGTAAAT AACCCTCGAG GGCCGGTTGG
               ACTATTAACG CGTCTGCTGG TACCGTAAAT AACCCTCGAG GGCCGGTTGG
               ACTATTAACG CGTCTGCTGG TACCGTAAAT AACCCTCGAG GGCCGGTTGG
               ACTATTAACG CGTCTGCTGG TACCGTAAAT AACCCTCGAG GGCCGGTTGG
               ACTATNAACG CGTCTGCTGG TACCGTAAAT ANCCCTCGAG GGCCGGTTGG
               ACTATTAACG CGTCTGCTGG TACCGTAAAT AACCCTCGAG GGCCGGTTGG
               ACTATTAACG CGTCTGCTGG TACCGTAAAT AACCCTCGAG GGCCGGTTGG
               ACTATTAACG CGTCTGCTGG TACCGTAAAT AACCCTCGAG GGCCGGTTGG
               ACTATTAACG CGTCTGCTGG TACCGTAAAT AACCCTCGAG GGCCGGTTGG
               ACTATTAACG CGTCTGCTGG TACCGTAAAT AACCCTCGAG GGCCGGTTGG
               ACTATTAACG CGTCTGCTGG TACCGTAAAT AACCCTCGAG GGCCGGTTGG
               ACTATTAACG CGTCTGCTGG TACCGTAAAT AACCCTCGAG GGCCGGTTGG
               ACTATTAACG CGTCTGCTGG TACCGTAAAT AACCCTCGAG GGCCGGTTGG
               ACTACTAATA GCCTCATGAG TACCGAAGAT TGTTTCTGGA AGCCGGCTGC
               ACTACTAATA GCCTCATGAG TACCGAAGAT TGTTTCTGGA AGNNGGCTGC
               ACTACTAATA GCCTCATGAG TACCGAAGAT TGTTTCTGGA AGCCGGCTGC
               ACTACTAATA GCCTCATGAG TACCGAAGNN TGTTTCTGGA AGCCGGCTGC
               ACTACTAATA GCCTCATGAG TACCGAAGAT TGTTTCNGGA AGCCGGCTGC
               ACTACTAATA GCCTCATGAG TACCGAAGAT TGTTTCTGGA AGCCGNCTGC
               ACTACTAATA GCCTCATGAG TACCGAAGAT TGTTTCTGGA AGCCGGCTGC
               ACTACTAATA GCCTCATGAG TACCGAAGAT TGTTTCTGGA AGCCGGCTGC
               ACTACTAATA GCCTCATGAG TACCGAAGAT TGTTTCTGGA AGCCGGCTGC
               ACTACTAATA GCCTCATGAG TACCGAAGAT TGTTTCTGGA AGCCGGCTGC
               ACTACTAATA GCCTCATGAG TACCGAAGAT TGTTTCTGGA AGCCGGCTGC
               ACTACTAATA GCCTCATGAG TACCGAAGAT TGTTTCTGGA AGCCGGCTGN
               ACTACTAATA GCCTCATGAG TACCGAAGAT TGTTTCTGGA AGCCGGCTGC
               ACTATTAACG CGTCTACTGG TACCGAAAAT AATCCTCGAG GGCCGGTTGG
               ACTATTAACG CGTCTACTGG TACCGAAAAT AATCCTCGAG GGCCGGTTGG
               ACTATTAACG CGTCTACTGG TACCGAAAAT AATCCTCGAG GGCCGGTTGG
               ACTATTAACG CGTCTACTGG TACCGAAAAT AATCCTCGAG GGCCGGTTGG
               ACTATTAACG CGTCTACTGG TACCGAAAAT AATCCTCGAG GGCCGGTTGG
               NNNATTAACG CGTCTACTGG TACCGAAANN AATCCTCGAG GGCCGGTTGG
               ACTNTTAACG CGTCTACTGG TANNGAAAAT AATCCTCGAG GGCCGGTTGG
               ACTATTAACG CGTCTACTGG TACCGAAAAT AATCCTCGAG GGCCGGTTGG
               ACTATTAACG CGTCTACTGG TACCGAAAAT AATCCTCGAG GGCCGGTTGG
               ACTATTAACG CGTCTACTGG TACCGAAAAT AATCCTCGAG GGCCGGTTGG
               ACTATTAACG CGTCTACTGG TACCGAAAAT AATCCTCGAG GGCCGGTTGG
               NNNATNAACG CGTCTACTGN TACCGAAAAT AATCCTCGAG GGCCGGTTGN
               ACTATTAACG CGTCTACTGG TANNGAANAT NNTCCTCGAG GGNCGGTTGG
               ACTATTAACG CGTCTACTGG TACCGAAAAT AATCCTCGAG GGCCGGTTGG
               CACGTCGGCG CGTCTATGAA NGTTAAGGGA TATTCCTCGG GTCTAACCCG
               CACGTCGGCG CGTCTATGAA GGTTAAGGGA TATTCCTCGG GTCTAACCCG
               CACGTCGGCG CGTCTATGAA GGTTAAGGGA TATTCCTCGG GTCTAACCCG
               CACGTCGGCG CGTCTATGAA GGTTAAGGGA TATTCCTCGG GTCTAACCCG
               CACGTCGGCG CGTCTATGAA GGTTAAGGGA TATTCCTCGG GTCTAACCCG
               CACGTCGGCG CGTCTATGAA GGTTAAGGGA TATTCCTCGG GTCTAACCCG
               CACGTCGGCG CGTCTATGAA GGTTAAGGGA TATNCCTCGG GTCTAACCCG
               CACGTCGGCG CGTCTATGAN GGTTAAGGNN TATTCCTCGG GTCTAACCCG
               CACGTCGGCG CGTCTATGAA GGTTAAGGGA TATTCCTCGG GTCTAACCCG
               CACGTCGGNN CGTCTATGAA GGTTAAGGGA TATTCCTCGG GTCTAACCCG
               CACGTCGGCG CGTCTATGAA GGTTAAGGGA TATTCCTCGG GTCTAACCCG
               CACGTCGGCG NNTCTATGAN GGTTAAGGNN TATTCCTCGG GTCTAACCCG
               CACGTCGGCG CGTCTATGAA GGTTAAGGGA TATTCCTCGG GTCTAACCCG
               CACGTCGGCG CGTCTATGAA NGTTAAGGGA TATTCCTCGG GTCTAACCCG
               NNNGTCGGCG CGTCTATGAA GGTTAAGGGA TATTCCTCGG GTCTAACCCG
               ACTACTAATA GCCTCATGAG TACCGAAGAT TGTTTCTGGA AGCCGGCTGC
               ACTNCTAATA GCCTCATGAG TACCGAAGAT TGTTTCTGGA AGCCGGCTGC
               ACTNCTAATA NNCTCATGAG TACCGAAGNN TNTTTCTGGA AGCCGGCTGN
               ACTACTAATA GCCTCATGAG TACCGAAGAT TGTTTCTGGA AGCCGGCTGC
               ACTACTAATA GCCTCATGAG TACCGAAGAT TGTTTCTGGA AGCCGGCTGC
               ACTACTAATA GCCTCATGAG TACCGAAGAT TGTTTCTGGA AGCCGGCTGC
               ACTACTAATA GCCTCATGAG TACCGAAGAT TGTTTCTGGA AGCCGGCTGC
               ACTACTAATA GCCTCATGAG TACCGAANAT TGTTTCTGGA AGCCGGCTGC
               ACTACTAATA GCCTCATGAG TACCGAAGAT TGTTTCTGGA AGCCGGCTGC
               ACTACTAATA GCCTCATGAG TACCGAAGAT TGTTTCTGGA AGCCGGCTGC
               ACTACTAATA GCCTCATGAG TACCGAAGAT TGTTTCTGGA AGCCGGCTGC
               ACTACTAATA GCCTCATGAG TACCGAAGAT TGTTTCTGGA AGCCGGCTGC
               ACTACTAATA GCCTCATGAG TACCGAAGAT TGTTTCTGGA AGCCGGCTGC
               NNNACTAATA GCCTCATGAG TACCGAAGAT TGTTNCTGGA AGCCGGCTGC
               NNNACTAATA GCCTCATGAG TACCGAAGAT TGTNTCTGGA AGCNGGCTGC
               ACTACTAATA GCCTCATGAG TACCGAAGAT TGTTTCTGGA AGCCGGCTGC
               ACTACTAATA GCCTCATGAG TACCGAAGAT TGTTTCTGGA AGCCGGCTGC
               ACTACTAATA GCCTCATGAG TACCGAAGNN TGTTTCTGGA AGCCGGCTGC
               ACTACTAATA GCCTCATGAG TACCGAAGAT TGTTTCTGGA AGCCGNCTGC
               ACTACTAATA GCCTCATGAG TACCGNANNN TGTNTCTGGA AGCCGGCTGN
               ACTACTAATA GCCTCATGAG TACCGAAGAT TGTTTCTGGA AGCCGGCTGC

               CAAGATAGGT CTGCCACAAA GCGCAGGCTC NNAAGGGCGC ATTCTCTGTG
               CAAGNTAGGT CTGCCACAAA GCGCANGCTC CCAAGGGCGC ATTCTCTGTG
               CAAGATAGGT CTGCCACAAA GCGCAGGCTC CCAAGGNCGC ATTCTCTGTG
               CAAGATAGGT CTGCCACAAA GCGCAGGCTC CCAAGGGCGC ATTCTCTGTG
               CAAGATAGGT CTGCCACAAA GCGCAGGCTC CCAAGGGCGC ATTCTCTGTG
               CAAGATAGGT CTGCCACAAA GCGCAGGCTC CCAAGGGCGC ATTCTCTGTG
               CAAGATAGGN CTGCCACAAA GCGCAGGCTC CCAAGGGCGC ATTCTCTGTG
               CAAGATAGGT CTGCCACAAA GCGCAGGCTC CCAAGGGCGC ATTCTCTGTG
               CAAGATAGGT CTGCCACAAA GCGCAGGCTC CCAAGGGCGC ATTCTCTGTG
               CAAGATAGGT CTGCCACAAA GCGCAGGCTC CCAAGGGCGC ATTCTCTGTG
               CAAGATAGGT CTGCCACAAA GCGCAGGCTC CCAAGGGCGC ATTCTCTGTG
               CAAGATAGGT CTGCCACAAA GCGCAGGCTC CCAAGGGCGC ATTCTCTGTG
               CAAGATAGGT CTGCCACANA GCGCAGGCTC CCAAGGGCGC ATTCTCTGTG
               CAAGATAGGT CTGCCACAAA GCGCAGGCTC CCAAGGGCGC ATTCTCTGTG
               CAAGATAGGT CTGCCACAAA GCGCAGGCTC CCAAGGGCGC ATTCTCTGTG
               CAAGATAGGT CTGCCACAAA GCGCAGGCTC CCAAGGGCGC ATTCTCTGTG
               CAAGATAGGT CTGCCACAAA GCGCAGGCTC CCAAGGGCGC ATTCTCTGTG
               CAAGATAGGT CTGCCACAAA GCGCAGGCTC CCAAGGGCGC ATTCTCTGTG
               CAAGATAGGT CTGCCACAAA GCGCAGGCTC CCAAGGGCGC ATTCTCTGTG
               CAAGATAGGT CTGCCACAAA GCGCAGGCTC CCAAGGGCGC ATTCTCTGTG
               CAAGATAGGT CTGCCACAAA GCGCAGGCTC CCAAGGGCGC ATTCTCTGTG
               CAAGATAGGT CTGCCACAAA GCGCAGGCTC CCAAGGGCGC ATTCTCTGTG
               CAAGATAGGT CTGCCACAAA GCGCAGGCTC CCAAGGGCGC ATTCTCTGTG
               CAAGATAGGT CTGCCACAAA GCGCAGGCTC CCAAGGGCGC ATTCTCTGTG
               CAAGATAGGT CTGCCACAAA GCGCAGGCTC CCAAGGGCGC ATTCTCTGTG
               CAAGATAGGT CTGCCACAAA GCGCAGGCTC CCAAGGGCGC ATTCTCTGTG
               CAAGATAGGT CTGCCACAAA GCGCAGGCTC CCAAGGGCGC ATTCTCTGTG
               CAAGATAGGT CTGCCACAAA GCGCAGGCTC CCAAGGGCGC ATTCTCTGTG
               CAAGATAGGT CTGCCACANA GCGCAGGCTC CCAAGGGCGC ATTCTCTGTG
               CAAGATAGGT CTGCCACANA GCGCAGGCTC CCAAGGGNGC ATTCTCTGTG
               CAAGATAGGT CTGCCACAAA GCGCAGGCTC CCAAGGGCGC ATTCTCTGTG
               CAAGATAGGT CTGCCACAAA GCGCAGGCTC CCAAGGGCGC ATTCTCTGTG
               CAAGATAGGT CTGCCACAAA GCGCAGGCTC CCAAGGGCGC ATTCTCTGTG
               CAAGATAGGT CTGCCACAAA GCGCAGGCTC CCAAGGGCGC ATTCTCTGTG
               CAAGATAGGT CTGCCACAAA GCGCAGGCTC CCAAGGGCGC ATTCTCTGTG
               CAAGATAGGT CTGCCACAAA GCGCAGGCTC CCAAGGGCGC ATTCTCTGTG
               CAAGATAGGT CTGCCACAAA GCGCAGGCTC CCAAGGGCGC ATTCTCTGTG
               CAAGATAGGT CTGCCACAAA GCGCAGGCTC CCAAGGGCGC ATTCTCTGTG
               CAAGATAGGT CTGCCACAAA GCGCAGGCTC CCAAGGGCGC ATTCTCTGTG
               CAAGATAGGT CTGCCACAAA GCGCAGGCTC CCAAGGGCGC ATTCTCTGTG
               CAAGATAGGT CTGCCACAAA GCGCAGGCTC CCNAGGGCGC ATTCTCTGTG
               CAAGATAGGT CTGCCACAAA GCGCAGGCTC CCAAGGGCGC ATTCTCTGTG
               CAAGATAGGT CTGCCACAAA GCGCAGGCTC CCAAGGGCGC ATTCTCTGTG
               CAAGATAGGT CTGCCACAAA GNNCAGGCTC CCAAGGGCGC ATTCTCTGTG
               CAAGATAGGT CTGCCACAAA GCGCAGGCTC CCAAGGGCGN ATTCTCNGTG
               CAAGATAGGT CTGCCACAAA GCGCAGGCTC CCAAGGGCGC ATTCTCTGTG
               CAAGATAGGT CTGCCACAAA GCGCAGGCTC CCAAGGGCGC ATTCTCTGTG
               CNNNNNAGGT CTGCCACAAA GCGNAGNCTC CCAAGGNCNC ATTCTCNNNG
               CAAGATAGGT CTGCCACAAA GCGCAGGCTC CCAAGGGCGC ATTCTCTGTG
               CAAGATAGGT CTGCCACAAA GCGCAGGCTC CCAAGGGCGC ATTCTCTGTG
               CAAGATAGGT CTGCCACAAA GCGCAGGCTC CCAAGGGCGC ATTCTCTGTG
               CAAGATAGGT CTGCCACAAA GCGCAGGCTC CCAAGGGCGC ATTCTCTGTG
               CAAGATAGGT CTGCCACAAA GCGCAGGCTC CCAAGGGCGC ATTCTCTGTG
               CAAGATAGGT CTGCCACAAA GCGCAGGCTC CCAAGGGCGC ATTCTCTGTG
               CAAGATAGGT CTGCCACAAA GCGCAGGCTC CCAAGGGCGC ATTCTCTGTG
               CAAGATAGGT CTGCCACAAA GCGCAGGCTC CCAAGGGCGC ATTCTCTGTG
               CAAGATAGGT CTGCCACAAA GCGCAGGCTC CCAAGGGNGC ATTCTCTGTG
               CAAGATAGGT CTGCCACAAA GCGCAGGCTC CCAAGGGCGC ATTCTCTGTG
               CAAGATAGGT CTGCCACAAA GCGCAGGCTC CCAAGGGCGC ATTCTCTGTG
               CAAGATAGGT CTGCCACAAA GCGCAGGCTC CCAAGGGCGC ATTCTCTGTG
               CAAGATAGGT CTGCCACAAA GCGCAGGCNC CCAAGGGCGC ATTCTCTGTG
               CAAGATAGGT CTGCCACAAA GCGCAGGCTC CCAAGGGCGC ATTCTCTGTG
               CAAGATAGGT CTGCCACAAA GCGCAGGCTC CCAAGGGCGC ATTCTCTGTG
               CAAGATAGGT CTGCCACAAA GCGCAGGCTC CCAAGGGCGC ATTCTCTGTG
               CAAGATAGGT CTGCCACAAA GCGCAGGCTC CCAAGGGCGC ATTCTCTGTG
               CAAGATAGGT CTGCCACAAA GCGCAGGCTC CCAAGGGCGC ATTCTCTGTG
               CAAGATAGNT CTGCCACAAA GCGCAGGCTC CCAAGGGCGC ATTCTCTGTG
               CAAGATAGGT CTGCCACAAA GCGCAGGCTC CCAAGGGCGC ATTCTCTGTG
               CAAGATAGGT CTGCCACAAA GCGCAGGCTC CCAAGGGCGC ATTCTCTGTG
               CAAGNTAGGT CTGCCACAAA GCGCAGGCTC CCAAGGGCGC ATTCTCTGTG
               CAAGATAGGT CTGCCACAAA GCGCAGGCTC CCAAGGGCGC ATTCTCTGTG
               CAAGATAGGT CTGCCACAAA GCGCAGGCTC CCAAGGGCGC ATTCTCTGTG
               CAAGATAGGT CTGCCACAAA GCGCAGGCTC CCAAGGGCGC ATTCTCTGTG
               CAAGATAGGT CTGCCACAAA GCGCAGGCTC CCAAGGGCGC ATTCTCTGTG
               CAAGATAGGT CTGCCACAAA GCGCAGGCTC CCAAGGGCGC ATTCTCTGTG
               CAAGATAGGT CTGCCACAAA GCGCAGGCTC CCAAGGGCGC ATTCTCTGTG
               CAAGATAGGT CTGCCACAAA GCGCAGGCTC CCAAGGGCGC ATTCTCTGTG
               CAAGATAGGT CTGCCACAAA GCGCAGGCTC CCAAGGGCGC ATTCTCTGTG
               GGGAGCAAAT TCACAGTAGG AGCTGAACGC TTGGATCTAG NGAATCCACA
               GGGAGCAAAT TCACAGTAGG AGCTNANCGC TTGNATCTNG AGAATCCACA
               GGGAGCAAAT TCACAGTAGG AGCTGAACGC TTGGATCTAG AGAATCCACA
               GGGAGCAAAT NNACAGTAGG AGCTGAACGC TTGGATCTAG ANAATCCACA
               GGGAGCAAAT TCACAGTAGG AGCTGAACGC TTGGATCTAG AGAATCCACA
               GGGAGCAAAT TCACAGTAGG AGCTGAACGC TTGGATCTAG AGAATCCACA
               GGGAGCAAAT TCACAGTAGG AGCTGAACGC TTGGATCTAG AGAATCCACA
               GGGAGCAAAT TCACAGTAGG AGCTGAACGC TTGGATCTAG AGAATCCACA
               GGGAGCAAAT TCACAGTAGG AGCTGAACGC TTGGATCTAG AGAATCCACA
               GGGAGCAAAT TCNCAGTAGG AGCTGANCGC TTGGATCTAG AGAATCCACA
               GGGAGCAAAT TCACAGTAGG AGCTGAACGC TTGGATCTAG AGAATCCACA
               GGGAGCAAAT NNACAGTAGG AGCTNAACGC TTGGATCTAG AGAATCCACA
               GGGAGCAAAT TCACAGTAGG AGCTGAACGC TTGGATCTAG AGAATCCACA
               CAAGATAGGT CTGTCACAGA GCGCAGGCTC CCGAGTCCGC GTTCTCTGTG
               CAAGATAGGT CTGTCACAGA GCGCAGGCTC CCGAGTCCGC GTTCTCTGTG
               CAAGATAGGT CTGTCACAGA GCGCAGGCTC CCGAGTCCGC GTTCTCTGTG
               CAAGATAGGT CTGTCACAGA GCGCAGGCTN NNGAGTCCGC GTTCTCTGTG
               CAAGATAGGT CTGTCACAGA GCGCAGGCTC CCGAGTCCGC GTTCTCTGTG
               CAAGATAGGT CTNNNACAGA GCGCANGCTC CCGAGTCCGC GTTCTCTGTG
               CAAGATAGGT CTGTCACAGA GCGCANGCTC NNGAGTCCGC NNTCTCTGTG
               CAAGATAGGT CTGTCACAGA GCGCAGGCTC CCGAGTCCGC GTTCTCTGTG
               CAAGATAGGT CTGTCACAGA NCGCAGGCTN CCGAGTCCGC GTTCTCTGTG
               CAAGATAGGT CTGTCACAGA GCGCAGGCTC CCGAGTCCGC GTTCTCTGTG
               CAAGATAGGT CTGTCACAGA GCGCAGGCTC CCGAGTCCGC GTTCTCTGTG
               CAAGATAGGT CTGTCACNGA GCGCNNGCTC CCGAGTCCGC GNTCTNNGTG
               CAAGATAGGT CTGTCACAGA GCGCAGGCTN CCGAGTCCGC NTTCTCTGTG
               CAAGATAGGT CTGTCACAGA GCGCAGGCTC CCGAGTCCGC GTTCTCTGTG
               GGGAACTGAT CCACAGCAGA GCGTGAGTGT CCGAATCCGC ATTCGCCATG
               GGGAACTGAT CCACAGCAGA GCGTGAGTGT CCGAATCCGC NTTCGCCATG
               GGGAACTGNT CCACAGCAGA GCGTGAGTGT CCGAATCCGC ATTCGCCATG
               GGGAACTGAT CCACAGCAGA GCGTGAGTGT CCGAATCCGC ATTCGCCATG
               GGGAACTGAT CCACAGCAGA GCGTGAGTGT CCGAATCCGC ATTCGCCATG
               GGGAACTGAT CCACAGCAGA GCGTGAGTGN CCGAATCNGC ATTCGCCATG
               GGGAACTGAT CCACAGCAGA NCGTGAGTGT CCGAATCNGC ATTCGCCATG
               GGGAACTGAT CCACAGCAGA NCGTNNGTGT CCGAATCCGC ATTCGCCATG
               GGGAACTGAT CCACAGCAGA GCGTGAGTGT NNGAATCCGC ATTCGCCATG
               GGGAACTGAT CCACAGCAGA GCGTGAGTGT CCGAATCNGC ATTCGCCATG
               GGGAACTGAT CCACAGCAGA GCGTGAGTGT CCGAATCCGC ATTCGCCATG
               GGGNACTGAT CCACAGCAGA GCGTGAGTGT CCGAATCCGC ATTCGCCATG
               GGGAACTGAT CCACAGCAGA GCGTGAGTGT CCGAATCCGC ATTCGCCATG
               GGGAACTGAT CCACAGCAGA GCGTGAGTGT CCGAATCCGC ATTCGCCATG
               GGGAACTGAT CCACAGCAGA GCGTGAGTGT CCGAATCCGC ATTCGCCATG
               GGGAGCAAAC TCACAGTGGG AGCTGAACGC TTGGATCTAG AGAATCCACA
               GGGAGCAAAC TCACAGTGGG AGCTGAACGC TTGGATCTAG ANAATCCACA
               GGGAGCAAAC TCACAGTGGG AGCTGAACGC TTGGATCNAG AGAATCNACA
               GGGAGCAAAC TCACAGTGGG AGCTGAACGC TTGGATCTAG AGAATCCACA
               GGGAGCAAAC TCACAGTGGG AGCTGAACGC TTGGATCTAG NGAATCCACA
               GGGAGCAAAC TCACAGTGGG AGCTGAACGC TTGGATCTAG AGAATCCACA
               GGGAGCAAAC TCACAGTGGG AGCTGAACGC TTGGATCTAG AGAATCCACA
               GGGAGCANNC TCACAGTGGG AGCTGAACGN NNGGATCTAG AGAATCCACA
               GGGAGCAAAC TCACAGTGGG AGCTGAACGC TTGGATCTAG AGAATCCACA
               GGGAGCAAAC TCACAGTGGG AGCTGAACGC TTGGATCTAG AGAATCCACA
               GGGAGCAAAC TCACAGTGGG AGCTGAACGC TTGGATCTAG AGAATCCACA
               GGGAGCAAAC TCACAGTGGG AGCTGAACGC TTGGATCTAG AGAATCCACA
               GGGAGCAAAT TCACAGTAGG AGCTGAACGC TTGGATCTAG AGAATCCACA
               GGGAGCAAAT NNACAGTAGG AGCTGAACGC TTGGATCTAG AGAATCCACA
               GGGAGCAAAT TCACAGTAGG AGCTGAACGC TTGGATCNAG AGAATCCACA
               GGGAGCAAAT TCACAGTAGG AGCTGAACGC TTGGATCTAG AGAATCCACA
               GGGAGCAAAT NNACAGTAGG AGCTGAACGC TTGGATCTAG AGAATCCACA
               GGGAGCAAAT NNACAGTAGG AGCTGAACGC TTGGATCTAG AGAATCCACA
               GGGAGCAAAT TCACAGTAGG AGCTGAACGC TTGGATCTAG AGAATCCACA
               GGGAGCAAAT TCNCAGTAGG AGCTGANCGC TTGGATCTAG NGAATACACA
               GGGAGCAAAT TCACAGTAGG AGCTGAACGC TTGGATCNAG AGAATACACA

               ATNCAAAAGC NGGACTTTCC TCGTAGGGAT TGCTGTGATA TNTGTACNAC
               ATTCAAAAGC TGGACTTTCC TCGTAGGGAT TGCTGTGATA TCTGTACTAC
               ATTCAAAAGC TGGACTTTCC TCGTAGGGAT TGCTGTGATA TCTGTACTAC
               ATTCAAAAGC TGGACTTTCC TCGTAGGGAT TGCTGTGATA TCTGTACTAC
               ATTCAAAAGC TGGACTTTCC TCGTAGGGAT TGCTGTGATA TCTGTACTAC
               ATTCAAAAGC TGGACTTTCC TCGTAGGGAT TGCTGTGATA TCTGTACTAC
               ATTCAAAAGC TGGACTTTCC TCGTAGGGAT TGCTGTGATA TCTGTACTAC
               ATTCAAAAGC TGGACTTTCC TCGTAGGGAT TGCTGTGATA TCTGTACTAC
               ATTCAAAAGC TGGACTTTCC TCGTAGGGAT TGCTGTGATA TCTGTACTAC
               ATTCAAAAGC TGGACTTTCC TCGTAGGGAT TGCTGTGATA TCTGTACTAC
               ATTCAAAAGC TGGACTTTCC TCGTAGGGAT TGCTGTGATA TCTGTACTAC
               ATTCAAAAGC TGGACTTTCC TCGTAGGGAT TGCTGTGATA TCTGTACTAC
               ATTCAAAAGC TGGACTTTCC TNGTAGGGAT TGCTGTGATA TCTGTACTAC
               ATTCAAAAGC TGGACTTTCN NCGTAGGGAT TGCTGTGATA TCTGTACTAC
               ATTCAAAAGC TGGACTTTCC TNGTAGGGAT TGCTGTGATA TCTGTACTAC
               ATTCAAAAGC TGGACTTTCC TCGTAGGGAT TGCTGTGATA TCTGTACTAC
               ATTCAAAAGC TGGACTTTCC TCGTAGGGAT TGCTGTGATA TCTGTACTAC
               ATTCAAAAGC TGGACTTTCC TCGTAGGGAT TGCTGTGATA TCTGTACTAC
               ATTCAAAAGC TGGACTTTCC TCGTAGGGAT TGCTGTGATA TCTGTACTAC
               ATTCAAAAGC TGGACTTTCC TCGTAGGGAT TGCTGTGATA TCTGTACTAC
               ATTCAAAAGC TGGACTTTCC TCGTAGGGAT TGCTGTGATA TCTGTACTAC
               ATTCAAAAGC TGGACTTTCC TCGTAGGGAT TGCTGTGATA TCTGTACTAC
               ATTCAAAAGC TGGACTTTCC TCGTAGGGAT TGCTGTGATA TCTGTACTAC
               ATTCAAAAGC TGGACTTTCC TCGTAGGGAT TGCTGTGATA TCTGTACTAC
               ATTCAAAAGC TGGACTTTCC TCGTAGGGAT TGCTGTGATA TCTGTACTAC
               ATTCAAAAGC TGGACTTTCC TCGTAGGGAT TGCTGTGATA TCTGTACTAC
               ATTCAAAAGC TGGACTTTCC TCGTAGGGAT TGCTGTGATA TCTGTACTAC
               ATTCAAAAGC TGGACTTTCC TCGTAGGGAT TGCTGTGATA TCTGTACTAC
               ATTCAAAAGC TGNACTTTCC TCGTNGGGAT TGCTGTGATA TCTGTACTAC
               ATTCAAAAGC TGGACTTNNC TCGTAGGGAT NGCTGTGATA TCTGTACTAC
               ATTCAAAAGC TGGACTTTCC TCGTAGGGAT TGCTGTGATA TCTGTACTAC
               ATTCAAAAGC TGGACTTTCC TCGTAGGGAT TGCTGTGATA TCTGTACTAC
               ATTCAAAAGC TGGACTTTCC TCGTAGGGAT TGCTGTGATA TCTGTACTAC
               ATTCAAAAGC TGGACTTTCC TNGTAGGGAT TGCTGTGATA TCTGTACTAC
               ATTCAAAAGC TGGACTTTCC TCGTAGGGAT TGCTGTGATA TNTGTACTAC
               ATTCAAAAGC TGGACTTTCC TCGTAGGGAT TGCTGTGATA TCTGTACTAC
               ATTCAAAAGC TGGACTTTCC TCGTAGGGAT TGCTGTGATA TCTGTACTAC
               ATTCAAAAGC TGGACTTTCC TCGTAGGGAT TGCTGTGATA TCTGTACTAC
               ATTCAAAAGC TGGACTTTCC TCGTAGGGAT TGCTGTGATA TCTGTACTAC
               ATTCAAAAGC TGGACTTTCC TCGTAGGGAT TGCTGTGATA TCTGTACTAC
               ATTCAAAAGC TGGACTTTCC TCGTAGGGAT TGCTGTGATA TCTGTACTAC
               ATTCAAAAGC TGGACTTTCC TCGTAGGGAT TGCTGTGATA TCTGTACTAC
               ATTCAAAAGC TGGACTTTCC TCGTAGGGAT TGCTGTGATA TCTGTACTAC
               ATTCAAAAGC TGGACTTTCC TCGTAGGGAT TGCTGTGATA TCTGTACNAC
               ATTCAAAAGC TGGACTTTCC TCGTAGGGAT TGCTGTGATA TCTGTACTAC
               ATTCAAAAGC TGGACTTTCC TCGTAGGGAT TGCTGTGATA TCTGTACTAC
               ATTCAAAAGC TGGACTTTCC TCGTAGGGAT TGCTGTGATA TCTGTACTAC
               ATTCNNNAGC TGGACTTTCC TNGNAGGGNT TGCTGTGATA NCTGTNCTAC
               ATTCAAAAGC TGGACTTTCC TCGTAGGGAT TGCTGTGATA TCTGTACTAC
               ATTCAAAAGC TGGACTTTCC TCGTAGGGAT TGCTGTGATA TCTNTACTAC
               ATTCAAAAGC TGGACTTTCC TCGTAGGGAT TGCTGTGATA TCTGTACTAC
               ATTCAAAAGC TGGACTTTCC TCGTAGGGAT TGCTGTGATA TCTGTACTAC
               ATTCAAAAGC TGGACTTTCC TCGTAGGGAT TGCTGTGATA TCTGTACTAC
               ATTCAAAAGC TGGACTTTCC TCGTAGGGAT TGCTGTGATA TCTGTACTAC
               ATTCAAAAGC TGGACTTTCC TCGTAGGGAT TGCTGTGATA TCTGTACTAC
               ATTCAAAAGC TGGACTTTCC TCGTAGGGAT TGCTGTGATA TCTGTACTAC
               ATTCAAAAGC TGGACTTTCC TCGTAGGGAT TGCTGTGATA TCTGTACTAC
               ATTCAAAAGC TGGACTTTCC TCGTAGGGAT TGCTGTGATA TCTGTACTAC
               ATTCAAAAGC TGGACTTTCC TCGTAGGGAT TGCTGTGATA TCTGTACTAC
               ATTCAAAAGC TGGACTTTCC TCGTAGGGAT TGCTGTGATA TCTGTACTAC
               ATTCAAAAGC TGGACTTTCC TCGTAGGGAT TGCTGTGATA TCTGTACTAC
               ATTCAAAAGC TGGACTTTCC TCGTAGGGAT TGCTGTGATA TCTGTACTAC
               ATTCAAAAGC TGGACTTTCC TCGTAGGGAT TGCTGTGATA TCTGTACTAC
               ATTCAAAAGC TGGACTTTCC TCGTAGGGAT TGCTGTGATA TCTGTACTAC
               ATTCAAAAGC TGGACTTTCC TCGTAGGGAT TGCTGTGATA TCTGTACTAC
               ATTCAAAAGC TGGACTTTCC TCGTAGGGAT TGCTGTGATA TCTGTACTAC
               ATTCAAAAGC TGGACTTTCC TCGTAGGGAT TGCTGTGATA TCTGTACTAC
               ATTCAAAAGC TGGACTTNCC TCGTAGGGAT TGCTGTGATA TCTGTACTAC
               ATTCAAAAGC TGGACTTTCC TCGTAGGGAT TGCTGTGATA TCTGTACTAC
               ATTCAAAAGC TGGACTTTCC TCGTANGGAT TNCTNTGATA TNTGTACTAC
               ATTCAAAAGC TGGACTTTCC TCGTAGGGAT TGCTGTGATA TCTGTACTAC
               ATTCAAAAGC TGGACTTTCC TCGTAGGGAT TGCTGTGATA TCTGTACTAC
               ATTCAAAAGC TGGACTTTCC TCGTAGGGAT TGCTGTGATA TCTGTACTAC
               ATTCAAAAGC TGGACTTTCC TCGTAGGGAT TGCTGTGATA TCTGTACTAC
               ATTCAAAAGC TGGACTTTCC TCGTAGGGAT TGCTGTGATA TCTGTACTAC
               ATTCAAAAGC TGGACTTTCC TCGTAGGGAT TGCTGTGATA TCTGTACTAC
               ATTCAAAAGC TGGACTTTNC TCGTAGGGAT TGCTGTGATA TCTGTACTAC
               ATTCAAAAGC TGGACTTTCC TCGTAGGGAT TGCTGTGATA TCTGTACTAC
               GTGCGGCGAT GCGGGCCCTT GTACGATTGT TACTGTCGCC CNCATGGCCT
               GTGCGGCGAN GCGGCCCCTT GTACGATTGT TACTGTCGCC CTCATNGCNT
               GTGCGGCGAT GCGGCCCCTT GTACGATTGT TACTGTCGCC CTCATGGCCT
               GTGCGGCGAT GCGGCCCCTT GTACGANTGT TACTGTCGNN CTCATGGCCT
               GTGCGGCGAT GCGGCCCCTT GTACGATTGT TACTGTCGCC CTCATGGCCT
               GTGCGGCGAT GCGGCCCCTT GTACGATTGT TACTGTCGCC CTCATGGCCT
               GTGCGGCGAT GCGGGCCCTT GTACGATTGT TACTGTCGCC CTCATGGCCT
               GTGCGGCGAT GCGGCCCCTT GTACGATTGT TACTGTCGCC CTCATGGCCT
               GTGCGGCGAT GCGGCCCCTT GTACGATTGT TACTGTCGCC CTCATGGCCT
               GTGCGGCGAT GCGGCCCCTT GTACGATTGT TACTGTCGCC CTCATGGCCT
               GTGCGGCGAT GCGGCCCCTT GTACGATTGT TACTGTCGCC CTCATGGCCT
               GTGCGGCGAT GCGGCCCCTT GTACGATTGT TNCTGTCGCC CTCATGGCCT
               GTGCGGCGAT GCGGGCCCTT GTACGATTGT TACTGTCGCC CTCATGGCCT
               ATTCAAAAGC TGAACTTTCC TCGTAGGTAT TGCTGTGATA TCTGTACCAC
               ATTCAAAAGC TGAACTTTCC TCGTAGGTAT TGCTGTGATA TCTGTACCAC
               ATTCAAAAGC TGAACTTTCC TCGTAGGTAT TGCTGTGATA TCTGTACCAC
               ATTCAAAAGC TGAACTTTCC TCGTAGGTAT TGCTGTGATA TCTGTACCAC
               ATTCAAAAGC TGAACTTTCC TCGTAGGTAT TGCTGTGATA TCTGTACCAC
               ATTCAAAAGN TGAACTTTCC TCGTAGGTAT TGCTGTGATA TCTGTACCAC
               ATTCAAAAGC TGAACTTTCC TCGTAGGTAT TGCTGTGATA TCTGTACCAC
               ATTCAAAAGC TGAACTTTCC TCGTAGGTAT TGCTGTGATA TCTGTACCAC
               ATTCAAAAGC TGAACTTTCC TCGTAGGTAT TGCTGTGATA TCTGTACCAC
               ATTCAAAAGC TGAACTTTCC TCGTAGGTAT TGCTGTGATA TCTGTACCAC
               ATTCAAAAGC TGAACTTTCC TCGTAGGTAT TGCTGTGATA TCTGTACCAC
               ATTCNNNNNC TGAACTTTCC TCGTAGGTAT TNCTGTGATA TNTGNANCAC
               ANTCAAAAGC TGAACTTTCC TCGTAGGNAT NGNNGTGATA TNTGTACCAC
               ATTCAAAAGC TGAACTTTCC TCGTAGGTAT TGCTGTGATA TCTGTACCAC
               GAGCGGCGAT GNGGCCCCTT GNACGATTAT CGTCACCGTA CTCATGGCCT
               GAGCGGCGAT GGGGCCCCTT GCACGATTAT CGTCACCGTA CTCATGGCCT
               GAGCGGCGAT GGGGCCCCTT GCACGATTAT CGTCACCGTA CTCATGGCCT
               GAGCGGCGAT GGGGCCCCTT GCACGATTAT CGTCACCGTA CTCATGGCCT
               GAGCGGCGAT GGGGCCCCTT GCACGATTAT CGTCACCGTA CTCATGGCCT
               GAGCGGCGAT GGGGCCCCTT GCACGATTAT CGTCACCGTA CTCATGGCCT
               GAGCGGCGAT GGGGCCCCTT GCACGATTAT CGTCACCGTA CTCATGGCCT
               GANCGGCGAT GGGNCCCCTT GCACGATTAT CGTCACCGTA CTCATGGCNT
               GAGCGGCGAT GGGGCCCCTN NCACGATTAT CGTCACCGTA CTCATGGCCT
               GAGCGGCGAT GGGGCCCCTT GCACGATTAT CGTCACCGTA CTCATGGCCT
               GAGCGGCGAT GGGGCCCCTT GCACGATTAT CGTCACCGTA CTCATGGCCT
               GAGCGGCGAT GGGGCCCCTT GCACNATTAT CGTCACCGTA CTCATGGCCT
               GAGCGGCGAT GGGGCCCCTT GCACGATTAT CGTCACCGTA CTCATGGCCT
               GAGGGGCGAT GNGGCCCCTT GCACGATTAT CGTCACCGTA CTCATGGCCT
               GAGGGGCGAT GGGGCCCCTT GCACGATTAT CGTCACCGTA CTCATGGCCT
               GTGCGGCGAT GCGGCCCCTT GTACGATTGC TACTGTCGCC CTCATGGCCT
               GTGCGGCGAT GCGGCCCCTT GTACGATTGC TACTGTCGCC CTCATGGCCT
               GNGCGGCGAT GCGGCCCCTT GTACGATTGN TACTGTCGCC CNCATGGCCT
               GTGCGGCGAT GCGGCCCCTT GTACGATTGC TACTGTCGCC CTCATGGCCT
               GTGCGGCGAT GCGGCCCCTT GTACGATTGC TACTGTCGCC CTCATGGCCT
               GTGCGGCGAT GNGGCCCCTT GTACGATTGC TACTGTCGCC CTCATGNCCT
               GTGCGGCGAT GCGGCCCCTT GTACGATTGC TACTGTCGCC CTCATGGCCT
               GTGCGGCGAT GCGGCCCCTT GTACGATTGC TNCTGTCGCC CTCANGGCCT
               GTGCGGCGAT GCGGCCCCTT GTACGATTGC TACTGTCGCC CTCATGGCCT
               GTGCGGCGAT GCGGCCCCTT GTACGATTGC TACTGTCGCC CTCATGGCCT
               GTGCGGCGAT GCGGCCCCTT GTACGATTGC TACTGNCGCC CTCATGGCCT
               GTGCGGCGAT GCGGCCCCTT GTACGATTGC TACTGTCGCC CTCATGGCCT
               GTGCGGCGAT GCGGGCCCTT GTACGATTGT TACTGTCGCC CTCATGGCCT
               GTGCGGCGAT GNGGGCCCTT GTACGATTGT TACTGTCGCC CTCATGGCNT
               GTGCGGCGAT GCGGGCCCTT GTACGATTGT TACTGTCGCC CTCATGGCCT
               GTGCGGCGAT GCGGGCCCTN NTACGATTGT TACTGTCGCC CTCACGGCCT
               GTGCGGCGAT GCGGGCCCTT GTACGATTGT TACTGTCGCC CTCACGGCCT
               GTGCGGCGAT GNGGGCCCTT GTACGATTGT TACTGTCGCC CTCACGGCCT
               GTGCGGCGAT GCGGGCCCTT GTACGATTGT TACTGTCGCC CNCATGGCCT
               GTGCGGCGAT GNGGCCCCTT GTACGATTGT TNNNGNCGCC CTCATGGCCT
               GTGCGGCGAT GCGGCCCCTT GTACGANTGT TACTGTCGCC CTCATGGCCT

               ACNTCCCCTA CAAACTCCCC TCTTCCCCGA CNNACCCCCC CCGTNNCCCG
               ACCTCCCCTA CAAACTCCCC TCTTCCCNGA CCCACCCCCC CCGTTCCCCG
               ACCTCCCCTA CAAACTCCCC TCTTCCCCGA CCCACCCCCC CCGTTCCCCG
               ACCTCCCCTA CAAACTCCCC TCTTCCCCGA CCCACCCCCC CCGTTCCCCG
               ACCTCCCCTA CAAACTCCCC TCTTCCCCGA CCCACCCCCC CCGTTCCCCG
               ACCTCCCCTA CAAACTCCCC TCTTCCCCGA CCCACCCCCC CCGTTCCCCG
               ACCTCCCCTA CAAACTCCCC TCTTCCCCGA CCCACCCCCC CCGTTCCCCG
               ACCTCCCCTA CAAACTCCCC TCTTCCCCGA CCCACCCCCC CCGTTCCCCG
               ACCTCCCCTA CAAACTCCCC TCTTCCCCGA CCCACCCCCC CCGTTCCCCG
               ACCTCCCCTA CAAACTCCCC TCTTCCCCGA CCCACCCCCN CCGTTCCCCG
               ACCTCCCCTA CAAACTCCCC TCTTCCCCGA CCCACCCCCC CCGTTCCCCG
               ACCTCCCCTA CAAACTCCCC TCTTCCCCGA CCCACCCCCC CCGTTCCCCG
               ACCTCCCCTA CAAACTCCCC TCTTCCCCNA CCCACCCCCC CCGTTCCCCG
               ACCTCCCCTA CAAACTCCCC TCTTCCCCGA CCCACCCCCC CCGTTCCCCG
               ACCTCCCCTA CAAACTCCCC TCTTCCCCGA CCCACCCCCC CCGTTCCCCG
               ACCTCCCCTA CAAACTCCCC TCTTCCCCGA CCCACCCCCC CCGTTCCCCG
               ACCTCCCCTA CAAACTCCCC TCTTCCCCGA CCCACCCCCC CCGTTCCCCG
               ACCTCCCCTA CAAACTCCCC TCTTCCCCGA CCCACCCCCC CCGTTCCCCG
               ACCTCCCCTA CAAACTCCCC TCTTCCCCGA CCCACCCCCC CCGTTCCCCG
               ACCTCCCCTA CAAACTCCCC TCTTCCCCGA CCCACCCCCC CCGTTCCCCG
               ACCTCCCCTA CAAACTCCCC TCTTCCCCGA CCCACCCCCC CCGTTCCCCG
               ACCTCCCCTA CAAACTCCCC TCTTCCCCGA CCCACCCCCC CCGTTCCCCG
               ACCTCCCCTA CAAACTCCCC TCTTCCCCGA CCCACCCCCC CCGTTCCCCG
               ACCTCCCCTA CAAACTCCCC TCTTCCCCGA CCCACCCCCC CCGTTCCCCG
               ACCTCCCCTA CAAACTCCCC TCTTCCCCGA CCCACCCCCC CCGTTCCCCG
               ACCTCCCCTA CAAACTCCCC TCTTCCCCGA CCCACCCCCC CCGTTCCCCG
               ACCTCCCCTA CAAACTCCCC TCTTCCCCGA CCCACCCCCC CCGTTCCCCG
               ACCTCCCCTA CAAACTCCCC TCTTCCCCGA CCCACCCCCC CCGTTCCCCG
               ACCTCCCCTA CAAACTCCCC TCTTCCCCGA CCCACCCCCC CCGTTCCCCG
               ACCTCCCCTA CAAACTCCCC TCTTCCCNGA CCCACCCCCC CCGNTCCCCG
               ACCTCCCCTA CAAACTCCCC TCTTCCCCGA CCCACCCCCC CCGTTCCCCG
               ACCTCCCCTA CAAACTCCCC TCTTCCCCGA CCCACCCCCC CCGTTCCCCG
               ACCTCCCCTA CAAACTCCCC TCTTCCCCGA CCCACCCCCC CCGTTCCCCG
               ACCTCCCCTA CAAACTCCCC TCTTCCCCGA CCCACCCCCC CCGTTCCCCG
               ACCTCCCCTA CAAACTCCCC TCTTCCCCGA CCCACCCCCC CCGTTCCCCG
               ACCTCCCCTA CAAACTCCCC TCTTCCCCGA CCCACCCCCC CCGTTCCCCG
               ACCTCCCCTA CAAACTCCCC TCTTCCCCGA CCCACCCCCC CCGTTCCCCG
               ACCTCCCCTA CAAACTCCCC TCTTCCCCGA CCCACCCCCC CCGTTCCCCG
               ACCTCCCCTA CAAACTCCCC TCTTCCCCGA CCCACCCCCC CCGTTCCCCG
               ACCTCCCCTA CAAACTCCCC TCTTCCCCNA CCCACCCCCC CCGTTCCCCG
               ACCTCCCCTA CAAACTCCCC TCTTCCCCGA CCCACCCCCC CCGTTCCCCG
               ACCTCCCCTA CAAACTCCCC TCTTCCCCGA CCCACCCCCC CCGTTCCCCG
               ACCTCCCCTA CAAACTCCCC TCTTCCCCGA CCCACCCCCC CCGTTCCCCG
               ACNTCCCCTA CAAACTCCCC TCTTCCCCGA CCCACCCCCC CCGTTCCCCG
               ACCTCCCCTA CAAACTCCCC TCTTCCCCGA CCCACCCCCC CCGTTCCCCG
               ACCTCCCCTA CAAACTCCCC TCTTCCCCGA CCCACCCCCC CCGTTCCCCG
               ACCTCCCCTA CAAACTCCCC TCTTCCCCGA CCCACCCCCC CCGTTCCCCG
               NNCTCCCCTA CNAACTNNCN TCTNCCNCGA CCCACCCCNC CCGTNNCCNG
               ACCTCCCCTA CAAACTCCCC TCTTCCCCGA CCCACCCCCC CCGTTCCCCG
               ACCTCCCCTA CAAACTCCCC TCTTCCCCGA CCCACCCCCC CCGTTCCCCG
               ACCTCCCCTA CAAACTCCCC TCTTCCCCGA CCCACCCCCC CCGTTCCCCG
               ACCTCCCCTA CAAACTCCCC TCTTCCCCGA CCNACCCCCC CCGNTCCCCG
               ACCTCCCCTA CAAACTCCCC TCTTCCCCGA CCCACCCCCC CCGTTCCCCG
               ACCTCCCCTA CAAACTCCCC TCTTCCCCGA CCCACCCCCC CCGTTCCCCG
               ACCTCCCCTA CAAACTCCCC TCTTCCCCGA CCCACCCCCC CCGTTCCCCG
               ACCTCCCCTA CAAACTCCCC TCTTCCCCGA CCCACCCCCC CCGTTCCCCG
               ACNTCCCCTA CAAACTCCCC TCTTCCCCGA CCCACCCCCC CCGTTCCCCG
               ACCTCCCCTA CAAACTCCCC TCTTCCCCGA CCCACCCCCC CCGTTCCCCG
               ACCTCCCCTA CAAACTCCCC TCTTCCCCGA CCCACCCCCC CCGTTCCCCG
               ACCTCCCCTA CAAACTCCCC TCTTCCCCGA CCCACCCCCC CCGTTCCCCG
               ACCTCCCCTA CAAACTCCCC TCTTCCCCGA CCCACCCCCC CCGTTCCCCG
               ACCTCCCCTA CAAACTCCCC TCTTCCCCGA CCCACCCCCC CCGTTCCCCG
               ACCTCCCCTA CAAACTCCCC TCTTCCCCGA CCCACCCCCC CCGTTCCCCG
               ACCTCCCCTA CAAACTCCCC TCTTCCCCGA CCCACCCCCC CCGTTCCCCG
               ACCTCCCCTA CAAACTCCCC TCTTCCCCGA CCCACCCCCC CCGTTCCCCG
               ACCTCCCCTA CAAACTCCCC TCTTCCCCGA CCCACCCCCC CCGTTCCCCG
               ACCTCCCCTA CAAACTCCCC TCTTCCCCGA CCCACCCCCC CCGTTCCCCG
               ACCTCCCCTA CAAACTCCCC TCTTCCCNGA CCCACCCCCC CCGTTCCCCG
               ACCTCCCCTA CAAACTCCCC TCTTCCCCGA CCCACCCCCC CCGTTCCCCG
               ACCTCCCCTA CAAACTCCCC TCTTCCCCNA CCNACCCCCN CCGNTCCCCG
               ACCTCCCCTA CAAACTCCCC TCTTCCCCGA CCCACCCCCC CCGTTCCCCG
               ACCTCCCCTA CAAACTCCCC TCTTCCCCGA CCCACCCCCC CCGTTCCCCG
               ACCTCCCCTA CAAACTCCCC TCTTCCCCGA CCCACCCCCC CCGTTCCCCG
               ACCTCCCCTA CAAACTCCCC TCTTCCCCGA CCCACCCCCC CCGTTCCCCG
               ACCTCCCCTA CAAACTCCCC TCTTCCCCGA CCCACCCCCC CCGTTCCCCG
               ACCTCCCCTA CAAACTCCCC TCTTCCCCGA CCCACCCCCC CCGTTCCCCG
               ACCTCCCCTA CAAACTCCCC TCTTCCCCGA CCCACCCCCC CCGTTCCCCG
               ACCTCCCCTA CAAACTCCCC TCTTCCCCGA CCCACCCCCC CCGTTCCCCG
               GTTTGTGANA AGGATTATCC TTCCATTTGG TTCGCTCTAC GGCACTTATG
               GTTTGTGACA AGGATTNNCG TTCCATTTGG TTCGCTCNAC GGCACTTATG
               GTTTGTGACA AGGATTATCG TTCCATTTGG TTCGCTCTAC GGCACTTATG
               GTTTGTGACA AGGATTATCG TTCCATTTGG TTCGCTCTAC GNCACTTATG
               GTTTGTGACA AGGATTATCG TTCCATTTGG TTCGCTCTAC GGCACTTATG
               GTTTGTGACA AGGATTATCG TTCCATTTGG TTCGCTCTAC GGCACTTATG
               GTTTGTGACA AGGATTATCC TTCCATTTGG TTCGCTCTAC GGCACTTATG
               GTTTGTGACA AGGATTATCG TTCCATTTGG TTCGCTCTAC GGCACTTATG
               GTTTGTGACA AGGATTATCG TTCCATTTGG TTCGCTCTAN GGCACTTATG
               GTTTGTGACA AGGATTATCG TTCCATTTGG TTCGCTCTAC GGCACTTATG
               GTTTGTGACA AGGATTATCG TTCCATTTGG TTCGCTCTAC GGCACTTATG
               GTTTGTGACA AGGATTATCG TTCCATTTNG TTCGCTCTAC GGNACTTATG
               GTTTGTGACA AGGATTATCC TTCCATTTGG TTCGCTCTAC GGCACTTATG
               GCCCCCCCTA AGGTCCACCC TCTTCCCCAA CCCAGCTCCA CCCTTCCCCA
               GCCCCCCCTA AGGTCCACCC TCTTCCCCAA CCCAGCTCCA CCCTTCCCCA
               GCCCCCCCTA AGGTCCACCC TCTTCCCCAA CCCAGCTCCA CCCTTCCCCA
               GCNCCCCCTA AGGTCCACCC TCTTCCCCAA CCNAGCTCCN CCCTTCCCCA
               GCCCCCCCTA AGGTCCACCC TCTTCCCCAA CCCAGCTCCA CCCTTCCCCA
               GCCCCCCCTA AGGTCCACCC TCTTCCCCAA CCCAGCTCCA CCCTTCCCCA
               GCCCCCCCTA AGGTCCACCC TCTTCCCCAA CCCAGCTCCA CCCTTCCCCA
               GCCCCCCCTA AGGTCCACCC TCTTCCCCAA CCCAGCTCCA CCCTTCCCCA
               GCCCCCCCTA AGGTCCACCC TCTTCCCCAA CCCAGCTCCA CCCTTCCCCA
               GCCCCCCCTA AGGTCCACCC TCTTCCCCAA CCCAGCTCCA CCCTTCCCCA
               GCCCCCCCTA AGGTCCACCC TCTTCCCCAA CCCAGCTCCA CCCTTCCCCA
               GCCCCCCCTA AGGTCCACNC TCTTCCNCAA CCCAGCTCCA CCCTTCCCCA
               GCCCCCCCTA AGGTCCACCN TCTTCCCCNA CCNAGCTCCN CCCTTCNCNN
               GCCCCCCCTA AGGTCCACCC TCTTCCCCAA CCCAGCTCCA CCCTTCCCCA
               GTTTGTGACA AGGATTATCC TTCCATTTGG TTCGCTCTAC GGCACTTATG
               GTTTGTGACA AGGATTATAC TTCCATTTGG TTCGCTCTAC GGCACTTATG
               GTTTGTGACA AGGATTATCC TTCCATTTGG TTCGCTCTAC GGCACTTATG
               GTTTGTGACA AGGATTATAC TTCCATTTGG TTCGCTCTAC GGCACTTATG
               GTTTGTGACA AGGATTATAC TTCCATTTGG TTCGCTCTAC GGCACTTATG
               GTTTGTGACA AGGATTATAC TTCCATTTGG TTCGCTCTAC GGCACTTATG
               GTTTGTGACA AGGATTATNC TTCCATTTGG TTCGCTCTAC GGCACTTATG
               GTTTGTGACA AGGATTATAC TTCCATTTGG TTCGCTCTAC GGCACTTATN
               GTTTGTGACA AGGATTATCC TTCCATTTGG TTCGCTCTAC GGCACTTATG
               GTTTGTGACA AGGATTATCC TTCCATTTGG TTCGCTCTAC GGCACTTATG
               GTTTGTGACA AGGATTATCC TTCCATTTGG TTCGCTCTAC GGCACTTATG
               GTTTGTGACA AGGATTATCC TNNCATTTGG TTCGCTCTAC GGCNCTTATG
               GTTTGTGACA AGGATTATAC TTCCATTTGG TTCGCTCTAC GGCACTTATG
               GTTTGTGACA AGGATTATCC TTCCATTTGG TTCGCTCTAC GGCACTTATG
               GTTTGTGACA AGGATTATCC TTCCATTTGG TTCGCTCTAC GGCACTTATG
               GTTTGTGACA AGGATTATCC CTCCATTTGG TTCGCTCTAC GGCACTTATG
               GTTTGTGACA AGGATTATCC CTCCATTTGG TTCGCTCTAC GGCACTTATG
               GTNTGTGACA AGGNNTATCC CTCCATTTNG TTCGCTCTAC GGCACTTATG
               GTTTGTGACA AGGATTATCC CTCCATTTGG TTCGCTCTAC GGCACTTATG
               GTTTGTGACA AGGATTATCC CTCCATTTGG TTCGCTCTAC GGCACTTATG
               GTTTGNNNCA AGGATTATCC CTCCATTTGG TTCGCTCTAC GGCACTTATG
               GTTTGTGACA AGGATTATCC CTCCATTNGG TTCGCTCTAC GGCACTTATG
               GTTTGTGACA AGGNNTATCC CTCCATTTGG TTNGCTCNAN GGCACTTATG
               GTTTGTGACA AGGATTATCC CTCCATTTGG TTCGCTCTAC GGCACTTATG
               GTTTGTGACA AGGATTATCC CTCCATTTGG TTCGCTCTAC GGCACTTATG
               GTTTGTGACA AGGANTATCC CTCCATTTGG TTCGCTCTAC GGCACTTATG
               GTTTGTGACA AGGATTATCC CTCCATTTGG TTNGCTCTAC GGCACTTATG
               GTTTGTGACA AGGATTATCC TTCCATTTGG TTCGCTCTAC GGCACTTATG
               GTTTGTGACA AGGATTATCC TTCCNNTTGG TTCGCTCTAC GGCACTTATG
               GTTTGTGACA AGGATTATCC TTCCATTTGG TTCGCTCTAC GGCACTTATG
               GTTTGNNNCA AGGATTATCC TTCCATTTGG TTTGCTCTAC GGCACTTATG
               GTTTGTGACA AGGATTATCC TTCCATTTGG TTTGCTCTAC GGCACTTATG
               GTTTGTGACA AGGATTATCC TTCCATTTGG TTTGCTCTAC GGCACTTATG
               GTTTGTGACA AGGATTATCC TTCCATTTGG TTCGCTCTAC GGCACTTATG
               GTTTGTGACG AGGATTATCC TTCCATTTGG TTCGCTCTAC GGCACTTATG
               GTTTGTGACG AGGATTATCC TTCCATTTGG TTCGCTCTAC GGCACTTATG

               CTGGACCATG CCATTAGNAA TACAACGGTT CCGAATCTGT NTTTCANGCT
               CTGGACCATG CCATTAGCAA TACAACGGTT CCGAATCTGT ATNTCAGGTT
               CTGGACCATG CCATTAGCAA TACAACGGTT CCGAATCTGT ATNTCAGGCT
               CTGGACCATG CCATTAGCAA TACAACGGTT CCGAATCTGT ATTTCAGGCT
               CTGGACCATG CCATTAGCAA TACAACGGTT CCGAATCTGT ATTTCAGGCT
               CTGGACCATG CCATTAGCAA TACAACGGTT CCGAATCTGT ATTTCAGGCT
               CTGGACCATG CCATTAGCAA TACAACGGTT CCGAATCTGT ATTTCAGGCT
               CTGGACCATG CCATTAGCAA TACAACGGTT CCGAATCTGT ATTTCAGGCT
               CTGGACCATG CCATTAGCAA TACAACGGTT CCGAATCTGT ATTTCAGGCT
               CTGGACCATG CCATTAGCAA TACAACGGTT CCGAATCTGT ATTTCAGGCT
               CTGGACCATG CCATTAGCAA TACAACGGTT CCGAATCTGT ATTTCAGGCT
               CTGGACCATG CCATTAGCAA TACAACGGTT CCGAATCTGT ATTTCAGGCT
               CTGGACCATG CCATTAGCAA TACAACGGTT CCGAATCTGT ANTTCAGGCT
               CTGGACCATG CCATTAGCAA TACAACGGTT CCGAATCTGT ATTTCAGGCT
               CTGGACCATG CCATTAGCAA TACAACGGTT CCGAATCTGT ATTTCAGGCT
               CTGGACCATG CCATTAGCAA TACAACGGTT CCGAATCTGT ATTTCAGGCT
               CTGGACCATG CCATTAGCAA TACAACGGTT CCGAATCTGT ATTTCAGGCT
               CTGGACCATG CCATTAGCAA TACAACGGTT CCGAATCTGT ATTTCAGGCT
               CTGGACCATG CCATTAGCAA TACAACGGTT CCGAATCTGT ATTTCAGGCT
               CTGGACCATG CCATTAGCAA TACAACGGTT CCGAATCTGT ATTTCAGGCT
               CTGGACCATG CCATTAGCAA TACAACGGTT CCGAATCTGT ATTTCAGGCT
               CTGGACCATG CCATTAGCAA TACAACGGTT CCGAATCTGT ATTTCAGGCT
               CTGGACCATG CCATTAGCAA TACAACGGTT CCGAATNTGT ATTTCAGGCT
               CTGGACCATG CCATTAGCAA TACAACGGTT CCGAATCTGT ATTTCAGGCT
               CTGGACCATG CCANTAGCAA TACAACGGTN CCGAATCTGT ATTTCAGGCT
               CTGGACCATG CCATTAGCAA TACAACGGTT CCGAATCTGT ATTTCAGGCT
               CTGGACCATG CCATTAGCAA TACAACGGTT CCGAATCTGT ATTTCAGGCT
               CTGGACCATG CCATTAGCAA TACAACGGTT CCGAATCTGT ATTTCAGGCT
               CTNGACCATG CCATTAGCNA TACAACGGTT CCGANNCTGT ATTTCAGGCT
               CTGGACCATG CCATTAGCAA TACAACGGTT CCGAATCTGT ATTTCAGGCT
               CTGGACCATG CCATTAGCAA TACAACGGTT CCGAATCTGT ATTTCAGGCT
               CTGGACCATG CCATTAGCAA TACAACGGTT CCGAATCTGT ATTTCAGGCT
               CTGGACCATG CCATTAGCAA TACAACGGTT CCGAATCTGT ATTTCAGGCT
               CTGGACCATG CCATNNNCAA TACAACGGTT CCGAATCTGT ATTTCAGGCT
               CTGGACCATG CCATTAGCAA TACAACGGTT CCGAATCTGT ATTTCAGGCT
               CTGGACCATG CCATTAGCAA TACAACGGTT CCGAATCTGT ATTTCAGGCT
               CTGGACCATG CCATTAGCAA TACAACGGTT CCGAATCTGT ANTTCAGGCT
               CTGGACCATG CCATTAGCAA TACAACGGTT CCGAATCTGT ATTTCAGGCT
               CTGGACCATG CCATTAGCAA TACAACGGTT CCGAATCTGT ATTTCAGGCT
               CTGGACCATG CCATTAGCAA TACAACGGTT CCGAATCTGT ATTTCAGGCT
               CTGGACCATG CCATTAGCAA TACAACGGTT CCGAATCTGT ATTTTGGGCT
               CTGGACCATG CCATTAGCAA TACAACGGTT CCGAATCTGT ATTTCAGGCT
               CTGGACCATG CCATTAGCAA TACAACGGTT CCGAATCTGT ATTTCAGGCT
               CTGGACCNTG CCATTAGCAA TACAACGGTT CCGAATCTGT ATTTCAGGCT
               CTGGACCATG CCATTAGCAA TACAACGGTT CCGAATCTGT ATTTCAGGCT
               CTGGACCATG CCATTAGCAA TACAACGGTT CCGAATCTGT ATTTCAGGCT
               CTGGACCATG CCATTAGCAA TACAACGGTT CCGAATCTGT ATTTCAGGCT
               CTGGACCNTG NCATTAGCAA TNCAACGGTT CCGAATCTGT ATTTCNGGCT
               CTGGACCATG CCATTAGCAA TACAACGGTT CCGAATCTGT ATTTCAGGCT
               CTGGACCATG CCATTAGCAA TACAACGGTT CCGAATCTGT ATTTCAGGCT
               CTGGACCATG CCATTAGCAA TACAACGGTT CCGAATCTGT ATTTCAGGCT
               CTGGACCATG NCATTAGCAA TACAACGGTT CCGAATCTGT ATTTCNGGCT
               CTGGACCATG CCATTAGCAA TACAACGGTT CCGAATCTGT ATTTCAGGCT
               CTGGACCATG CCATTAGCAA TACAACGGTT CCGAATCTGT ATTTCAGGCT
               CTGGACCATG CCATTAGCAA TACAACGGTT CCGAATCTGT ANTTCAGGCT
               CTGGACCATG CCATTAGCAA TACAACGGTT CCGAATCTGT ATTTCAGGCT
               CTGGACCATG CCATTAGCAA TACAACGGTT CCGAATCTGT ATTTCAGGCT
               CTGGACCATG CCATTAGCAA TACAACGGTT CCGAATCTGT ATTTCAGGCT
               CTGGACCATG CCATTAGCAA TACAACGGTT CCGAATCTGT ATTTCAGGCT
               CTGGACCATG CCATTAGCAA TACAACGGTT CCGAATCTGT ATTTCAGGCT
               CTGGACCATG CCANTAGCAA TACAACGGTT CCGAATCTGT ATTTCAGGCT
               CTGGACCATG CCATTAGCAA TACAACGGTT CCGAATCTGT ATTTCAGGCT
               CTGGACCATG CCATTAGCAA TACAACGGTT CCGAATCTGT ATTTCAGGCT
               CTGGACCATG CCATTAGCAA TACAACGGTT CCGAATCTGT ATTTCAGGCT
               CTGGACCATG CCATTAGCAA TACAACGGTT CCGAATCTGT ATTTCAGGCT
               CTGGACCATG CCATTAGCAA TACAACGGTT CCGAATCTGT ATTTCAGGCT
               CTGGACCATG CCATTAGCAA TACAACGGTT CCGAATCTGT ATTTCAGGCT
               CTGGACCATG CCATTAGCAA TACAACGGTT CCGAATCTGT ATTTCAGGCT
               CTGGACCATG CCATTAGCAA TACAACGGTT CCGAATCTGT ATTTCAGGCT
               CTGGACCNTG CNATTAGNAA NNCAANGGTN CCGAATCTGT ANTTCAGNCT
               CTGGACCATG CCATTAGCAA TACAACGGTT CCGAATCTGT ATTTCAGGCT
               CTGGACCATG CCATTAGCAA TACAACGGTT CCGAATCTGT ATTTCAGGCT
               CTGGACCATG CCATTAGCAA TACAACGGTT CCGAATCTGT ATTTCAGGCT
               CTGGACCATG CCATTAGCAA TACAACGGTT CCGAATCTGT ATTTCAGGCT
               CTGGACCATG CCATTAGCAA TACAACGGTT CCGAATCTGT ATTTCAGGCT
               CTGGACCATG CCATTAGCAA TACAACGGTT CCGAATCTGT ATTTCAGGCT
               CTGGACCNTG CCATTAGCAA TACAACGGTT CCGANNCTGT ATTTCAGGCT
               CTGGACCATG CCATTAGCAA TACAACGGTT CCGAATCTGT ATTTCAGGCT
               ACAAAGTTTG GTCGCTCAGG TGCGGGAGTT TCGCACCCCA GANCTGGGCT
               ACNAAGTTTG GNCGCTCAGG TNCGGGAACC CGGCACNTGT ATTTTGGGCT
               ACAAAGTTTG GTCGCTCAGG TGCGGGAACC CGACACCTGT ATTTTGGGCT
               ACAAAGTTTG GTNGNNNAGN TGCGGGAACC CGACACCTGT ATTTTGGGCT
               ACAAAGTTTG GTCGCTCAGG TGCGGGAACC CGACACCTGT ATTTTGGGCT
               ACAAAGTTTG GTCGNNNAGG TGCGGGAACC CGACACCTGT ATTTTGGGCT
               ACAAAGTTTG GTCGCTCAGG TGCGNGAGTT TCGCACCCCA GNCCTGGGCT
               ACAAAGTTTG GTCGCTCAGG TGCGGGAACC CGACACCTGT ATTTTGGGCT
               ACAAAGTTTG GTCGCTCAGG TGCGGGAACC CGACACCTGT ATTTTGGGCT
               ACAAAGTTTG GTCGCTCAGG TGCGGNAACC CGACACCTGT ATTTTGGGCT
               ACNAAGTTTG GTCGCTCAGG TGCGGGAACC CGACACCTGT ATTTTGGGCT
               ACAANNTTTG GTCGCTCAGG TGCGGNAACC CGACACCTGT ATTTTGGGCT
               ACAAAGTTTG GTCGCTCAGG TGCGGGAGTT TCGCACCCCA GACCTGGGCT
               CTGGGCCATG CCATTAGCAA CATAACGGTT CCGCACCTGT ATTTTGGGCT
               CTGGGCCATG CCATTAGCAA CATAACGGTT CCGCACCTGT ATTTTGGGCT
               CTGGGCCATG CCATTAGCAA CATAACGGTT CCGCACCTGT ATTTTGGGCT
               CTGGGCCNTG CCATTAGCAA CATAACGGTT CCGCACCTGT ATTTTGGGCT
               CTGGGCCATG CCATTAGCAA CATAACGGTT CCGCACCTGT ATTTTGGGCT
               CTGGGCCATG CCATTAGCAA CATAACGGTT CCGCACCTGT ATTTTGGGCT
               CTGGNNCATG CCATTAGCAA CATAACGGTT CCGCACCTGT ATTTTGGGCT
               CTGGGCCATG CCATTAGCAA CATAACGGTT CCGCACCTGT ATTTTGGGCT
               CTGGGCCATG CCATTAGCAA CATAACGGTT CCGCACCTGT ATTTTGGGCT
               CTGGGCCATG CCATTAGCAA CATAACGGTT CCGCACCTGT ATTTTGGGCT
               CTGGGCCATG CCATTAGCAA CATAACGGTT CCGCACCTGT ATTTTGGGCT
               CTGGGCCATG CCATTAGNAA CATAANGGTT CCGCACCTGT ATTTTGGGCT
               CTGGNNNATG CCATNNNCAA CATAACGGTT CCGCACCTGT ATTTTGGGCT
               CTGGGCCATG CCATTAGCAA CATAACGGTT CCGCACCTGT ATTTTGGGCT
               ACAAAGTTTC GTCGCTCAGG TGCGGGAACC CGGCGCTCCA GACCTGCACT
               ACAAAGTTTC GTCGCTCAGG TGCGGGAACC CGGCGCTCCA GACCTGCACT
               ACAAAGTTTC GTCGCTCNGG TGCGGGAACC CGGCGCTCCA GACCTGCACT
               ACAAAGTTTC GTCGCTCAGG TGCGGGAACC CGGCGCTCCA GACCTGCACT
               ACNAAGTTTC GTCGCTCAGG TGCGGGAACC CGGCGCTCCA GACCTGCACT
               ACAAAGTTTC GTCGNNNAGG TGCGNGAACC CGGCGCTCCA GACCTGCACT
               ACAAAGTTTC GTCGCTCAGG TGCGGGAACC CGGCGCTCCA GACCTGCACT
               ACAAAGTTTC GTCGCTCAGG TGCGGNAACC CGGCGCTCCA GACCTGCACT
               ACAAAGTTTC GTCGCTCAGG TGCGGGAACC CGGCGCTCCA GACCTGCACT
               ACAAAGTTTC GTCGCTCAGG TGCGGGAACC CGGCGCTCCA GACCTGCACT
               ACAAAGTTTC GTCGCTCAGG TGCGGGAACC CGGCGCTCCA GACCTGCACT
               ACAAAGTTTC GTCGCTCNGG TGCGNGAACN CGGCGCTCCA GACCTGCACT
               ACAAAGTTTC GTCGCTCAGG TGCGGGAACN CGGCGCTCCA GACCTGCACT
               ACAAAGTTTC GTCGCTCAGG TGCGNGAACC CGGCGCTCCA GACCTGCACT
               ACAAAGTTTC GTCGCTCAGG TGCGGGAACC CGGCGCTCCA GACCTGCACT
               ACAAAGTTAG GTCGCTCAGG TGCGGGAACC CGGCACTCCA GACCTGCACG
               ACAAAGTTAG GTCGCTCAGG TGCGGGAACC CGGCACTCCA GACCTGCACG
               ACAAAGTTAG GTCGCTCAGG TGCGGGANNC NGGCACTCCA GACCTGCNNN
               ACAAAGTTAG GTCGCTCAGG TGCGGGAACC CGGCACTCCA GACCTGCACG
               ACAAAGTTAG GTCGCTCAGG TGCGGGAACC CGGCACTCCA GACCTGCACG
               ACAAAGTTAG GTCNCTCAGG TGCGGGAACC CGGCACTCCA GACCTGCACG
               ACAAAGTTAG GTCGCTCAGG TGCGGGAACC CGGCACTCCA GACCTGCACG
               ACAAAGTTAG GTCGCTCAGG TGCGNGAACC CGGCACNCCA GACNTGCACG
               ACAAAGTTAG GTCGCTCAGG TGCGGGAACC CGGCACTCCA GACCTGCANG
               ACAAAGTTAG GTCGCTCAGG TGCGGGAACC CGGCACTCCA GACCTGCACG
               ACAAAGTTAG GTCGCTCAGG TGCGGGAACC CGGCACTCCA GACCTGCACG
               ACAAAGTTAG GTCGCTCAGG TGCGGGAACC CGGCACTCCA GACCTGCACG
               ACAAAGTTTG GTCGCTCAGG TGCGGGAGTT TCGCACNCCA GACCTGGGCT
               ACAAAGTTTG GTCGCTCAGG TGCGGGAGTT TCGCNNCCCA GACCTGGGCT
               ACAAAGTTTG GTCGCTCAGG TGCGGGAGTT TCGCACCCCA GACCTGGGCT
               ACAAAGTNTG GTCGCTCAGG TGCNGGAGTT TCGCNNCCCA GANCTGGGCT
               ACAAAGTTTG GTCGCTCAGG TGCGGGAGTT TCGCACCCCA GACCTGGGCT
               ACAAAGTTTG GTCGCTCAGG TGCGGGAGTT TCGCACCCCA GACCTGGGCT
               ACAAAGTTTG GTCNCTCAGG TGCGGGAGTT TCGCACCCCA GACCTGGGCT
               ACNAAGTTTG GTCGCTCAGG TGCGGGAACN CGGCACTCCA GACCTGCACT
               ACAAAGTTTG GTCGCTCAGG TGCGGGAACC CGGCACTCCA GACCTGCACT

               TTCCGGTAGC TCTAACTTAG GTTCCCTCTC ACATAATAAA TGCTACTTTC
               TTCCGNTAGC TCTAACTTAG GTTCCCTCTC ACATAATAAA TGCTACTTTC
               TTCCGGTAGC TCTAACTTAG GTTCCCTCTC ACATAATAAA TGCTACTTTC
               TTCCGGTAGC TCTAACTTAG GTTCCCTCTC ACATAATAAA TGCTACTTTC
               TTCCGGTAGC TCTAACTTAG GTTCCCTCTC ACATAATAAA TGCTACTTTC
               TTCCGGTAGC TCTAACTTAG GTTCCCTCTC ACATAATAAA TGCTACTTTC
               TTCCGGTAGC TCTAACTTAG GTTCCCTCTC ACATAATAAA TGCTACTTTC
               TTCCGGTAGC TCTAACTTAG GTTCCCTCTC ACATAATAAA TGCTACTTTC
               TTCCGGTAGC TCTAACTTAG GTTCCCTCTC ACATAATAAA TGCTACTTTC
               TTCCGGNAGC TCTAACTTAG GTTCCCTCTC ACATAATAAA TGCTACTTTC
               TTCCGGTAGC TCTAACTTAG GTTCCCTCTC ACATAATAAA TGCTACTTTC
               TTCCGGTAGC TCTAACTTAG GTTCCCTCTC ACATAATAAA TGCTACTTTC
               TTCCGGTAGC TCTAACTTAG GTTCCCTCTC ACATAATAAA TGCTACTTTC
               TTCCGGTAGC TCTAACTTAG GTTCCCTCTC ACATAATAAA TGCTACTTTC
               TTCCGGTAGC TCTAACTTAG GTTCCCTCTC ACATAATAAA TGCTACTTTC
               TTCCGGTAGC TCTAACTTAG GTTCCCTCTC ACATAATAAA TGCTACTTTC
               TTCCGGTAGC TCTAACTTAG GTTCCCTCTC ACATAATAAA TGCTACTTTC
               TTCCGGTAGC TCTAACTTAG GTTCCCTCTC ACATAATAAA TGCTACTTTC
               TTCCGGTAGC TCTAACTTAG GTTCCCTCTC ACATAATAAA TGCTACTTTC
               TTCCGGTAGC TCTAACTTAG GTTCCCTCTC ACATAATAAA TGCTACTTTC
               TTCCGGTAGC TCTAACTTAG GTTCCCTCTC ACATAATAAA TGCTACTTTC
               TTCCGGTAGC TCTAACTTAG GTTCCCTCTC ACATAATAAA TGCTACTTTC
               TTCCGGTAGC TCTAACTTAG GTTCCCTCTC ACATAATAAA TGCTACTTTC
               TTCCGGTAGC TCTAACTTAG GTTCCCTCTC ACATAATAAA TGCTACTTTC
               TTNNGGTAGC TCTAACTTAG GTTCCCTCTC ACATAATAAA TGCTACTTTC
               TTCCGGTAGC TCTAACTTAG GTTCCCTCTC ACATAATAAA TGCTACTTTC
               TTCCGGTAGC TCTAACTTAG GTTCCCTCTC ACATAATAAA TGCTACTTTC
               TTCCGGTAGC TCTAACTTAG GTTCCCTCTC ACATAATAAA TGCTACTTTC
               TTCCGGTAGC TCTAACTTAG GTTCCCTCTC ACATAATAAA TGCTACTTTC
               TTCCGGTAGC TCNAACTTAG GTTCCCTCTC ACATAATAAA TGCTNCTTTC
               TTCCGGTAGC TCTAACTTAG GTTCCCTCTC ACATAATAAA TGCTACTTTC
               TTCCGGTAGC TCTAACTTAG GTTCCCTCTC ACATAATAAA TGCTACTTTC
               TTCCGGTAGC TCTAACTTAG GTTCCCTCTC ACATAATAAA TGCTACTTTC
               TTCCGGTAGC TCTAACTTAG GTNCCCTCTC ACATAATAAA TGCTACTTTC
               TTCCGGTAGC TCTAACTTAG GTTCCCTCTC ACATAATAAA TGCTACTTTC
               TTCCGGTAGC TCTAACTTAG GTTCCCTCTC ACATAATAAA TGCTACTTTC
               TTCCGGTAGC TCTAACTTAG GTTCCCTCTC ACATAATAAA TGCTACTTTC
               TTCCGGTAGC TCTAACTTAG GTTCCCTCTC ACATAATAAA TGCTACTTTC
               TTCCGGTAGC TCTAACTTAG GTTCCCTCTC ACATAATAAA TGCTACTTTC
               TTCCGGTAGC TCTAACTTAG GTTCCCTCTC ACATAATAAA TGCTACTTTC
               TTCCGGTAGC TCTAACCTAG GGTCCCTCTC ACGTAATAAA TGCTACTTTC
               TTCCGNTAGC TCTAACTTAG GTTCCCTCTC ACATAATAAA TGCTACTTTC
               TTCCGGTAGC TCTAACTTAG GTTCCCTCTC ACATAATAAA TGCTACTTTC
               TTCCGGTAGC TCTAACTTAG GTTCCCTCTC ACATAATAAA TGCTACTTTC
               TTCCGGTAGC TCTAACTTAG GTTCCCTCTC ACATAATAAA TGCTACTTTC
               TTCCGGTAGC TCTAACTTAG GTTCCCTCTC ACATAATAAA TGCTACTTTC
               TTCCGGTAGC TCTAACTTAG GTTCCCTCTC ACATAATAAA TGCTACTTTC
               TTCCGGTAGC TCTAACTTAG GTTCCCTCTC ACATAATAAA TGCTACTTTC
               TTCCGGTAGC TCTAACTTAG GTTCCCTCTC ACATAATAAA TGCTACTTTC
               TTCCGGTAGC TCTAACTTAG GTTCCCTCTC ACATAATAAA TGCTACTTTC
               TTCCGGTAGC TCTAACTTAG GTTCCCTCTC ACATAATAAA TGCTACTTTC
               TTCCGGTAGC TCTAACTTAG GTTCCCTCTC ACATNNNAAA TGCTACTTTC
               TTCCGGTAGC TCTAACTTAG GTTCCCTCTC ACATAATAAA TGCTACTTTC
               TTCCGGTAGC TCTAACTTAG GTTCCCTCTC ACATAATAAA TGCTACTTTC
               TTCCGGTAGC TCNAACTTAG GTTCCCTCTC ACATAATAAA TGCTACTTTC
               TTCCGGNAGC TCTAACTTAG GTTCCCTCTC ACATAATAAA TGCTACTTTC
               TTCCGGTAGC TCTAACTTAG GTTCCCTCTC ACATAATAAA TGCTACTTTC
               TTCCGGTAGC TCTAACTTAG GTTCCCTCTC ACATAATAAA TGCTACTTTC
               TTCCGGTAGC TCTAACTTAG GTNCCCTCTC ACATAATAAA TGCTACTTTC
               TTCCGGTAGC TCTAACTTAG GTTCCCTCTC ACATAATAAA TGCTACTTTC
               TTCCGGTAGC TCTAACTTAG GTTCCCTCTC ACATAATAAA TGCTACTTTC
               TTCCGGTAGC TCTAACTTAG GTTCCCTCTC ACATAATAAA TGCTACTTTC
               TTCCGGTAGC TCTAACTTAG GTTCCCTCTC ACATAATAAA TGCTACTTTC
               TTCCGGTAGC TCTAACTTAG GTTCCCTCTC ACATAATAAA TGCTACTTTC
               TTCCGGTAGC TCTAACTTAG GTTCCCTCTC ACATAATAAA TGCTACTTTC
               TTCCGGTAGC TCTAACTTAG GTTCCCTCTC ACATAATAAA TGCTACTTTC
               TTCCGGTAGC TCTAACTTAG GTTCCCTCTC ACATAATAAA TGCTACTTTC
               TTNNGGTAGC TCTAACTTAG GTTCCCTCTC ACATAATAAA TGCTACTTTC
               TTCCGGTAGC TCTAACTTAG GTTCCCTCTC ACATAATAAA TGCTACTTTC
               TTNNGGTAGC TCTNNCTNAG GTNCCCNNTC ACATAATAAN NGCTACTTTC
               TTCCGGTAGC TCTAACTTAG GTTCCCTCTC ACATAATAAA TGCTACTTTC
               TTCCGGTAGC TCTAACTTAG GTTCCCTCTC ACATAATAAA TGCTACTTTC
               TTCCGGTAGC TCTAACTTAG GTTCCCTCTC ACATAATAAA TGCTACTTTC
               TTCCGGTAGC TCTAACTTAG GTTCCCTCTC ACATAATAAA TGCTACTTTC
               TTCCGGTAGC TCTAACTTAG GTTCCCTCTC ACATAATAAA TGCTACTTTC
               TTCCGGTAGC TCTAACTTAG GTTCCCTCTC ACATAATAAA TGCTACTTTC
               TTCCGGTAGC TCTAACTTAG GTTCCCTCTC ACATAATAAA TGCTACTTTC
               TTCCGGTAGC TCTAACTTAG GTTCCCNNTC ACATAATAAA TGCTACTTTC
               TTCCGNTAGC TCTAACCTAG GGTCTCTCTC ACGTAATAAA TGCTACTTTC
               TCCCGGTAGC TCTAACCTAG GGTCTCNNTC ACNTAATAAA TGNTACTTTC
               TTCCGGTAGC TCTAACCTAG GGTCTCTCTC ACGTAATAAA TGCTACTTTC
               TTCCGGTAGC TCTAACCTAG GGTCTCTCTC ACGTAATAAA TGCTACTTTC
               TTCCGGTAGC TCNAACCTAG GGTCTCTCTC ACGTAATAAA TGCTACTTTC
               TTCCGGTAGC TCTAACCTAG GGTCTCTCTC ACGTAATAAA TGCTACTTTC
               TTCCGATAGC TCTAACCTAG GGTCTCTCTC ACGTAATAAA TGCTACTTTC
               TTCCGGTAGC TCTAACCTAG GGTCTCTCTC ACGTAATAAA TGCTACTTTC
               TTCCGGTAGC TCTAACCTAG GGTCTCTCTC ACGTAATAAA TGCTACTTTC
               TTCCGGTAGC TCTAACCTAG GGTCTCTCTC ACGTAATAAA TGCTACTTTC
               TTCCGGTAGC TCTAACCTAG GGTCTCTCTC ACGTAATAAA TGCTACTTTC
               TTCCGGTAGC TCTAACCTAG GGTCTCTCTC ACGTAATAAA TGCTACTTTC
               TTCCGATAGC TCTAACCTAG GGTCTCTCTC ACGTAATAAA TGCTACTTTC
               TTCCGGTAGC TCTAACCTAG GGTCCCTCTC ACGTAATAAG TGCTACTTTC
               TTCCGGTAGC TCTAACCTAG GGTCCCTCTC ACGTAATAAG TGCTACTTTC
               TTCCGGTAGC TCTAACCTAG GGTCCCTCTC ACGTAATAAG TGCTACTTTC
               TTCCGGTAGC TCTAACCTAG GGTCCCTCTC ACGTAATAAG NGCTACTTTC
               TTCCGGTAGC TCTAACCTAG GGTCCCTCTC ACGTAATAAG TGCTACTTTC
               TTCCGGTAGC TCTAACCTAG GGTCCCTCTC ACGTAATAAN TGCTACTTTC
               TTCCGGTAGC TCTAACCTAG GGTCCCTCTC ACGTANTAAG TGCTACTTTC
               TTCCGGTAGC TCTAACCTAG GGTCCCTCTC ACGTAATAAG TGCTACTTTC
               TTCCGGTAGC TCTAACCTAG GGTCCCTCTC ACGTAATAAG TGCTACTTTC
               TTCCGGTAGC TCTAACCTAG GGTCCCTCTC ACGTAATAAG TGCTACTTTC
               TTCCGGTAGC TCTAACCTAG GGTCCCTCTC ACGTAATAAG TGCTACTTTC
               TTCCGGNAGC TCTAACCTAN GGTNCCTCTC ACGTNNNAAG TGCTACTTTC
               NTNNGGTAGC TCTAACCTAG GGTCCCTCTC ANGTAATAAG NGCTACTTTC
               TTCCGGTAGC TCTAACCTAG GGTCCCTCTC ACGTAATAAG TGCTACTTTC
               CTCCAGGGTT CTCGGACCGA AGCACGCTCA TTGACGCGGA CTTCCTCACA
               CTCCAGGGTT CTCGGACCGA AGCACGCTCA TTGACGCGGA CTTCCTCACA
               CTCCAGGGTT CTCGGACCGA AGCACGCTCA TTGACGCGGA CTTCCTCACA
               CTCCAGGGTT CTCGGACCGA AGCACGCTCA TTGACGCGGA CTTCCTCACA
               CTCCAGGGTT CTCGGACCGA AGCACGCTCA TTGACGCGGA CTTCCTCACA
               CTCCAGGGTT CTCGGACCGA AGCACGCTCA TTGACGCGGA CTTCCTCACA
               CTCCAGGGTT CTCGGACCGA AGCACGNNCA TNGACGCGGA CTTCCTCACA
               CTCCAGGGTT CTNGGACCGA AGCNCGCTCA TTGACGCGGA CTTCCTCACA
               CTCCAGGGTT CTCGGACCGA AGCACGCTCA TTGACGCGGA CTTCCTCACA
               CTCCAGGGTT CTCGGACCGA AGCACGCTCA TTGACGCGGA CTTCCTCACA
               CTCCAGGGTT CTCGGACCGA AGCACGCTCA TTGACGCGGA CTTCCTCACA
               CTCCAGGGTT CTCGGACNGA AGCACGCTCA TTGNCGCGGA CTTCCTCACA
               CTCCAGGGTT CTCGGACCGN AGCACGCTCA TTGACGCGGA CTTCCTCACA
               CTCCAGGGTT CTCGGACCGA AGCACGCTCA TTGACGCGGA CTTCCTCACA
               CTCCAGGGTT CTCGGACCGA AGCACGCTCA TTGACGCGGA CTTCCTCACA
               CTCCAGGGTT CTCGGACCGA AGCACGCTCA TTGACGCGGA CTTCCTCACA
               CTCCAGGGTT CTCGGACCGA AGCACGCTCA TTGACGCGGA CTTCCTCACA
               CTNNAGGGTN NTNNNNNNNA ANCACGCTNA TTGACGCGGA CNNCCNNACA
               CTCCAGGGTT CTCGGACCGA AGCACGCTCA TTGACGCGGA CTTCCTCACA
               CTCCAGGGTT CTCGGACCGA AGCACGCTCA TTGACGCGGA CTTCCTCACA
               CTCCAGGGTT CTNGGACCGA AGCACGCTCA TTGACGCGGA CTTCCTCACA
               CTCCAGGGTT CTCGGACCGA AGCACGCTCA TTGACGCGGA CTTCCTCACA
               CTCCAGGGTT CTCGGACNGA AGCNCGCTCA TNGNCGCGGA CTTCCTCACA
               CTCCAGGGTT CTCGGACCGA AGCACGCTCA TTGACGCGGA CTTCCTCACA
               CTCCAGGGTT CTCGGACCGA AGCACGCTCA TTGACGCGGA CTTCCTCACA
               CTCCAGGGTT CTCGGACCGA AGCACGCTCA TTGACGCGGA CTTCCTCACA
               CTCCAGGGTT CTCGGACCGA AGCACGCTCA TTGACGCGGA CTTCCTCACA
               TTTGGGTAGC TCTAACCTAG GGTCTCTCTC ACGTAATAAA TGCTACTTTC
               TTTGGGTAGC TCTAACCTAG GGTCTCTCTC ACGTAATAAA TGCTACTTTC
               TTTGGGTAGC TCTAACCTAG GGTCTCTCTC ACGTAATAAA TGCTACTTTC
               TTTGGGTAGC TCTAACCTAG GGTCTCTCTC ACGTAATAAA TGCTACTTTC
               TTTGGGTAGC TCTAACCTAG GGTCTCTCTC ACGTAATAAA TGCTACTTTC
               TTTGGGTAGC TCTAACCTAG GGTCTCTCTC ACGTAATAAA TGCTACTTTC
               TTTGGGTAGC TCTAACCTAG GGTCTCTCTC ACGTAATAAA TGCTACTTTC
               CTCCNGGGTT CTCGGACCGA AGNACGCTCA TTGACGCGGA CTTCCTCACA
               CTCCAGGGTT CTCGGACCGA AGCACGCTCA TTGACGCGGA CTTCCTCACA

               NNGGACATAA TGTAAAGAGC ATTCTGCCCC GGGGGTGGGT TTATCCTCAT
               TAGGACATAA TGTAAANAGN ATTCTGCCCC GGGGGTGGGT TTANCCTCAT
               TAGGACATAA TGTAAAGAGC ATTCTGCCCC GGGGGTGGGT NTATCCTCAT
               TAGGACATAA TGTAAAGAGC ATTCTGNCCC GGGGGTGGGT TTATCCTCAT
               TAGGACATAA TGTAAAGAGC ATTCTGCCCC GGGGGTGGGT TTATCCTCAT
               TAGGACATAA TGTAAAGAGC ATTCTGCCCC GGGGGTGGGT TTATCCTCAT
               TAGGACATAA TGTAAAGAGC ATTCTGCCCC GGGGGTGGGT TTATCCTCAT
               TAGGACATAA TGTAAAGAGC ATTCTGCCCC GGGGGTGGGT TTATCCTCAT
               TAGGACATAA TGTAAAGAGC ATTCTGCCCC GGGGGTGGGT TTATCCTCAT
               TAGGACATAA TGTAAAGAGC ATTCTGCCCC GGGGGTGGGT TTATCCTCAT
               TAGGACATAA TGTAAAGAGC ATTCTGCCCC GGGGGTGGGT TTATCCTCAT
               TAGGACATAA TGTAAAGAGC ATTCTGCCCC GGGGGTGGGT TTATCCTCAT
               TAGGACATAA TGTAAAGAGC ATTCTGCCCC GGGGGTGGGT TTATCCTCAT
               TAGGACATAA TGTAAAGAGC ATTCTGCCCC GGGGGTGGGT TTATCCTCAT
               TAGGACATAA TGTAAAGAGC ATTCTGCCCC GGGGGTGGGT TTATCCTCAT
               TAGGACATAA TGTAAAGAGC ATTCTGCCCC GGGGGTGGGT TTATCCTCAT
               TAGGACATAA TGTAAAGAGC ATTCTGCCCC GGGGGTGGGT TTATCCTCAT
               TAGGACATAA TGTAAAGAGC ATTCTGCCCC GGGGGTGGGT TTATCCTCAT
               TAGGACATAA TGTAAAGAGC ATTCTGCCCC GGGGGTGGGT TTATCCTCAT
               TAGGACATAA TGTAAAGAGC ATTCTGCCCC GGGGGTGGGT TTATCCTCAT
               TAGGACATAA TGTAAAGAGC ATTCTGCCCC GGGGGTGGGT TTATCCTCAT
               TAGGACATAA TGTAAAGAGC ATTCTGCCCC GGGGGTGGGT TTATCCTCAT
               TAGGACATAA TGTAAAGAGC ATTCTGCCCC GGGGGTGGGT TTATCCTCAT
               TAGGACATAA TGTAAAGAGC ATTCTGCCCC GGGGGTGGGT TTANCCTCAT
               TAGGACATAA TGTAAAGAGC ATTCTGCCCC GGGGGTGGGT TTATCCTCAT
               TAGGACATAA TGTAAAGAGC ATTCTGCCCC GGGGNNGGGT TTATCCTCAT
               TAGGACATAA TGTAAAGAGC ATTCTGCCCC GGGGGTGGGT TTATCCTCAT
               TAGGACATAA TGTAAAGAGC ATTCTGCCCC GGGGGTGGGT TTATCCTCAT
               TAGGACATAA TGTAAAGAGC ATTCTGCCCC GGGGGTGGGT TTATCCTCAT
               TAGGACATAA TGTAAAGAGC NTTCTGCCCC GGGGGTGGGT TTATCCTCAT
               TAGGACATAA TGTAAAGAGC ATTCTGCCCC GGGGGTGGGT TTATCCTCAT
               TAGGACATAA TGTAAAGAGC ATTCTGCCCC GGGGGTGGGT TTATCCTCAT
               TAGGACATAA TGTAAAGAGC ATTCTGCCCC GGGGGTGGGT TTATCCTCAT
               TAGGACATAA TGTAAAGAGC ATTCTGCCCC GGGGGTGGGT TTATCCTCAT
               TAGGACATAA TGTAAAGAGC ATTCTGCCCC GGGGGTGGGT TTATCCTCAT
               TAGGACATAA TGTAAAGAGC ATTCTGCCCC GGGGGTGGGT TNNNCCTCAT
               TAGGACATAA TGTAAAGAGC ATTCTGCCCC GGGGGTGGGT TTATCCTCAT
               TAGGACATAA TGTAAANAGC ATTCTGCCCC GGGGGTGGGT TTATCCTCAT
               TAGGACATAA TGTAAAGAGC ATTCTGCCCC GGGGGTGGGT TTATCCTCAT
               TAGGACATAA TGTAAAGAGC ATTCTGCCCC GGGGGTGGGT TTATCCTCAT
               TAGGACATGG TGTAAAGGGC ATTCTGCCCC GGGGGTGGGT TTATCCTCAT
               TAGGACATAA TGTAAAGAGC ATTCTGCCCC GGGGGTGGGT TTATCCTCAT
               TAGGACATAA TGTAAAGAGC ATTCTGCCCC GGGGGTGGGT TTATCCTCAT
               TAGGACATAA TGTAAAGAGC ATTCTGCCCC GGGGGTGGGT TTATCCTCAT
               TAGGACATAA TGTAAAGAGC ATTCTGCCCC GGGGGTGGGT TTATCCTCAT
               TAGGACATAA TGTAAAGAGC ATTCTGCCCC GGGGGTGGGT TTATCCTCAT
               TAGGACATAA TGTAAAGAGC ATTCTGCCCC GGGGGTGGGT TTATCCTCAT
               TAGGACATAA TNTAAAGAGC ATTCTGCCCC GGGGGTGGGT TTATCCTCAT
               TAGGACATAA TGTAAAGAGC ATTCTGCCCC GGGGGTGGGT TTATCCTCAT
               TAGGACATAA TGTAAAGAGC ATTCTGCCCC GGGGGTGGGT TTATCCTCAT
               TAGGACATAA TGTAAAGAGC ATTCTGCCCC GGGGGTGGGT TTATCCTCAT
               TAGGACATAA TGTANAGAGC ATTCTGCCCC GGGGGTGGGT TTATCCTCAT
               TAGGACATAA TGTAAAGAGC ATTCTGCCCC GGGGGTGGGT TTATCCTCAT
               TAGGACATAA TGTAAAGAGC ATTCTGCCCC GGGGGTGGGT TTATCCTCAT
               TAGGACATAA TGTAAAGAGC ATTCTGCCCC GGGGGTGGGT TTATCCTCAT
               TAGGACATAA TGTAAAGAGC ATTCTGCCCC GGGGGTGGGT TTATCCTCAT
               TAGGACATAA TGTAAANAGC ATTCTGCCCC GGGGGTGGGT TTATCCTCAT
               TAGGACATAA TGTAAAGAGC ATTCTGCCCC GGGGGTGGGT TTATCCTCAT
               TAGGACATAA TGTAAAGAGC ATTCTGCCCC GGGGGTGGGT TTATCCTCAT
               TAGGACATAA TGTAAAGAGC ATTCTGCCCC GGGGGTGGGT TTATCCTCAT
               TAGGACATAA TGTAAAGAGC ATTCTGCCCC GGGGGTGGGT TTATCCTCAT
               TAGGACATAA TGTAAAGAGC NTTCTGCCCC GGGGGTGGGT TTATCCTCAT
               TAGGACATAA TGTAAAGAGC ATTCTGCCCC GGGGGTGGGT TTATCCTCAT
               TAGGACATAA TGTAAAGAGC ATTCTGCCCC GGGGGTGGGT TTATCCTCAT
               TAGGACATAA TGTAAAGAGC ATTCTGCCCC GGGGGTGGGT TTATCCTCAT
               TAGGACATAA TGTAAAGAGC ATTCTGCCCC GGGGGTGGGT TTATCCTCAT
               TAGGACATAA TGTAAAGAGC ATTCTGCCCC GGGGGTGGGT TTATCCTCAT
               TAGGACATAA TGTAAAGAGC ATTCTGCCCC GGGGGTGGGT TTATCCTCAT
               TAGGACATAA TGTAAAGAGC ATTCTGCCCC GGGGGTGGGT TTATCCTCAT
               TAGGACATAA TGNAAAGAGC ATTNTNCCCC GGGGNNGGGT TTATCCTCAT
               TAGGACATAA TGTAAAGAGC ATTCTGCCCC GGGGGTGGGT TTATCCTCAT
               TAGGACATAA TGTAAAGAGC ATTCTGCCCC GGGGGTGGGT TTATCCTCAT
               TAGGACATAA TGTAAAGAGC ATTCTGCCCC GGGGGTGGGT TTATCCTCAT
               TAGGACATAA TGTAAAGAGC ATTCTGCCCC GGGGGTGGGT TTATCCTCAT
               TAGGACATAA TGTAAAGAGC ATTCTGCCCC GGGGGTGGGT TTATCCTCAT
               TAGGACATAA TGTAAAGAGC ATTCTGCCCC GGGGGTGGGT TTATCCTCAT
               TAGGACATAA TGTAAAGAGC ATTCTGCCCC GGGGGTGGGT TTATNNTCAT
               TAGGACATAA TGTAAAGAGC ATTCTGCCCC GGGGGTGGGT TTATCCTCAT
               TAGAACATGG TCTAAAGGGC ATGCCGCCCC GGGAGTGGGT TTATCCTCAT
               TAGAACATGN TCTAAAGGGC ATGCTGCCCC GGGAGTGGGT NTATCCTCAT
               TAGAACATGG TCTAAAGGGC ATGCTGCCCC GGGAGTGGGT TTATCCTCAT
               TAGAACATGG TCTAAAGGGC ATGCTGCCCC GGGAGTGGGT TTATCCTCAT
               TAGAACATGG TCTAAAGGGC ATGCTGCCCC GGGAGTGGGT TTATCCTCAT
               TAGAACATGG TCTAAAGGGC ATGCTGCCCC GGGAGTGGGT TTATCCTCAT
               TAGAACATGG TCTAAAGGGC ATGCCGCCCC GGGAGTGGGT TTATCCTCAT
               TAGAACATGG TCTAAAGGGC ATGCTGCCCC GGGAGTGGGT TTATCCTCAT
               TAGAACATGG TCTAAAGGGC ATGCTGCCCC GGGAGTGGGT TTATCCTCAT
               TAGAACATGG TCTAAAGGGC ATGCTGCCCC GGGAGTGGGT TTATCCTCAT
               TAGAACATGG TCTAAAGGGC ATGCTGCCCC GGGAGTGGGT TTATCCTCAT
               TAGAACATGG TCTAAAGGGC ATGCTGCCCC GGGAGTGGGT TTATCCTCAT
               TAGAACATGG TCTAAAGGGC ATGCCGCCCC GGGAGTGGGT TTATCCTCAT
               TAGGACATGG TGTAAAGGGC ATTCTGCCCC GGGGGTGGGT TTATCCTCAT
               TAGGACATGG TGTAAAGGGC ATTCTGCCCC GGGGGTGGGT TTATCCTCAT
               TAGGACATGG TGTAAAGGGC ATTCTGCCCC GGGGGTGGGT TTATCCTCAT
               TAGGACATGG TGTAAAGGGC ATTCTGCCCC GGGGGTGGGT TTATCCTCAT
               TAGGACATGG TGTAAAGGGC ATTCTGCCCC GGGGGTGGGT TTATCCTCAT
               TAGGACATGG TGTAAAGGGC ATTCTGCCCC GGGGGTGGGT TTATCCTCAT
               TAGGACATGG TGTAAANGGC ATTCTGCCCC GGGGGTGGGT TTANCCTCAT
               TAGGACATGG TGTAAAGGGC ATTCTGCCCC GGGGGTGGGT TTATCCTCAT
               TAGGACATGG TGTAAAGGGC ATTCTGCCCC GGGGGTGGGT TTATCCTCAT
               TAGGACATGG TGTAAAGGGC ATTCTGCCCC GGGGGTGGGT TTATCCTCAT
               TAGGACATGG TGTAAAGGGC ATTCTGCCCC GGGGGTGGGT TTATCCTCAT
               TAGGACATGG TGNAANGGGC ATTNTGCCCC GGGGGTGGGT TTATCCTCAT
               NNGGACNTGG TGTAAANGGC ATTCNGNCNC GGGGNNGGGT NTATCCTCAT
               TAGGACATGG TGTAAAGGGC ATTCTGCCCC GGGGGTGGGT TTATCCTCAT
               GTAGGTGCGG CGCGCGCGAT ATTTTATTTT AACGAATAAT CGGAGCTGAC
               GTAGGTGCGG CGCGCGCGAT ATTTTATTTT AACGAATAAT CGGAGCTGAC
               GTAGGTGCGG CGCGCGCGAT ATTTTATTTT AACGAATAAT CGGAGCTGAC
               GTAGGTGCGG CGCGCGCGAT ATTTTATTTT AACGAATAAT CGGAGCTGAC
               GTAGGTGCGG CGCGCGCGAT ATTTTATTTT AACGAATAAT CGGAGCTGAC
               GTAGGTGCGG CGCGCGCGAT ATTTTATTTT AACGAATAAT CGGAGCTGAC
               NNAGGTGCGG CGCGCGCGAT ATTTTATTTT AACGAATAAT CGGAGCTGAC
               GTAGGTGCGG CGCGCGCGAT ATTTTATTTT AACGNNTAAT CGGAGCTGAC
               GTAGGTGCGG CGCGCGCGAT ATTTTATTTT AACGAATAAT CGGAGCTGAC
               GTAGGTGCGG CGCGCGCGAT ATTTTATTTT AACGAATAAT CGGAGCTGAC
               GTAGGTGCGG CGCGCGCGAT ATTTTATTTT AACGAATAAT CGGAGCTGAC
               GTAGNTGCGG CGCGCGCGAT ATTTTANTTT NNCGNNTAAT CGGAGCTGNN
               GTAGGTGCGG CGCGCGCGAT ATTTTATTTT AACGAATAAT CGGAGCTGAC
               NNAGGTGCGG CGCGCGGGGC ATTCTGCCCC GGGGGTGGGT TTATCCTCAT
               GTAGGTGCGG CGCGCGGGGC ATTCTGCCCC GGGGGTGGGT TTATCCTCAT
               GTAGGTGCGG CGCGCGCGAT GCTCTGCCCC AACGAAGAAC CGGTGCGGAC
               GTAGGTGCGG CGCGCGCGAT GCTCTGCCCC AACGAAGAAC CGGTNNGGAC
               TAAGGTGCGG CGCGCGNGAT NNTCTGCCCC NNCGGTGAAC CGGTNNGGAC
               GTAGGTGCGG CGCGCGCGAT GCTCTGCCCC AACGAAGAAC CGGTGCGGAC
               GTAGGTGCGG CGCGCGCGAT GCTCTGCCCC AACGNNGAAC CGGTGCGGAC
               GTAGGTGCGG CGCGCGCGAT GCTCTGCCCC AACGAAGAAC CGGTGCGGAC
               GTAGGTGCGG CGCGCGCGAT GCTCTGCCCC AACGAAGAAC CGGTGCGGAC
               GTAGGTGCGG CGCGCGCGAN GCTCTGCCCC AACGAAGAAC CGGTNNGGAC
               GTAGGTGCGG CGCGCGCGAT GCTCTGCCCC AACGAAGAAC CGGTGCGGAC
               GTAGGTGCGG CGCGCGCGAT GCTCTGCCCC AACGAAGAAC CGGTGCGGAC
               GTAGGTGCGG CGCGCGCGAT GCTCTGCCCC AACGAAGAAC CGGTGCGGAC
               GTAGGTGCGG CGCGCGCGAT GCTCTGCCCC AACGAAGAAC CGGTGCGGAC
               TAGAACATGG TCTAAAGGGC ATGCTGCCCC GGGAGTGGGT TTATCCTCAT
               TAGAACATGG TCTAAAGGGC ATGCTGCCCC GGGAGTGGGT TTATCCTCAT
               TAGAACATGG TCTAAAGGGC ATGCTGCCCC GGGAGTGGGT TTATCCTCAT
               TAGAACATGG TCTAAAGGGC ATGNTNCCCC GGGAGTGGGT TTATCCTCAT
               TAGAACATGG TCTAAAGGGC ATGCTGCCCC GGGAGTGGGT TTATCCTCAT
               TAGAACATGG TCTAAAGGGC ATGCTGCCCC GGGAGTGGGT TTATCCTCAT
               TAGAACATGG TCTAAAGGGC ATGCTGCCCC GGGAGTNGGT TTATCCTCAT
               GTAGGTGCGG CGCGCGCGAT ATTCTATTTT AACGAATAGT CGGAGGTGGC
               NNAGGTGCGG CGCGCGCGAT ATTCTATTTT AACGAATAGT CGGAGGTGGC

               CGTTCTGCGG GNTTTAGATG GCCTGCCTTT TGGTGATACG CGCTCCACTC
               CGTTCTGCGG GATTTAGATG NCCTGCCTTT TGGTGATACG CGCTCCACTC
               CGTTCTGCGG GATTTAGATG GCCTGCCTTT TGGTGATACG CGCTCCACTC
               CGTTCTGCGG GATTTAGATG GCCTGCCTTT TGGTGATACG CGCTCCACTC
               CGTTCTGCGG GATTTAGATG GCCTGCCTTT TGGTGATACG CGCTCCACTC
               CGTTCTGCGG GATTTAGATG GCCTGCCTTT TGGTGATACG CGCTCCACTC
               CGTTCTGCGG GATTTAGATG GCCTGCCTTT TGGTGANACG CGCTCCACTC
               CGTTCTGCGG GATTTAGATG GCCTGCCTTT TGGTGATACG CGCTCCACTC
               CGTTCTGCGG GATTTAGATG GCCTGCCTTT TGGTGATACG CGCNNCACTC
               CGTTCTGCGG GATTTAGATG GCCTGCCTTT TGGTGATACG CGCTCCACTC
               CGTTCTGCGG GATTTAGATG GCCTGCCTTT TGGTGATACG CGCTCCACTC
               CGTTCTGCGG GATTTAGATG GCCTGCCTTT TGGTGATACG CGCTCCACTN
               CGTTCTGCGG GATTTAGATG GCCTGCCTTT TGGTGANACG CGCTCCACTC
               CGTTCTGCGG GATTTAGATG GCCTGCCTTT TGGTGATACG CGCTCCACTC
               CGTTCTGCGG GATTTAGATG GCCTGCCTTT TGGTGANACG CGCTCCACTC
               CGTTCTGCGG GATTTAGATG GCCTGCCTTT TGGTGATACG CGCTCCACTC
               CGTTCTGCGG GATTTAGATG GCCTGCCTTT TGGTGATACG CGCTCCACTC
               CGTTCTGCGG GATTTAGATG GCCTGCCTTT TGGTGATACG CGCTCCACTC
               CGTTCTGCGG GATTTAGATG GCCTGCCTTT TGGTGATACG CGCTCCACTC
               CGTTCTGCGG GATTTAGATG GCCTGCCTTT TGGTGATACG CGCTCCACTC
               CGTTCTGCGG GATTTAGATG GCCTGCCTTT TGGTGATACG CGCTCCACTC
               CGTTCTGCGG GATTTAGATG GCCTGCCTTT TGGTGATACG CGCTCCACTC
               CGTTCTGCGG GATTTAGATG GCCTGCCTTT TGGTGATACG CGCTCCACTC
               CGTTCTGCGG GATTTAGANN GCCTGCCTTT TGGTGATACG CGCTCCACTC
               CGTTCTGCGG GATTTAGATG GCCNGCCTTT TGGTGATACG CGCTCCACTC
               CGTTCTGCGG GATTTAGATG GCCTGCCTTT TGGTGATACG CNCTCCACTC
               CGTTCTGCGG GATTTAGATG GCCTGCCTTT TGGTGATACG CGCTCCACTC
               CGTTCTGCGG GATTTAGATG GCCTGCCTTT TGGTGATACG CGCTCCACTC
               CGTTCTGCGG GATTTAGATG GCCTGCCTTT TGGTGANACG CGCTCCACTC
               CGTTCTGCGG GATTTAGATG GCCTGCCTTT TGGTGNTACG CGCTCCACTC
               CGTTCTGCGG GATTTAGATG GCCTGCCTTT TGGTGATACG CGCTCCACTC
               CGTTCTGCGG GATTTAGATG GCCTGCCTTT TGGTGATACG CGCTCCACTC
               CGTTCTGCGG GATTTAGATG GCCTGCCTTT TGGTGATACG CGCTCCACTC
               CGTTCTGCGG GATTTAGATG GCCTGCCTTT TGGTGNTACG CGCTCCACTC
               CGTTCTGCGG GATTTAGATG GCCTGCCTTT TGGTGATACG CGCTCCACTC
               CGTTCTGCGG GATTTAGATG GCCTGCCTTT TGGTGATACG CGCTCCACTC
               CGTTCTGCGG GATTTAGATG GCCTGCCTTT TGGTGATACG CGCTCCACTC
               CGTTCTGCGG GATTTAGATG GCCTGCCTTT TGGTGATACG CGCTCCACTC
               CGTTCTGCGG GATTTAGATG GCCTGCCTTT TGGTGATACG CGCTCCACTC
               CGTTCTGCGG GATTTAGATG GCCTGCCTTT TGGTGNTACG CGCTCCACTC
               CTTTCTGCGG GATTTGGATG GCCNGCCTTT TGGTGCTACG CGCTCCACTA
               CGTTCTGCGG GATTTAGATG GCCTGCCTTT TGGTGATACG CGCTCCACTC
               CGTTCTGCGG GATTTAGATG GCCTGCCTTT TGGTGATACG CGCTCCACTC
               CGTTCTGCGG GATTTAGATG GCCTGCCTTT TGGTGATACG CGCTCCACTC
               CGTTCTGCGG GATTTAGATG GCCNGCCTTT TGGTGATACG CGCTCCACTC
               CGTTCTGCGG GATTTAGATG GCCTGCCTTT TGGTGATACG CGCTCCACTC
               CGTTCTGCGG GATTTAGATG GCCTGCCTTT TGGTGATACG CGCTCCACTC
               CGTTCTGCGG GATNTAGATG GCCTGCCTTT TGGTGNTACG CGCTCCACTC
               CGTTCTGCGG GATTTAGATG GCCTGCCTTT TGGTGATACG CGCTCCACTC
               CGTTCTGCGG GATTTAGATG GCCTGCCTTT TGGTGATACG CGCTCCACTC
               CGTTCTGCGG GATTTAGATG GCCTGCCTTT TGGTGATACG CGCTCCACTC
               CGTTCTGCGG GATTTAGATG GCCTGCCTTT TGGTGATACG CGCTCCACTC
               CGTTCTGCGG GATTTAGATG GCCTGCCTTT TGGTGATACG CGCTCCACTC
               CGTTCTGCGG GATTTAGATG GCCTGCCTTT TGGTGATACG CGCTCCACTC
               CGTTCTGCGG GATTNAGATG GCCTGCCTTT TGGTGATACG CGCTCCACTC
               CGTTCTGCGG GATTTAGATG GCCTGCCTTT TGGTGATACG CGCTCCACTC
               CGTTCTGCGG GATTNAGATG GCCTGCCTTT TGGTGATACG CGCTCCACTC
               CGTTCTGCGG GATTTAGATG GCCTGCCTTT TGGTGATACG CGCTCCACTC
               CGTTCTGCGG GATTTAGATG GCCTGCCTTT TGGTGATACG CGCTCCACTC
               CGTTCTGCGG GATTTAGATG GCCTGCCTTT TGGTGATACG CGCTCCACTC
               CGTTCTGCGG GATTTAGATG GCCTGCCTTT TGGTGATACG CGCTCCACTC
               CGTTCTGCGG GATTTAGATG GCCTGCCTTT TGGTGATACG CGCTCCACTC
               CGTTCTGCGG GATTTAGATG GCCTGCCTTT TGGTGATACG CGCTCCACTC
               CGTTCTGCGG GATTTAGATG GCCTGCCTTT TGGTGATACG CGCTCCACTC
               CGTTCTGCGG GATTTAGATG GCCTGCCTTT TGGTGATACG CGCTCCACTC
               CGTTCTGCGG GATTTAGATG GCCTGCCTTT TGGTGATACG CGCTCCACTC
               CGTTCTGCGG GATTTAGATG GCCTGCCTTT TGGTGATACG CGCTCCACTC
               CGTTCTGCGG GATTTAGATG GCCTGCCTTT TGGTGATACG CGCTCCACTC
               CGTTCTGCGG GATTTAGATG GCCTGCCTTT TGGTGATACG CGCTCCACTC
               CGTTCTGCGG GNTTTAGATG GCCTGCCTTT TGGTGATACG CGCTCCACTC
               CGTTCTGCGG GATTTAGATG GCCTGCCTTT TGGTGATACG CGCTCCACTC
               CGTTCTGCGG GATTTAGATG GCCTGCCTTT TGGTGATACG CGCTCCACTC
               CGTTCTGCGG GATTTAGATG GCCTGCCTTT TGGTGATACG CGCTCCACTC
               CGTTCTGCGG GATTTAGATG GCCTGCCTTT TGGTGATACG CGCTCCACTC
               CGTTCTGCGG GATTTAGATG GCCTGCCTTT TGGTGATACG CGCTCCACTC
               CGTTCTGCGG GATTTAGATG GCCTGCCTTT TGGTGATACG CGCTCCACTC
               CGTTCTGCGG GATTTAGATG GCCTGCCTTT TGGTGANACG CGCTCCACTC
               CGTTCTGCGG GATTTAGATG GCCTGCCTTT TGGTGANACG CGCTCCACTC
               CGTTCTGCGG GATCTGGATG GCCTGCCTTT TGGTGCTACG CGCTCCACTA
               CGTTCTGCGG GNTNNGGATG GCCTGCCTTT TGGTGNTACG CGCTCCACTA
               CGTTCTGCGG GATCTGGATG GCCTGCCTTT TGGTGCTACG CGCTCCACTA
               CGTTCTGCGG GATCTGGATG GCCTGCCTTT TGGTGCTACG CGCTCCACTA
               CGTTCTGCGG GATCTGGATG GCCTGCCTTT TGGTGCTACG CGCTCCACTA
               CGTTCTGCGG GATCTGGATG GCCTGCCTTT TGGTGCTACG CGCTCCACTA
               CGTTCTGCGG GATCTGGATG GCCTGCCTTT TGGTGCTACG CGCTCCACTA
               CGTTCTGCGG GATCTGGATG GCCNGCCTTT TGGTGCTACG CGCTCCACTA
               CGTTCTGCGG GATCTGGATG GCCTGCCTTT TGGTGCTACG CGCTCCACTA
               CGTTCTGCGG GATCTGGATG GCCTGCCTTT TGGTGCTACG CGCTCCACTN
               CGTTCTGCGG GATCTGGATG GCCTGCCTTT TGGTGCTACG CGCTCCACTA
               CGTTCTGCGG GATCTGGATG GCCTGCCTTT TGGTGCTACG CGCTCCACTA
               CGTTCTGCGG GATCTGGATG GCCTGCCTTT TGGTGCTACG CGCTCCACTA
               CTTTCTGCGG GATTTGAATG GCCTGCCTTT TGGTGCCACG CGCTCCGCTA
               CTTTCTGCGG GATTTGAATG GCCTGCCTTT TGGTGCCACG CGCTCCGCTA
               CTTTCTGCGG GATTTGAATG GCCTGCCTTT TGGTGCCACG CGCTCCGCTA
               CTTTCTGCGG GATTTGAATG GCCTGCCTTT TGGTGCCACG CGCTCCGCTA
               CTTTCTGCGG GATTTGAATG GCCTGCCTTT TGGTGCCACG CGCTCCGCTA
               CTTTCTGCGG GATTTGAATG GCCTGCCTTT TGGTGCCACG CGCTCCGCTA
               CTTTCTGCGG GATTTGAATG GCCTGCCTTT TGGTGCCACG CGCTCCGCTA
               CTTTCTGCGG GATTTGAATG GCCTGCCTTT TGGTGCCACG CGCTCCGCTA
               CTTTCTGCGG GATTTGAATG GCCTGCCTTT TGGTGCCACG CGCTCCGCTA
               CTTTCTGCGG GATTTGAATG GCCTGCCTTT TGGTGCCACG CGCTCCGCTA
               CTTTCTGCGG GATTTGAATG GCCTGCCTTT TGGTGCCACG CGCTCCGCTA
               NNTTCTGCGG GATTTGAANN GCCTGCCTTT TGGTGCCACG CGCTCCGCTN
               NNTTCTGCGG GNTTNGAANN GCCTGCCTTT TGGTGCCACG CGCTCCGCTA
               CTTTCTGCGG GATTTGAATG GCCTGCCTTT TGGTGCCACG CGCTCCGCTA
               GGCCCCATGG TATTCGGGTG ACTTGCCCTA CGATACTCAA TGCTCCAGGA
               GGCCCCATGG TATTCGGGTG ACTTGCCCTA CGATACTCAA TGCTCCAGGA
               GGCCCCATGG TATTCGGGTG ACTTGCCCTA CGATACTCAA TGCTCCAGGA
               GGCCCCATGG TATTCGGGTG ACTTGCCCTA CGATACTCAA TGCTCCAGGA
               GGCCCCATGG TATTCGGGTG ACTTGCCCTA CGATACTCAA TGCTCCAGGA
               GGCCCCANGG TATTCGGGTG ACTTGCCCTA CGATACTCAA TGCTCCAGGA
               NGCCCCATGG TATTCGGGNN ACTTGCCCTA CGATACTCAA TGCTCCAGGA
               NNCCCCATGG TATTCGGGTG ACTTGCCCTA CGATACTCAA TGCNNCAGGA
               GGCCCCATGG TATTCGGGTG NCTTGCCCTA CGATACNCAA TGCTCCAGGA
               GGCCCCATGG TATTCGGGTG ACTTGCCCTA CGATACTCAA TGCTCCAGGA
               GGCCCCATGG TATTCGGGTG ACTTGCCCTA CGATACTCAA TGCTCCAGGA
               GGCCCCATGG TATTNGGGNN ACTTGCCCTA CGATACNCAA TNCTCCANNA
               GGCCCCATGG TATTCGGGTG ACTTGCCCTA CGATACTCAA TGCTCCAGGA
               CTTTCTGCGG GATTTGAATG GCCTGCCTTT TGGTGCCACG CGCTCCGCTA
               CTTTCTGCGG GATTTGAATG GCCTGCCTTT TGGTGNCACG CGCTCCGCTA
               GGCTCCGTGG TATTCGGGTG ACTCATTTTT TAGTACTACG CACCTTACTA
               GGCTCCGTGG TATTCGGGTG NCTCATTTTT TAGTACTACG CGCCTTACTA
               GGCTCNGTGG TATTCNGGNN NCTCATTTTT TAGTACTACG CNCNNTANNA
               GGCTCCGTGG TATTCGGGTG ACTCATTTTT TAGTACTACG CGCCTTACTA
               GGCTCCGTGG TATTCGGGTG ACTCATTTTT TAGTACTACG CGCCTTACTA
               GGCTCCGTGG TATTCGGGTG ACTCATTTTT TAGTACTACG CGCCTTANNA
               GGCTCCGTGG TATTCGGGTG ACTCATTTTT TAGTACTACG CGCCTTACTA
               GGCTCCGTGG TATTCGGGTG NCTCATTTTT TAGTACTACG CGCCTTACTA
               GGCTCCGTGG TATTCGGGTG ACTCATTTTT TAGTACTACG CGCCTTACTA
               GGCTCCGTGG TATTCGGGTG ACTCATTTTT TAGTACTACG CGCCTTACTA
               GGCTCCGTGG TATTCGGGTG ACTCATTTTT TAGTACTACG CGCCTTACTA
               GGCTCCGTGG TATTCGGGTG ACTCATTTTT TAGTACTACG CACCTTACTA
               CGTTCTGCGG GATCTGGATG GCCTGCCTTT TGGTGCTACG CGCTCCACTA
               CGTTCTGCGG GATCTGGATG GCCTGCCTTT TGGTGCTACG CGCTCCACTA
               CGTTCTGCGG GATCTGGATG GCCTGCCTTT TGGTGCTACG CGCTCCACTA
               CGTTCTGCGG GATCTGGATG GCCTGCCTTT TGGTGCNACG CGCTCCACTA
               CGTTCTGCGG GATCTGGATG GCCTGCCTTT TGGTGCTACG CGCTCCACTA
               CGTTCTGCGG GATCTGGATG GCCNGCCTTT TGGTGCTACG CGCTCCACTA
               CGTTCTGCGG GATCTGGATG GCCTGCCTTT TGGTGCNACG CNCTCCACTA
               GGTTGCGTAA GGATTGGGCA GGCCGCCTGT CGGCACTCAA TGATCNNCTA
               GGTTGCGTAA GGATTGGGCA NGCCGCCTGT CGGCACTCAA TGATCTACTA

               CGACAGTNCC GGTTGANTGT CTACACGTTG GGACCGGTCG GTACAGATTA
               CGACAGTTCC GGTTGAGTGT CTACACGTTG GGACCGGTCG GTACAGATTA
               CGACAGTTCC GGTTGAGTGT CTACACGTTG GGACCGGTCG GTACAGATTA
               CGACAGTTCC GGTTGAGTGT CTACACGTTG GGACCGGTCG GTACAGATTA
               CGACAGTTCC GGTTGAGTGT CTACACGTTG GGACCGGTCG GTACAGATTA
               CGACAGTTCC GGTTGAGTGT CTACACGTTG GGACCGGTCG GTACAGATTA
               CGACAGTTCC GGTTGAGTGT CTACACGTTG GGACCGGTCG GTACAGATTA
               CGACAGTTCC GGTTGAGTGT CTACACGTTG GGACCGGTCG GTACAGATTA
               CGACAGTTCC GGTTGAGTGT CTACACGTTG GGACCGGTCG GTACAGATTA
               CGACAGTTCC GGTTGAGTGT CTACACGTTG GGACCGGTCG GTACAGATTA
               CGACAGTTCC GGTTGAGTGT CTACACGTTG GGACCGGTCG GTACAGATTA
               CGACAGTTCC GGTTGAGTGT CTACACGTTG GGACCGGTCG GTACAGNTTA
               CGACAGTTCC GGTTGAGTGT CTANNCGTTG GGACCGGTCG GTNNNNATTA
               CGACAGTTCC GGTTGAGTGT CTACACGTTG GGACCGGTCG GTACAGATTA
               CGACAGTNCC GGTTGAGTGT CTACACGTTG GGACCGGTCG GTACAGANTA
               CGACAGTTCC GGTTGAGTGT CTACACGTTG GGACCGGTCG GTACAGATTA
               CGACAGTTCC GGTTGAGTGT CTACACGTTG GGACCGGTCG GTACAGATTA
               CGACAGTTCC GGTTGAGTGT CTACACGTTG GGACCGGTCG GTACAGATTA
               CGACAGTTCC GGTTGAGTGT CTACACGTTG GGACCGGTCG GTACAGATTA
               CGACAGTTCC GGTTGAGTGT CTACACGTTG GGACCGGTCG GTACAGATTA
               CGACAGTTCC GGTTGAGTGT CTACACGTTG GGACCGGTCG GTACAGATTA
               CGACAGTTCC GGTTGAGTGT CTACACGTTG GGACCGGTCG GTACAGATTA
               CGACAGTTCC GGTTGAGTGT CTACACGTTG GGACCGGTCG GTACAGATTA
               CGACAGNTCC GGTTGAGTGT CTACACGTTG GGACCGGTCG GTACAGATTA
               CGACAGTTCC GGTTGAGTGT CTACACGTTG GGACCGGTCG GTACAGNTTA
               CGACAGNTCC GGTTGAGTGT CTACACGNNN GGACCGGTCG GTACAGATTA
               CGACAGTTCC GGTTGAGTGT CTACACGTTG GGACCGGTCG GTACAGATTA
               CGACAGTTCC GGTTGAGTGT CTACACGTTG GGACCGGTCG GTACAGATTA
               CGACAGTTCC GGTTGAGTGT CNACACGTTG GGACCGGTCG GTACAGATTA
               NGACAGTTCC GGTTGAGTGT CTACACGTTG GGACCGGTCG GTACAGANTA
               CGACAGTTCC GGTTGAGTGT CTACACGTTG GGACCGGTCG GTACAGATTA
               CGACAGTTCC GGTTGAGTGT CTACACGTTG GGACCGGTCG GTACAGATTA
               CGACAGTTCC GGTTGAGTGT CTACACGTTG GGACCGGTCG GTACAGATTA
               CGACAGTTCC GGTTGAGTGT CTACACGTTG GGACCGGTCG GTACAGATTA
               CGACAGTTCC GGTTGAGTGT CTACACGTTG GGACCGGTCG GTACAGATTA
               CGACAGTTCC GGTTGAGTGT CTACACGTTG GGACCGGTCG GTACAGATTA
               CGACAGTTCC GGTTGAGTGT CTACACGTTG GGACCGGTCG GTACAGATTA
               CGACAGTTCC GGTTGAGTGT CTACACGTTG GGACCGGTCG GTACAGATTA
               CGACAGTTCC GGTTGAGTGT CTACACGTTG GGACCGGTCG GTACAGATTA
               NGACAGTTCC GGTTGAGTGT CTACACGTTG GGACCGGTCG GTACAGATTA
               CGACAGCTCC AGTTGAGTGT CTACACGTTG GGACCGGTCG GTACAGATTA
               CGACAGTTCC GGTTGAGTGT CTACACGTTG GGACCGGTCG GTACAGATTA
               CGACAGTTCC GGTTGAGTGT CTACACGTTG GGACCGGTCG GTACAGATTA
               CGACAGTTCC GGTTGAGTGT CTACACGTTG GGACCGGTCG GTACAGATTA
               CGACAGTTCC GGTTGAGTGT CTACACGTTG GGACCGGTCG GTACAGATTA
               CGACAGTTCC GGTTGAGTGT CTACACGTTG GGACCGGTCG GTACAGATTA
               CGACAGTTCC GGTTGAGTGT CTACACGTTG GGACCGGTCG GTACAGATTA
               CGACAGTTCC GGTTGAGTGT CTACACGTTG GGACCGGTCG GTACAGATTA
               CGACAGTTCC GGTTGAGTGT CTACACGTTG GGACCGGTCG GTACAGATTA
               CGACAGTTCC GGTTGAGTGT CTACACGTTG GGACCGGTCG GTACAGATTA
               CGACAGTTCC GGTTGAGTGT CTACACGTTG GGACCGGTCG GTACAGATTA
               CGACAGTTCC GGTTGAGTGT CTACACGTTG GGACCGGTCG GTACAGATTA
               CGACAGTTCC GGTTGAGTGT CTACACGTTG GGACCGGTCG GTACAGATTA
               CGACAGTTCC GGTTGAGTGT CTACACGTTG GGACCGGTCG GTACAGATTA
               CGACAGTTCC GGTTGAGTGT CTACACGTTG GGACCGGTCG GTACAGATTA
               CGACAGTTCC GGTTGAGTGT CTACACGTTG GGACCGGTCG GTACAGATTA
               CGACAGTTCC GGTTGAGTGT CTACACGTTG GGACCGGTCG GTACAGATTA
               CGACAGTTCC GGTTGAGTGT CTACACGTTG GGACCGGTCG GTACAGATTA
               CGACAGTTCC GGTTGAGTGT CTACACGTTG GGACCGGTCG GTACAGATTA
               CGACAGTTCC GGTTGAGTGT CTACACGTTG GGACCGGTCG GTACAGATTA
               CGACAGTTCC GGTTGAGTGT CTACACGTTG GGACCGGTCG GTNNNNATTA
               CGACAGTTCC GGTTGAGTGT CTACACGTTG GGACCGGTCG GTACAGATTA
               CGACAGTTCC GGTTGAGTGT CTACANGTTG GGACCGGTCG GTACAGATTA
               CGACAGTTCC GGTTGAGTGT CTACACGTTG GGACCGGTCG GTACAGNTTA
               CGACAGTTCC GGTTGAGTGT CTACACGTTG GGACCGGTCG GTACAGATTA
               CGACAGTTCC GGTTGAGTGT CTACACGTTG GGACCGGTCG GTACAGATTA
               CGACAGTTCC GGTTGAGTGT CTACACGTTG GGACCGGTCG GTACAGATTA
               CGACAGTTCC GGTTGAGTGT CTANNCGTTG GGACCGGTCG GTACAGATTA
               CGACAGTTCC GGTTGAGTGT CTACACGTTG GGACCGGTCG GTACAGATTA
               CGACAGTTCC GGTTGAGTGT CTACACGNNN GGACCNGTCG GTACAGATTA
               CGACAGTTCC GGTTGAGTGT CTACACGTTG GGACCGGTCG GTACAGATTA
               CGACAGTTCC GGTTGAGTGT CTACACGTTG GGACCGGTCG GTACAGATTA
               CGACAGTTCC GGTTGAGTGT CTACACGTTG GGACCGGTCG GTACAGATTA
               CGACAGTTCC GGTTGAGTGT CTACACGTTG GGACCGGTCG GTACAGATTA
               CGACAGTTCC GGTTGAGTGT CTACACGTTG GGACCGGTCG GTACAGATTA
               CGACAGTTCC GGTTGAGTGT CTACACGTTG GGACCGGTCG GTACAGATTA
               CGACAGTTCC GGTTGAGTGT CTACACGTTG GGACCGGTCG GTACAGNTTA
               CGACAGTTCC GGTTGAGTGT CTACACGTTG GGACCGGTCG GTACAGATTA
               CGACAGCTCC NGTTGAGTGT CTANNTGTTG GGACCGGTCG GTACAGATTA
               CGACAGCNCC AGTTGAGTGT CTACATGTTG GGACCGGTCG GTACAGATTA
               CGACAGCTCC AGTTGAGTGT CTACATGTTG GGACCGGTCG GTACAGATTA
               CGACAGCTCC AGTTGAGTGT CTACATGTTG GGACCGGTCG GTACAGATTA
               CGACAGCTCC AGTTGAGTGT CTACATGTTG GGACCGGTCG GTACAGATTA
               CGACAGCTCC AGTTGAGTGT CTACATGTTG GGACCGGTCG GTACAGATTA
               CGACAGCTCC AGTTGAGTGT CTACATGTTG GGACCGGTCG GTACAGATTA
               CGACAGCTCC AGTTGAGTGT CTACATGTTG GGACCGGTCG GTACAGATTA
               CGACAGCTCC AGTTGAGTGT CTACATGTTG GGACCGGTCG GTACAGATTA
               CGACAGCTCC AGTTGAGTGT CTACATGTTG GGACCGGTCG GTACAGATTA
               CGACAGCTCC AGTTGAGTGT CTACATGTTG GGACCGGTCG GTACAGATTA
               CGACAGCTCC AGTTGAGTGT CTACATGTTG GGACCGGTCG GTACAGATTA
               CGACAGCTCC AGTTGAGTGT CTACATGTTG GGACCGGTCG GTACAGATTA
               CGACAGCTCC AGTTGAGTGT CTGCATGTTG GGACCGGTCG GTACAGATTA
               CGACAGCTCC AGTTGAGTGT CTGCATGTTG GGACCGGTCG GTACAGATTA
               CGACAGCTCC AGTTGAGTGT CTGCATGTTG GGACCGGTCG GTACAGATTA
               CGACAGCTNN AGTTGAGTGT CTGCATGTTG GGACCGGTCG GTACAGATTA
               CGACAGCTCC AGTTGAGTGT CTGCATGTTG GGACCGGTCG GTACAGATTA
               CGACAGCTCC AGTTGAGTGT CTGCATGTTG GGACCGGTCG GTACAGATTA
               CGACAGCTCC AGTTGAGTGT CTGCATGTTG GGACCGGTNG GTACAGNTTA
               CGACAGCTCC AGTTGAGTGT CTGCATGTTG GGACCGGTCG GTACAGATTA
               CGACAGCTCC AGTTGAGTGT CTGCATGTTG GGACCGGTCG GTACAGATTA
               CGACAGCTCC AGTTGAGTGT CTGCATGTTG GGACCGGTCG GTACAGATTA
               CGACAGCTCC AGTTGAGTGT CTGCATGTTG GGACCGGTCG GTACAGATTA
               CGACAGNNCC AGTTGAGTNN NTNCATGTTG GGACCGGTCG GTACAGATTA
               CGANAGCNNN NGTTGAGTNN NTGCATGTTG NGACCGGTNG GTACAGANTA
               CGACAGCTCC AGTTGAGTGT CTGCATGTTG GGACCGGTCG GTACAGATTA
               CGAGCACCCC AGCCGGACTC CCATGTAACA AAGCCATATA AGGGGCATCC
               CGAGCACCCC AGCCGNACTC CCATGTAACA AAGCCATATA AGGGGCATCC
               CGAGCACCCC AGCCGGACTC CCATGTAACA AAGCCATATA AGGGGCATCC
               CGAGCACCCC AGCCGGACTC CCATGTAACA AAGCCATATA AGGGGCATCC
               CGAGCACCCC AGCCGGACTC CCATGTAACA AAGCCATATA AGGGGCATCC
               CGAGCACCCC AGCCGGACTC CCATGTAACA AAGCCATATA AGGGGCATCC
               CGAGCACCNN AGCCGGACTC CCATGTANNN AAGCCATATA AGGGGCANCC
               CGAGCANCCC AGCCGGACNN NCATGTAACA AAGCCATATA AGGGGCATCC
               NGAGCACCCC AGCCGGACTC CCATGTAACA AAGCCATATA AGGGGCATCC
               CGANCACCCC AGCCGGACTC CCATGTAACA AAGCCATATA AGGGGCATCC
               CGAGCACCCC AGCCGGACTC CCATGTAACA AAGCCATATA AGGGGCATCC
               CGAGCACNCC AGCCNNACNN NCATGTAACA AAGCCATATA AGGGGCATCC
               CGAGCACCCC AGCCGGACTC CCATGTAACA AAGCCATATA AGGGGCATCC
               CGACAGCTCC AGTTGAGTGT CTGCATGTTG GGACCGGTCG GTACAGATTA
               CGACAGCTCC AGTTGAGTGT CTGCATGTTG GGACCGGTCG GTACAGATTA
               CGAGCGCCCC AACCGGGCGC TTACATATTA GAGTTGGTCG GTACAGGCCC
               CGAGCGCCCC AACCGGGCGN NTACATATTA GAGTTGGTCG GTACAGGCCC
               CGANNGCCCC ANCCNNGCGC TTACATATTA GAGTTGGTNG GTACAGGCCC
               CGAGCGCCCC AACCGGGCGC TTACATATTA GAGTTGGTCG GTACAGGCCC
               CGAGCGCCCC AACCGGGCGC TTACATATTA GAGTTGGTCG GTACAGGCCC
               CGAGCGCCCC AACCGGGCGC TTACATATTA GAGTTGGTCG GTACAGGNCC
               CGAGCGCCCC AACCGGGCGC TTACATATTA GAGTTGGTCG GTACAGGCCC
               CGAGCGCCNN AACCGGNCGC TNACATATTA GAGTTGGTCG GTACAGGCCC
               CGAGCGCCCC AACCGGGCGC TTACATATTA GAGTTGGTCG GTACAGGCCC
               CGAGCGCCCC AACCGGGCGC TTACATATTA GAGTTGGTCG GTACAGGCCC
               CGAGCGCCCC AACCGGGCGC TTACATATTA GAGTTGGTNG GTACAGGCCC
               CGAGCGCCCC AACCGGGCGC TTACATATTA GAGTTGGTCG GTACAGGCCC
               CGACAGCTCC AGTTGAGTGT CTACATGTTG GGACCGGTCG GTACAGATTA
               CGACAGCTCC AGTTGAGTGT CTNCATGTTG GGACCGGTCG GTACAGATTA
               CGACAGCTCC AGTTGAGTGT CTACATGTTG GGACCGGTCG GTACAGATTA
               CGACAGCTCC AGTTGAGTGT CTACATGTTG GGACCGGTCG GTACAGATTA
               CGACAGCTCC AGTTGAGTGT CTACATGTTG GGACCGGTCG GTACAGATTA
               CGACAGCTCC AGTTGAGTGT CTACATGTTG GGACCGGTCG GTACAGATTA
               CGACAGCTCC AGTTGAGTGT CTACATGTTG GGACCGGTCG GTACAGATTA
               TACNCGCCGT AGCCAGACGC TTACATANNN GANNNGGTCG GTACAGGCCC
               TACGCGCCNN AGCCAGACGC TTACATATTA GAGTTGGTCG GTACAGGCCC

               GGTAATAAGA AGCCGGNTTT TTATCTCTCC CACACCGTAC TTGGGTAGGC
               GGTAATAAGA AGCCGGCTTT TTATCTCTCC CACACCGTAC TTGGGTAGGC
               GGTAATAAGA AGCCGGCTTT TTATCTCTCC CACACCGTAC TTGGGTAGGC
               GGTAATAAGA AGCCGGCTTT TTATCTCTCC CACACCGTAC TTGGGTAGGC
               GGTAATAAGA AGCCGGCTTT TTATCTCTCC CACACCGTAC TTGGGTAGGC
               GGTAATAAGA AGCCGGCTTT TTATCTCTCC CACACCGTAC TTGGGTAGGC
               GGTAATAAGA AGCCGGCTTT TTATCTCTCC CACACCGTAC TTGGGTAGGC
               GGTAATAAGA AGCCGGCTTT TTATCTCTCC CACACCGTAC TTGGGTAGGC
               GGTAATAAGA AGCCGGCTTT TTATCTCTCC CACACCGTAC TTGGGTAGGC
               GGTAATAAGA AGCCGGCTTT TTATCTCTCC CACACCGTAC TTGGGTAGGC
               GGTAATAAGA AGCCGGCTTT TTATCTCTCC CACACCGTAC TTGGGTAGGC
               GGTAATAAGA AGCCGGCTTT TTANCTCTCC CACACCGTAC TTGGGTAGGC
               GGTAATAANA AGCCGGCTTT NTATCTCTCC CACACCGTAC TTGGGTAGGC
               GGTAATAAGA AGCCGGCTTT TTATCTCTCC CACACCGTAC TTGGGTAGGC
               GGTAATAANA AGCCGGCTTT TTATCTCTCC CACACCGTAC TTGGGTAGGC
               GGTAATAAGA AGCCGGCTTT TTATCTCTCC CACACCGTAC TTGGGTAGGC
               GGTAATAAGA AGCCGGCTTT TTATCTCTCC CACACCGTAC TTGGGTAGGC
               GGTAATAAGA AGCCGGCTTT TTATCTCTCC CACACCGTAC TTGGGTAGGC
               GGTAATAAGA AGCCGGCTTT TTATCTCTCC CACACCGTAC TTGGGTAGGC
               GGTAATAAGA AGCCGGCTTT TTATCTCTCC CACACCGTAC TTGGGTAGGC
               GGTAATAAGA AGCCGGCTTT TTATCTCTCC CACACCGTAC TTGGGTAGGC
               GGTAATAAGA AGCCGGCTTT TTATCTCTCC CACACCGTAC TTGGGTAGGC
               GGTAATAAGA AGCCGGCTTT TTATCTCTCC CACACCGTAC TTNGGTAGGC
               GGTAATAAGA AGCCGGCTTT TTATCTCTCC CACACCGTAC TTGGGTAGGC
               GGTAATAAGA AGCCGGCTTT TTATCTCTCC CACACCGTAC TTGGGTAGGC
               GGTAATAAGA AGCCGGCTTT TTATCTCTCC CACACCGTAC TTGGGTAGGC
               GGTAATAAGA AGCCGGCTTT TTATCTCTCC CACACCGTAC TTGGGTAGGC
               GGTAATAAGA AGCCGGCTTT TTATCTCTCC CACACCGTAC TTGGGTAGGC
               GGTAATAAGA AGCNGGCTTT TTATCTCTCC CACACCGTAC TTGGGTAGGC
               GGTAATAAGA AGCCGGCTTT TTATCTCTCC CACACCGTAC TTGGGTAGGC
               GGTAATAAGA AGCCGGCTTT TTATCTCTCC CACACCGTAC TTGGGTAGGC
               GGTAATAAGA AGCCGGCTTT TTATCTCTCC CACACCGTAC TTGGGTAGGC
               GGTAATAAGA AGCCGGCTTT TTATCTCTCC CACACCGTAC TTGGGTAGGC
               GGTAATAAGA AGCCGGCTTT TTATCTCTCC CACACCGTAC TTGGGTAGGC
               GGTAATAAGA AGCCGGCTTT TTANCTCTCC CACACCGTAC TTGGGTAGGC
               GGTAATAAGA AGCCGGCTTT TTATCTCTCC CACACCGTAC TTGGGTAGGC
               GGTAATAAGA AGCCGGCTTT TTATCTCTCC CACACCGTAC TTGGGTAGGC
               GGTAATAAGA AGCCGGCTTT TTATCTCTCC CACACCGTAC TTGGGTAGGC
               GGTAATAANA AGCCGGCTTT TTATCTCTCC CACACCGTAC TTGGGTAGGC
               GGTAATAAGA AGCCGGNTTT TTATCTCTCC CACACCGTAC NNGGGTAGGC
               GGTAATAAGA AGCCGGCTTT TTATCTCTCC CACACCGTAC TTGGGTAGGC
               GGTAATAAGA AGCCGGCTTT TTATCTCTCC CACACCGTAC TTGGGTAGGC
               GGTAATAAGA AGCCGGCTTT TTATCTCTCC CACACCGTAC TTGGGTAGGC
               GGTAATAAGA AGCCGGCTTT TTATCTCTCC CACACCGTAC TTGGGTAGGC
               GGTAATAAGA AGCCGGCTTT TTATCTCTCC CACACCGTAC TTGGGTAGNC
               GGTAATAAGA AGCCGGCTTT TTATCTCTCC CACACCGTAC TTGGGTAGGC
               GGTAATAAGA AGCCGGCTTT TTATCTCTCC CACACCGTAC TTGGGTAGGC
               GGTAATAAGA AGCCGGCTTT TTATCTCTCC CACACCGTAC TTGGGTAGGC
               GGTAATAAGA AGCCGGCTTT TTATCTCTCC CACACCGTAC TTGGGTAGGC
               GGTAATAAGA AGCCGGCTTT TTATCTCTCC CACACCGTAC TTGGGTAGGC
               GGTAATAAGA AGCCGGCTTT TTATCTCTCC CACACCGTAC TTGGGTAGGC
               GGTAATAAGA AGCCGGCTTN TTATCTCTCC CACACCGTAC TTGGGTAGGC
               GGTAATAAGA AGCCGGCTTT TTATCTCTCC CACACCGTAC TTGGGTAGGC
               GGTAATAAGA AGCCGGCTTT TTATCTCTCC CACACCGTAC TTGGGTAGGC
               GGTAATAAGA AGCCGGCTTT TTATCTCTCC CACACCGTAC TTGGGTAGGC
               GGTAATAAGA AGCCGGCTTT TTATCTCTCC CACACCGTAC TTGGGTAGGC
               GGTAATAAGA AGCCGGCTTT TTATCTCTCC CACACCGTAC TTNGGTAGGC
               GGTAATAAGA AGCCGGCTTT TTATCTCTCC CACACCGTAC TTGGGTAGGC
               GGTAATAAGA AGCCGGCTTT TTATCTCTCC CACACCGTAC TTGGGTAGGC
               GGTAATAAGA AGCCGGCTTT TTATCTCTCC CACACCGTAC TTGGGTAGGC
               GGTAATAAGA AGCCGGCTTT TTATCTCTCC CACACCGTAC TTGGGTAGGC
               GGTAATAAGA AGCCGGCTTT TTATCTCTCC CACACCGTAC TTGGGTAGGC
               GGTAATAAGA AGCCGGCTTT TTATCTCTCC CACACCGTAC TTGGGTAGGC
               GGTAATAAGA AGCCGGCTTT TTATCTCTCC CACACCGTAC TTGGGTAGGC
               GGTAATAAGA AGCCGGCTTT TTATCTCTCC CACACCGTAC TTGGGTAGGC
               GGTAATAAGA AGCCGGCTTT TTATCTCTCC CACACCGTAC TTGGGTAGGC
               GGTAATAAGA AGCCGGCTTT TTATCTCTCC CACACCGTAC TTGGGTAGGC
               GGTAATAAGA AGCCGGCTTT TTATCTCTCC CACACCGTAC TTGGGTAGGC
               GGTAATAAGA AGCCGGCTTT TTATCTCTCC CACACCGTAC TTGGGTAGGC
               GGTAATAAGN AGCNGGNTTT TTATCTCTCC CACACCGTAC TTGGGTAGGC
               GGTAATAAGA AGCCGGCTTT TTATCTCTCC CACACCGTAC TTGGGTAGGC
               GGTAATAAGA AGCCGGCTTT TTATCTCTCC CACACCGTAC TTGGGTAGGC
               GGTAATAAGA AGCCGGCTTT TTATCTCTCC CACACCGTAC TTGGGTAGGC
               GGTAATAAGA AGCCGGCTTT TTATCTCTCC CACACCGTAC TTGGGTAGGC
               GGTAATAAGA AGCCGGCTTT TTATCTCTCC CACACCGTAC TTGGGTAGGC
               GGTAATAAGA AGCCGGCTTT TTATCTCTCC CACACCGTAC TTGGGTAGGC
               GGTAATAAGA AGCCGGCTTN TTATCTCTCC CACACNNTAC TTGGGTAGGC
               GGTAATAAGA AGCCGGCTTT TTATCTCTCC CACACCGTAC TTGGGTAGGC
               GGTAATAAGA AGCCGGCTTT TTATCTCCCC CACACCGTAC TTGGGTACGC
               GGTAATAANA AGCCGGCTTT TTATCTCCCC CACACCGTAC TTGGGTACGC
               GGTAATAAGA AGCCGGCTTT TTATCTCCCC CACACCGTAC TTGGGTACGC
               GGTAATAAGA AGCCGGCTTT TTATCTCCCC CACACCGTAC TTGGGTACGC
               GGTAATAAGA AGCCGGCTTT TTATCTCCCC CACACCGTAC TTGGGTACGC
               GGTAATAAGA AGCCGGCTTT TTATCTCCCC CACACCGTAC TTGGGTACGC
               GGTAATAAGA AGCCGGCTTT TTATCTCCCC CACNNCGTAC TTGGGTACGC
               GGTAATAAGA AGCCGGCTTT TTATCTCCCC CACACCGTAC TTGGGTACGC
               GGTAATAAGA AGCCGGCTTT TTATCTCCCC CACACCGTAC TTGGGTACGC
               GGTAATAANA AGCCGGCTTT TTATCTCCCC CACACCGTAC TTGGGTACGC
               GGTAATAAGA AGCCGGCTTT TTATCTCCCC CACACCGTAC TTGGGTACGC
               GGTAATAAGA AGCCGGCTTT NTATCTCCCC CACACCGTAC TTGGGTACGC
               GGTAATAAGA AGCCGGCTTT TTATCTCCCC CACACCGTAC TTGGGTACGC
               GGTAATAAGA AGCCGGCCTT TTGTCTCCCC CACACCGTAC TTGGGTACGC
               GGTAATAAGA AGCCGGCCTT TTGTCTCCCC CACACCGTAC TTGGGTACGC
               GGTAATAAGA AGCCGGCCTT TTGTCTCCCC CACACCGTAC TTGGGTACGC
               GGTAATAAGA AGCCGGCCTT TTGTCTCCCC CACACCGTAC TTGGGTACGC
               GGTAATAAGA AGCCGGNCTT TTGTCTCCCC CACACCGTAC TTGGGTACGC
               GGTAATAAGA AGCCGGCCTT TTGTCTCCCC CACACCGTAC TTGGGTACGC
               GGTAATAAGA NGCCGGCCTT TTGTCTCCCC CACACCGTAC TTGGGTACGC
               GGTAATAAGA AGCCGGCCTT TTGTCTCCCC CACACCGTAC TTGGGTACGC
               GGTAATAAGA AGCCGGCCTT TTGTCTCCCC CACACCGTAC TTGGGTACGC
               GGTAATAAGA AGCCGGCCTT TTGTCTCCCC CACACCGTAC TTGGGTACGC
               GGTAATAAGA AGCCGGCCTT TTGTCTCCCC CACACCGTAC TTGGGTACGC
               GGTANTAAGA AGCCGGCCTN TTGTCTCCCC CACACCGTAC TTGGGTACGC
               GGTANNAAGA AGCCGGCCTT TTGNCTCCCC CACACCGTAC TTGGGTACGC
               GGTAATAAGA AGCCGGCCTT TTGTCTCCCC CACACCGTAC TTGGGTACGC
               CGTAGCGGAT AGTCATTTTC CCAGTGACTT TTGGTGCCGC GGAATCGCCC
               CGTAGCGGAT AGTCATTTTC CCAGTGACTT TTGGTGCCGC GGAATCGCCC
               CGTAGCGGAT AGTCATTTTC CCAGTGACTT TTGGTGCCGC GGAATCGCCC
               CGTAGCGGAT AGTCATTTTC CCAGTGACTT TTGGTGCCGC GGAATCGCCC
               CGTAGCGGAT AGTCATTTTC CCAGTGACTT TTGGTGCCGC GGAATCGCCC
               CGTAGCGGAN AGTCATTTTC CCAGTGACTT TTGGTGCCGC GGAANCGCCC
               CGTAGCGGAT AGTCATTTTC CCAGTGACTT TTGGTGCCGC GGAATCGCCC
               CGTAGCGGAT AGTCATNTTC CCAGTGNCTT TTGGTGCCGC GGAATCGCCC
               CGTAGCGGAT AGTCATTTTC CCAGTGACTT TTGGTGCCGC GGAATCGCCC
               CGTAGCGGAT AGTCATTTTC CCAGTGACTT TTGNNGCCGC GGAATCGCCC
               CGTAGCGGAT AGTCATTTTC CCAGTGACTT TTGGTGCCGC GGAATCGCCC
               CGTAGCNGAT AGTCNNTTTC CCAGTGNCTT TTGGTGCCGC GGAATCGCCC
               CGTAGCGGAT AGTCATTTTC CCAGTGACTT TTGGTGCCGC GGAATCGCCC
               GGTAATAAGA ATCCGGCCTT TTATCTCCCC CACACCGTAC TTGGGTACGC
               GGTAATAAGA ATCCGGCCTT TTATCTCCCC CACACCGTAC TTGGGTACGC
               CACGGCGAAT TGTGATCTCC TTAGTGCCCC CACGTGCCAT GGGATCGCCT
               CACGGCGAAT TGTGATCTCC TTAGTGCCCC CACGTGCCAT GGGATCGCCT
               NACGGNNAAT TGTGATCTNC TTAGTGCCCC CACGTGCCAN GGGNNCNCNN
               CACGGCGAAT TGTGATCTCC TTAGTGCCCC CACGTGCCAT GGGATCGCCT
               CACGGCNAAT TGTGATCTCC TTAGTGCCCC CACGTGCCAT GGGATCGCCT
               CACGGCGAAT TGTGATCTCC TTAGTGCCCC CACGTGCCAT GGGATCGCCT
               CACGGCGAAT TGTGATCTCC NTAGTGCCCC CACGTGCCAT GGGATCGCCT
               CACGGCGAAT TGTGATCTCC TTAGNNCCCC CACGTGCCAT GGGATCNCCT
               CACGGCGAAT TGTGATCTCC TTAGTGCCCC CACGTGCCAT GGGATCGCCT
               CACGGCGAAT TGTGATCTCC TTAGTGCCCC CACGTGCCAT GGGATCGCCT
               CACGGCGAAT TGTGATCTCC TTAGTGCCCC CACGTGCCAT GGGATCGCCT
               CACGGCGAAT TGTGATCTCC TTAGTGCCCC CACGTGCCAT GGGATCGCCT
               GGTAATAAGA AGCCGGCTTT TTATCTCCCC CACACCGTAC TTGGGTACGC
               GGTAATAAGA AGCCGGCTTT TTATCTCCCC CACACCGTAC TTGGGTACGC
               GGTAATAAGA AGCCGGCTTT TTATCTCCCC CACACCGTAC TTGGGTACGC
               GGTAATAAGN AGCNGGCTTT TTATCTCCCC CACACCGTAC TTGGGTACGC
               GGTAATAAGA AGCCGGCTTT TTATCTCCCC CACACCGTAC TTGGGTACGC
               GGTAATAAGA AGCCGGCTTT TTATCTCCCC CACACCGTAC TTGGGTACGC
               GGTAATAAGA AGCCGGCTTT TTATCTCCCC CACACCGTAC TTGGGTACGC
               CACGGCGAAT TGTGATCTCC TTAGTGCCCC CACGTGCCAT GGGATCGCCT
               CACGGCGAAT TGTGATCTCC TTAGTGCCCC CACGTGCCAT GGGATCGCCT

               CGGCTGANTG TGATTGAAGC TCCCCTATCG AACTCTAGAT AGCCTTGCCA
               CGGCTGATTG TGATTGAAGC TCNCCTATCG AACTCTAGAT AGCCTTGCCA
               CGGCTGATTG TGATTGAAGC TCCCCTATCG AACTCTAGAT AGCCTTGCCA
               CGGCTGATTG TGATTGAAGC TCCCCTATCG AACTCTAGAT AGCCTTGCCA
               CGGCTGATTG TGATTGAAGC TCCCCTATCG AACTCTAGAT AGCCTTGCCA
               CGGCTGATTG TGATTGAAGC TCCCCTATCG AACTCTAGAT AGCCTTGCCA
               CGGCTGATTG TGATTGAAGC TCCCCTATCG AACTCTAGAT AGCCTTGCCA
               CGGCTGATTG TGATTGAAGC TCCCCTATCG AACTCTAGAT AGCCTTGCCA
               CGGCTGATTG TGATTGAAGC TCCCCTATCG AACTCTANNT AGCCTTGCCA
               CGGCTGATTG TGATTGAAGC TCCCCTATCG AACTCTAGAT AGCCTTGCCA
               CGGCTGATTG TGATTGAAGC TCCCCTATCG AACTCTAGAT AGCCTTGCCA
               CGGCTGATTG TGATTGAAGC TCCCCTATCG AACTCTAGAT AGCCTTGCCA
               CGGCTGATTG TGATTGAAGC TCCCCTATCG AACTCTAGAT AGCCTTGCCA
               CGGCTGATTG TGATTGAAGC TCCCCTATCG AACTCTAGAT AGCCTTGCCA
               CGGCTGATTG TGATTGAAGC TCCCCTATCG AACTCTAGAT AGCCTTGCCA
               CGGCTGATTG TGATTGAAGC TCCCCTATCG AACTCTAGAT AGCCTTGCCA
               CGGCTGATTG TGATTGAAGC TCCCCTATCG AACTCTAGAT AGCCTTGCCA
               CGGCTGATTG TGATTGAAGC TCCCCTATCG AACTCTAGAT AGCCTTGCCA
               CGGCTGATTG TGATTGAAGC TNCCCTATCG AACTCTAGAT AGCCTTGCCA
               CGGCTGATTG TGATTGAAGC TCCCCTATCG AACTCTAGAT AGCCTTGCCA
               CGGCTGATTG TGATTGAAGC TCCCCTATCG AACTCTAGAT AGCCTTGCCA
               CGGCTGATTG TGATTGAAGC TCCCCTATCG AACTCTAGAT AGCCTTGCCA
               CGGCTGATTG TGATTGAAGC TCCCCTATCG AACTCTAGAT AGCCTTGCCA
               CGGCTGATTG TGATTGAAGC TCCCCTATCG AACTCTAGAT AGCCTTGCCA
               CGGCTGATTG TGATNGAAGC TCCCCTATCG AACTCTAGAT AGCCTTGCCA
               CGGCTGATTG TGATTGAAGC TCCCCTATCG AACTCTAGAT AGCCTTGCCA
               CGGCTGATTG TGATTGAAGC TCCCCTATCG AACTCTAGAT AGCCTTGCCA
               CGGCTGATTG TGATTGAAGC TCCCCTATCG AACTCTAGAT AGCCTTGCCA
               CGGCTGATTG TGANTGAAGC TCCCCTATCG AACTCTAGAT AGCCTTGCCA
               CGGCTGATTG TGATTGAAGC TCCCCTATCG AACTCTAGAT AGCCTTGCCA
               CGGCTGATTG TGATTGAAGC TCCCCTATCG AACTCTAGAT AGCCTTGCCA
               CGGCTGATTG TGATTGAAGC TCCCCTATCG AACTCTAGAT AGCCTTGCCA
               CGGCTGATTG TGATTGAAGC TCCCCTATCG AACTCTAGAT AGCCTTGCCA
               CGGCTGATTG TGATTGAAGC TCCCCTATCG AACTCTAGAT AGCCTTGCCA
               CGGCTGATTG TGATTGAAGC TCCCCTATCG AACTCTAGAT AGCCTTGCCA
               CGGCTGATTG TGATTGAAGC TCCCCTATCG AACTCTAGAT AGCCTTGCCA
               CGGCTGATTG TGATTGAAGC TCCCCTATCG AACTCTAGAT AGCCTTGCCA
               CGGCTGATTG TGATTGAAGC TCCCCTATCG AACTCTAGAT AGCCTTGCCA
               CGGCTGATTG TGATTGAAGC TCCCCTATCG AACTCTAGAT AGCCTTGCCA
               CGGCTGATTG TGATTGAAGC TCCCCTATCG AACTCTAGAT AGCCTTGCCA
               CGGCTGATTG TGATTGAAGC TCCCCTATCG AACTCTAGAT AGCCTTGCCA
               CGGCTGATTG TGATTGAAGC TCCCCTATCG AACTCTAGAT AGCCTTGCCA
               CGGCTGATTG TGATTGAAGC TCCCCTATCG AACTCTAGAT AGCCTTGCCA
               CGGCTGATTG TGATTGAAGC TCCCCTATCG AACTCTAGAT AGCCTTGCCA
               CGGCTGATTG TGATTGAAGC TCCCCTATCG AACTCTAGAT AGCCTTGCCA
               CGGCTGATTG TGATTGAAGC TCCCCTATCG AACTCTAGAT AGCCTTGCCA
               CGGCTGATTG TGATTGAAGC TCCCCTATCG AACTCTAGAT AGCCTTGCCA
               CGGCTGATTG TGATNGAAGC TCCCCTATCG AACTCTAGAT NGCCTTGCCN
               CGGCTGATTG TGATTGAAGC TCCCCTATCG AACTCTAGAT AGCCTTGCCA
               CGGCTGATTG TGATTGAAGC TCCCCTATCG AACTCTAGAT AGCCTTGCCA
               CGGCTGATTG TGATTGAAGC TCCCCTATCG AACTCTAGAT AGCCTTGCCA
               CGGCTGATTG TGATTGAAGC TCCCCTATCG AACTCTAGAT AGCCTTGCCA
               CGGCTGATTG TGATTGAAGC TCCCCTATCG AACTCTAGAT AGCCTTGCCA
               CGGCTGATTG TGATTGAAGC TCCCCTATCG AACTCTAGAT AGCCTTGCCA
               CGGCTGATTG TGATTGAAGC TCCCCTATCG AACTCTAGAT AGCCTTGCCA
               CGGCTGATTG TGATTGAAGC TCCCCTATCG AACTCTAGAT AGCCTTGCCA
               CGGCTGATTG TGATTGAAGC TCCCCTATCG AACTCTAGAT AGCCTTGCCA
               CGGCTGATTG TGATTGAAGC TCCCCTATCG AACTCTAGAT AGCCTTGCCA
               CGGCTGATTG TGATTGAAGC TCCCCTATCG AACTCTAGAT AGCCTTGCCA
               CGGCTGATTG TGATTGAAGC TCCCCTATCG AACTCTAGAT AGCCTTGCCA
               CGGCTGATTG TGATTGAAGC TCCCCTATCG AACTCTAGAT AGCCTTGCCA
               CGGCTGATTG TGATTGAAGC TCCCCTATCG AACTCTAGAT AGCCTTGCCA
               CGGCTGATTG TGATTGAAGC TCCCCTATCG AACTCTAGAT AGCCTTGCCA
               CGGCTGATTG TGATTGAAGC TCCCCTATCG AACTCTAGAT AGCCTTGCCA
               CGGCTGATTG TGATTGAAGC TCCCCTATCG AACTCTAGAT AGCCTTGCCA
               CGGCTGATTG TGATTGAAGC TCCCCTATCG AACTCTAGAT AGCCTTGCCA
               CGGCTGATTG TGATTGAAGC TCCCCTATCG AACTCTAGAT AGCCTTGCCA
               CGGCTGATTG TGATTGAAGC TCCCCTATCG AACTCTAGAT AGCCTTGCCA
               CGGCTGATTG TGATTGAAGC TCCCCTATCG AACTCTAGAT AGCCTTGCCA
               CGNCTGATTG TNANTGAAGC TCCCNTATCG AACTCTANNT AGCCTTGCCA
               CGGCTGATTG TGATTGAAGC TCCCCTATCG AACTCTAGAT AGCCTTGCCA
               CGGCTGATTG TGATTGAAGC TCCCCTATCG AACTCTAGAT AGCCTTGCCA
               CGGCTGATTG TGATTGAAGC TCCCCTATCG AACTCTAGAT AGCCTTGCCA
[truncated: 4,880,754 more chars]
